# Supplementary material for: Comprehensive Analysis Reveals That ISCA1 Is Correlated with Ferroptosis-Related Genes Across Cancers and Is a Biomarker in Thyroid Carcinoma
Source: Genes (Basel). 2024 Nov 28;15(12):1538. doi: 10.3390/genes15121538 (PMC11675480; doi:10.3390/genes15121538)
Supplement: Supplementary file 1 [file genes-15-01538-s001.zip]

Archive with 18 entries (18 files):
- Supplementary Figures and Tables.pdf
- Supplementary Table S10.csv
- Supplementary Table S11.csv
- Supplementary Table S2.csv
- Supplementary Table S3.csv
- Supplementary Table S4.csv
- Supplementary Table S5.csv
- Supplementary Table S6.csv
- Supplementary Table S7.csv
- Supplementary Table S8.csv
- Supplementary Table S9.csv
- Supplementray Table S1.csv
- Supplementray Table S12.csv
- Supplementray Table S13.csv
- Supplementray Table S14.csv
- Supplementray Table S15.csv
- Supplementray Table S16.csv
- Supplementray Table S17.csv
