# Supplementary material for: Comprehensive Analysis Reveals That ISCA1 Is Correlated with Ferroptosis-Related Genes Across Cancers and Is a Biomarker in Thyroid Carcinoma
Source: Genes (Basel). 2024 Nov 28;15(12):1538. doi: 10.3390/genes15121538 (PMC11675480; doi:10.3390/genes15121538)
Supplement: Supplementary file 1 [file genes-15-01538-s001.zip › Supplementary Table S10.csv]

	Cluster	cluster	category	subcategory	ID	Description	GeneRatio	BgRatio	pvalue	p.adjust	qvalue	geneID	Count
1	B cells	B cells	Human Diseases	Infectious disease: viral	hsa05171	Coronavirus disease - COVID-19	13/80	238/8859	1.7461966731993e-07	3.59716514679056e-05	2.77553365950626e-05	5599/6170/6227/6235/6156/6232/6144/6143/6164/6204/7187/6228/4790	13
2	B cells	B cells	Genetic Information Processing	Translation	hsa03010	Ribosome	11/80	172/8859	3.52436883086148e-07	3.63009989578732e-05	2.80094575505307e-05	29074/6170/6227/6235/6156/6232/6144/6143/6164/6204/6228	11
3	B cells	B cells	Organismal Systems	Immune system	hsa04659	Th17 cell differentiation	7/80	109/8859	5.33896568125012e-05	0.00366608976779175	0.00282871515041673	5599/3326/3122/3117/4790/3123/4088	7
4	B cells	B cells	Organismal Systems	Immune system	hsa04658	Th1 and Th2 cell differentiation	6/80	93/8859	0.000183110801456466	0.00943020627500802	0.00727624500524379	5599/3122/3117/4790/3123/84441	6
5	B cells	B cells	Human Diseases	Immune disease	hsa05321	Inflammatory bowel disease	5/80	66/8859	0.000307500715020554	0.0104420908372195	0.0080570041717943	3122/3117/4790/3123/4088	5
6	B cells	B cells	Organismal Systems	Immune system	hsa04062	Chemokine signaling pathway	8/80	193/8859	0.000332642077741029	0.0104420908372195	0.0080570041717943	7852/673/4067/2788/1236/5058/4790/54331	8
7	B cells	B cells	Environmental Information Processing	Signal transduction	hsa04064	NF-kappa B signaling pathway	6/80	105/8859	0.00035482832942008	0.0104420908372195	0.0080570041717943	4067/7187/4790/597/10892/84433	6
8	B cells	B cells	Organismal Systems	Immune system	hsa04672	Intestinal immune network for IgA production	4/80	50/8859	0.00103594766394697	0.0266756523466345	0.0205826443757885	7852/3122/3117/3123	4
9	B cells	B cells	Organismal Systems	Immune system	hsa04662	B cell receptor signaling pathway	5/80	91/8859	0.00134251250348836	0.0307286195242892	0.0237098699446483	4067/55024/4790/10892/84433	5
10	B cells	B cells	Organismal Systems	Immune system	hsa04657	IL-17 signaling pathway	5/80	95/8859	0.00162642220256767	0.033504297372894	0.0258515529039703	5599/3727/3326/7187/4790	5
11	B cells	B cells	Organismal Systems	Immune system	hsa04640	Hematopoietic cell lineage	5/80	100/8859	0.002040646331128	0.0382157403829425	0.0294868512918974	1604/951/3122/3117/3123	5
12	B cells	B cells	Human Diseases	Infectious disease: viral	hsa05169	Epstein-Barr virus infection	7/80	204/8859	0.00237499916846356	0.0407708190586244	0.0314583223191225	5599/4067/3122/3117/7187/4790/3123	7
13	B cells	B cells	Human Diseases	Immune disease	hsa05310	Asthma	3/80	32/8859	0.00291272181706765	0.0459059674845005	0.0354205472159406	3122/3117/3123	3
14	B cells	B cells	Human Diseases	Infectious disease: parasitic	hsa05145	Toxoplasmosis	5/80	112/8859	0.0033434776998724	0.0459059674845005	0.0354205472159406	5599/3122/3117/4790/3123	5
15	B cells	B cells	Human Diseases	Infectious disease: viral	hsa05161	Hepatitis B	6/80	163/8859	0.00346127558564177	0.0459059674845005	0.0354205472159406	673/5599/7534/7187/4790/4088	6
16	B cells	B cells	Human Diseases	Cardiovascular disease	hsa05416	Viral myocarditis	4/80	70/8859	0.00359929488309016	0.0459059674845005	0.0354205472159406	1604/3122/3117/3123	4
17	B cells	B cells	Human Diseases	Infectious disease: bacterial	hsa05120	Epithelial cell signaling in Helicobacter pylori infection	4/80	71/8859	0.00378835653998305	0.0459059674845005	0.0354205472159406	5599/4067/5058/4790	4
18	B cells	B cells	Environmental Information Processing	Signal transduction	hsa04024	cAMP signaling pathway	7/80	226/8859	0.00419558632462761	0.0480161546040715	0.0370487447379397	673/483/5599/5500/5142/5058/4790	7
19	B cells	B cells	Organismal Systems	Immune system	hsa04660	T cell receptor signaling pathway	5/80	122/8859	0.004817774117361	0.0497594060593782	0.0383938186763725	5599/5058/4790/10892/84433	5
20	B cells	B cells	Human Diseases	Cancer: specific types	hsa05212	Pancreatic cancer	4/80	77/8859	0.00506579559797236	0.0497594060593782	0.0383938186763725	673/5599/4790/4088	4
21	B cells	B cells	Human Diseases	Immune disease	hsa05330	Allograft rejection	3/80	39/8859	0.00512928543162149	0.0497594060593782	0.0383938186763725	3122/3117/3123	3
22	B cells	B cells	Human Diseases	Infectious disease: parasitic	hsa05140	Leishmaniasis	4/80	79/8859	0.00554864124914223	0.0497594060593782	0.0383938186763725	3122/3117/4790/3123	4
23	B cells	B cells	Environmental Information Processing	Signal transduction	hsa04014	Ras signaling pathway	7/80	238/8859	0.00555566184158106	0.0497594060593782	0.0383938186763725	5966/5599/2788/5058/4790/253959/54331	7
24	B cells	B cells	Human Diseases	Infectious disease: bacterial	hsa05152	Tuberculosis	6/80	182/8859	0.00591854761621349	0.0499456491191313	0.0385375218037242	5599/3122/3117/4790/3123/10892	6
25	B cells	B cells	Organismal Systems	Immune system	hsa04612	Antigen processing and presentation	4/80	81/8859	0.00606136518436059	0.0499456491191313	0.0385375218037242	3326/3122/3117/3123	4
26	T cells	T cells	Organismal Systems	Excretory system	hsa04964	Proximal tubule bicarbonate reclamation	1/1	23/8859	0.00259622982277907	0.0162385306306742	NA	483	1
27	T cells	T cells	Organismal Systems	Excretory system	hsa04960	Aldosterone-regulated sodium reabsorption	1/1	38/8859	0.00428942318546122	0.0162385306306742	NA	483	1
28	T cells	T cells	Organismal Systems	Digestive system	hsa04973	Carbohydrate digestion and absorption	1/1	52/8859	0.00586973699063087	0.0162385306306742	NA	483	1
29	T cells	T cells	Organismal Systems	Excretory system	hsa04961	Endocrine and other factor-regulated calcium reabsorption	1/1	53/8859	0.00598261654814303	0.0162385306306742	NA	483	1
30	T cells	T cells	Organismal Systems	Digestive system	hsa04978	Mineral absorption	1/1	61/8859	0.00688565300824007	0.0162385306306742	NA	483	1
31	T cells	T cells	Organismal Systems	Endocrine system	hsa04918	Thyroid hormone synthesis	1/1	75/8859	0.00846596681341005	0.0162385306306742	NA	483	1
32	T cells	T cells	Organismal Systems	Digestive system	hsa04971	Gastric acid secretion	1/1	76/8859	0.00857884637092221	0.0162385306306742	NA	483	1
33	T cells	T cells	Organismal Systems	Endocrine system	hsa04911	Insulin secretion	1/1	86/8859	0.00970764194604357	0.0162385306306742	NA	483	1
34	T cells	T cells	Organismal Systems	Circulatory system	hsa04260	Cardiac muscle contraction	1/1	87/8859	0.00982052150355561	0.0162385306306742	NA	483	1
35	T cells	T cells	Organismal Systems	Digestive system	hsa04976	Bile secretion	1/1	90/8859	0.0101591601760921	0.0162385306306742	NA	483	1
36	T cells	T cells	Organismal Systems	Digestive system	hsa04970	Salivary secretion	1/1	97/8859	0.0109493170786771	0.0162385306306742	NA	483	1
37	T cells	T cells	Organismal Systems	Endocrine system	hsa04925	Aldosterone synthesis and secretion	1/1	98/8859	0.0110621966361891	0.0162385306306742	NA	483	1
38	T cells	T cells	Organismal Systems	Digestive system	hsa04974	Protein digestion and absorption	1/1	105/8859	0.0118523535387741	0.0162385306306742	NA	483	1
39	T cells	T cells	Organismal Systems	Digestive system	hsa04972	Pancreatic secretion	1/1	106/8859	0.0119652330962863	0.0162385306306742	NA	483	1
40	T cells	T cells	Organismal Systems	Endocrine system	hsa04919	Thyroid hormone signaling pathway	1/1	122/8859	0.0137713060164804	0.0174436542875418	NA	483	1
41	T cells	T cells	Organismal Systems	Circulatory system	hsa04261	Adrenergic signaling in cardiomyocytes	1/1	154/8859	0.0173834518568686	0.0206428490800315	NA	483	1
42	T cells	T cells	Environmental Information Processing	Signal transduction	hsa04022	cGMP-PKG signaling pathway	1/1	166/8859	0.0187380065470143	0.0209424779054866	NA	483	1
43	T cells	T cells	Environmental Information Processing	Signal transduction	hsa04024	cAMP signaling pathway	1/1	226/8859	0.0255107799977423	0.0261880573428152	NA	483	1
44	T cells	T cells	NA	NA	hsa04820	Cytoskeleton in muscle cells	1/1	232/8859	0.0261880573428152	0.0261880573428152	NA	483	1
