# Supplementary material for: Comprehensive Analysis Reveals That ISCA1 Is Correlated with Ferroptosis-Related Genes Across Cancers and Is a Biomarker in Thyroid Carcinoma
Source: Genes (Basel). 2024 Nov 28;15(12):1538. doi: 10.3390/genes15121538 (PMC11675480; doi:10.3390/genes15121538)
Supplement: Supplementary file 1 [file genes-15-01538-s001.zip › Supplementary Table S11.csv]

	Cluster	cluster	category	subcategory	ID	Description	GeneRatio	BgRatio	pvalue	p.adjust	qvalue	geneID	Count
1	B cells	B cells	Genetic Information Processing	Folding, sorting and degradation	hsa04141	Protein processing in endoplasmic reticulum	3/5	170/8859	6.74949334269669e-05	0.000674949334269669	0.000639425685097582	6748/7494/6238	3
2	Fibroblast	Fibroblast	Organismal Systems	Aging	hsa04213	Longevity regulating pathway - multiple species	1/1	62/8859	0.00699853256575234	0.0139970651315047	NA	1410	1
3	Fibroblast	Fibroblast	Genetic Information Processing	Folding, sorting and degradation	hsa04141	Protein processing in endoplasmic reticulum	1/1	170/8859	0.0191895247770628	0.0191895247770628	NA	1410	1
4	Mast cells	Mast cells	Organismal Systems	Excretory system	hsa04966	Collecting duct acid secretion	1/2	28/8859	0.00631162133656593	0.0477461514031366	0.00394189072471716	9114	1
5	Mast cells	Mast cells	Human Diseases	Substance dependence	hsa05030	Cocaine addiction	1/2	49/8859	0.0110322245522799	0.0477461514031366	0.00394189072471716	2773	1
6	Mast cells	Mast cells	Human Diseases	Infectious disease: bacterial	hsa05110	Vibrio cholerae infection	1/2	51/8859	0.0114812196222036	0.0477461514031366	0.00394189072471716	9114	1
7	Mast cells	Mast cells	Organismal Systems	Endocrine system	hsa04923	Regulation of lipolysis in adipocytes	1/2	59/8859	0.0132761804432612	0.0477461514031366	0.00394189072471716	2773	1
8	Mast cells	Mast cells	Organismal Systems	Nervous system	hsa04730	Long-term depression	1/2	60/8859	0.0135004358567969	0.0477461514031366	0.00394189072471716	2773	1
9	Mast cells	Mast cells	Organismal Systems	Endocrine system	hsa04924	Renin secretion	1/2	69/8859	0.0155175876876515	0.0477461514031366	0.00394189072471716	2773	1
10	Mast cells	Mast cells	Human Diseases	Infectious disease: bacterial	hsa05120	Epithelial cell signaling in Helicobacter pylori infection	1/2	71/8859	0.0159655632989385	0.0477461514031366	0.00394189072471716	9114	1
11	Mast cells	Mast cells	Organismal Systems	Digestive system	hsa04971	Gastric acid secretion	1/2	76/8859	0.0170850563140031	0.0477461514031366	0.00394189072471716	2773	1
12	Mast cells	Mast cells	Human Diseases	Infectious disease: bacterial	hsa05133	Pertussis	1/2	78/8859	0.0175326751147676	0.0477461514031366	0.00394189072471716	2773	1
13	Mast cells	Mast cells	Organismal Systems	Nervous system	hsa04721	Synaptic vesicle cycle	1/2	79/8859	0.0177564462854508	0.0477461514031366	0.00394189072471716	9114	1
14	Mast cells	Mast cells	Organismal Systems	Nervous system	hsa04727	GABAergic synapse	1/2	89/8859	0.0199927562366593	0.0477461514031366	0.00394189072471716	2773	1
15	Mast cells	Mast cells	Human Diseases	Substance dependence	hsa05032	Morphine addiction	1/2	91/8859	0.0204397123893099	0.0477461514031366	0.00394189072471716	2773	1
16	Mast cells	Mast cells	Cellular Processes	Cellular community - eukaryotes	hsa04540	Gap junction	1/2	92/8859	0.0206631522359366	0.0477461514031366	0.00394189072471716	2773	1
17	Mast cells	Mast cells	Human Diseases	Immune disease	hsa05323	Rheumatoid arthritis	1/2	95/8859	0.0213333188570205	0.0477461514031366	0.00394189072471716	9114	1
18	Mast cells	Mast cells	Organismal Systems	Environmental adaptation	hsa04713	Circadian entrainment	1/2	97/8859	0.0217799691720806	0.0477461514031366	0.00394189072471716	2773	1
19	Mast cells	Mast cells	Organismal Systems	Endocrine system	hsa04916	Melanogenesis	1/2	101/8859	0.0226729639646093	0.0477461514031366	0.00394189072471716	2773	1
20	Mast cells	Mast cells	Human Diseases	Infectious disease: parasitic	hsa05142	Chagas disease	1/2	103/8859	0.0231193084420781	0.0477461514031366	0.00394189072471716	2773	1
21	Mast cells	Mast cells	Organismal Systems	Endocrine system	hsa04914	Progesterone-mediated oocyte maturation	1/2	111/8859	0.024903666893318	0.0477461514031366	0.00394189072471716	2773	1
22	Mast cells	Mast cells	Human Diseases	Infectious disease: parasitic	hsa05145	Toxoplasmosis	1/2	112/8859	0.025126597010626	0.0477461514031366	0.00394189072471716	2773	1
23	Mast cells	Mast cells	Organismal Systems	Nervous system	hsa04726	Serotonergic synapse	1/2	115/8859	0.0257952344437559	0.0477461514031366	0.00394189072471716	2773	1
24	Mast cells	Mast cells	Organismal Systems	Endocrine system	hsa04928	Parathyroid hormone synthesis, secretion and action	1/2	115/8859	0.0257952344437559	0.0477461514031366	0.00394189072471716	2773	1
25	Mast cells	Mast cells	Organismal Systems	Immune system	hsa04670	Leukocyte transendothelial migration	1/2	116/8859	0.0260180626152005	0.0477461514031366	0.00394189072471716	2773	1
26	Mast cells	Mast cells	Organismal Systems	Nervous system	hsa04724	Glutamatergic synapse	1/2	116/8859	0.0260180626152005	0.0477461514031366	0.00394189072471716	2773	1
27	Mast cells	Mast cells	Organismal Systems	Nervous system	hsa04725	Cholinergic synapse	1/2	116/8859	0.0260180626152005	0.0477461514031366	0.00394189072471716	2773	1
28	Mast cells	Mast cells	Environmental Information Processing	Signal transduction	hsa04071	Sphingolipid signaling pathway	1/2	122/8859	0.0273544964280845	0.0477461514031366	0.00394189072471716	2773	1
29	Mast cells	Mast cells	Organismal Systems	Endocrine system	hsa04935	Growth hormone synthesis, secretion and action	1/2	122/8859	0.0273544964280845	0.0477461514031366	0.00394189072471716	2773	1
30	Mast cells	Mast cells	Organismal Systems	Immune system	hsa04611	Platelet activation	1/2	126/8859	0.0282449425740225	0.0477461514031366	0.00394189072471716	2773	1
31	Mast cells	Mast cells	Organismal Systems	Endocrine system	hsa04926	Relaxin signaling pathway	1/2	130/8859	0.0291349809365057	0.0477461514031366	0.00394189072471716	2773	1
32	Mast cells	Mast cells	Cellular Processes	Transport and catabolism	hsa04142	Lysosome	1/2	132/8859	0.0295798471989521	0.0477461514031366	0.00394189072471716	9114	1
33	Mast cells	Mast cells	Organismal Systems	Nervous system	hsa04728	Dopaminergic synapse	1/2	132/8859	0.0295798471989521	0.0477461514031366	0.00394189072471716	2773	1
34	Mast cells	Mast cells	Metabolism	Energy metabolism	hsa00190	Oxidative phosphorylation	1/2	138/8859	0.0309138343111087	0.0477461514031366	0.00394189072471716	9114	1
35	Mast cells	Mast cells	Organismal Systems	Endocrine system	hsa04915	Estrogen signaling pathway	1/2	139/8859	0.0311360762938377	0.0477461514031366	0.00394189072471716	2773	1
36	Mast cells	Mast cells	Environmental Information Processing	Signal transduction	hsa04371	Apelin signaling pathway	1/2	140/8859	0.0313582927901007	0.0477461514031366	0.00394189072471716	2773	1
37	Mast cells	Mast cells	Organismal Systems	Nervous system	hsa04723	Retrograde endocannabinoid signaling	1/2	149/8859	0.0333570943655003	0.0477461514031366	0.00394189072471716	2773	1
38	Mast cells	Mast cells	Organismal Systems	Circulatory system	hsa04261	Adrenergic signaling in cardiomyocytes	1/2	154/8859	0.0344666476588605	0.0477461514031366	0.00394189072471716	2773	1
39	Mast cells	Mast cells	Organismal Systems	Endocrine system	hsa04921	Oxytocin signaling pathway	1/2	155/8859	0.0346884818581347	0.0477461514031366	0.00394189072471716	2773	1
40	Mast cells	Mast cells	Human Diseases	Endocrine and metabolic disease	hsa04934	Cushing syndrome	1/2	155/8859	0.0346884818581347	0.0477461514031366	0.00394189072471716	2773	1
41	Mast cells	Mast cells	Cellular Processes	Transport and catabolism	hsa04145	Phagosome	1/2	159/8859	0.0355755637905724	0.0477461514031366	0.00394189072471716	9114	1
42	Mast cells	Mast cells	Environmental Information Processing	Signal transduction	hsa04022	cGMP-PKG signaling pathway	1/2	166/8859	0.0371269759434012	0.0485506608490631	0.0040083104932147	2773	1
43	Myeloid cells	Myeloid cells	Organismal Systems	Digestive system	hsa04979	Cholesterol metabolism	1/2	51/8859	0.0114812196222036	0.0483066014712672	0.0138679238673494	348	1
44	Myeloid cells	Myeloid cells	Human Diseases	Infectious disease: bacterial	hsa05133	Pertussis	1/2	78/8859	0.0175326751147676	0.0483066014712672	0.0138679238673494	713	1
45	Myeloid cells	Myeloid cells	Organismal Systems	Immune system	hsa04610	Complement and coagulation cascades	1/2	88/8859	0.019769239930635	0.0483066014712672	0.0138679238673494	713	1
46	Myeloid cells	Myeloid cells	Human Diseases	Infectious disease: bacterial	hsa05150	Staphylococcus aureus infection	1/2	102/8859	0.0228961489465767	0.0483066014712672	0.0138679238673494	713	1
47	Myeloid cells	Myeloid cells	Human Diseases	Infectious disease: parasitic	hsa05142	Chagas disease	1/2	103/8859	0.0231193084420781	0.0483066014712672	0.0138679238673494	713	1
48	Myeloid cells	Myeloid cells	Human Diseases	Immune disease	hsa05322	Systemic lupus erythematosus	1/2	141/8859	0.0315804837998976	0.0483066014712672	0.0138679238673494	713	1
49	Myeloid cells	Myeloid cells	Human Diseases	Endocrine and metabolic disease	hsa04936	Alcoholic liver disease	1/2	144/8859	0.0322469039104932	0.0483066014712672	0.0138679238673494	713	1
50	Myeloid cells	Myeloid cells	NA	NA	hsa04148	Efferocytosis	1/2	157/8859	0.0351320737972852	0.0483066014712672	0.0138679238673494	713	1
51	T cells	T cells	Human Diseases	Cardiovascular disease	hsa05410	Hypertrophic cardiomyopathy	1/2	99/8859	0.0222265175412769	0.0471311019473672	0.0248058431301933	7273	1
52	T cells	T cells	Human Diseases	Cardiovascular disease	hsa05414	Dilated cardiomyopathy	1/2	105/8859	0.0235655509736836	0.0471311019473672	0.0248058431301933	7273	1
