# Supplementary material for: Comprehensive Analysis Reveals That ISCA1 Is Correlated with Ferroptosis-Related Genes Across Cancers and Is a Biomarker in Thyroid Carcinoma
Source: Genes (Basel). 2024 Nov 28;15(12):1538. doi: 10.3390/genes15121538 (PMC11675480; doi:10.3390/genes15121538)
Supplement: Supplementary file 1 [file genes-15-01538-s001.zip › Supplementary Table S2.csv]

	logFC	AveExpr	t	P.Value	adj.P.Val	B	log2FC	log10P	Symbol	Group	Label
HSPA5	0.935714025239911	9.94133390229956	14.8681546956788	1.10680348562328e-41	2.03852449486453e-38	83.5512663890279	1.34994998390387	40.9559294818182	HSPA5	up-regulated	HSPA5
SLC39A14	1.02248191616633	6.73429424204065	14.3822836440127	1.64664297836421e-39	2.06489029486873e-36	78.9180155668916	1.47512958985181	38.7834005534315	SLC39A14	up-regulated	SLC39A14
SNX4	0.619988024544361	5.38917618348637	13.9700652582517	1.0881243853829e-37	9.71695076146933e-35	74.8299064353989	0.894453648420695	36.9633214568458	SNX4	up-regulated	SNX4
TMSB4X	-1.26627359328102	9.71965283486267	-12.3482133349456	9.10659059339038e-31	2.23635098497184e-28	58.7257674598642	-1.82684663343518	30.0406441876394	TMSB4X	down-regulated	TMSB4X
ATF2	0.369197969838132	5.74233788831253	12.2968394690594	1.48491929215901e-30	3.45921633364695e-28	58.5409464499371	0.532640080191745	29.828297150335	ATF2	not-significant
STING1	-1.11658133405448	6.29916913535948	-12.1369871339915	6.75224209479643e-30	1.3963636652039e-27	57.05189658336	-1.61088635338958	29.1705519949148	STING1	down-regulated	STING1
LIFR	1.3259142316393	4.61223322929435	11.9667548299515	3.34847619131828e-29	6.30519136625932e-27	55.4920739514689	1.91288988663012	28.4751527846824	LIFR	up-regulated	LIFR
PARP8	0.471590999063114	5.84774593579967	11.7440171905273	2.67082567129313e-28	4.39701462052163e-26	53.3894449301889	0.680361995676226	27.573354458091	PARP8	up-regulated	PARP8
MAPK8	0.370654447960206	5.03473930783881	11.6632851809727	5.63886751505732e-28	8.83892482985235e-26	52.7000095960888	0.534741333955626	27.2488081090214	MAPK8	not-significant
TIMP1	-2.03694977434273	8.67908893343514	-11.3847710484429	7.26320661903861e-27	9.48658361056318e-25	49.981820473607	-2.93869733798415	26.1388716011323	TIMP1	down-regulated	TIMP1
IREB2	0.448509768967023	5.70433800170363	11.2667666892696	2.12209230513039e-26	2.53695489411308e-24	49.0696201236544	0.647062819478979	25.6732357294182	IREB2	up-regulated
PEX12	0.409233540814475	3.60448372279397	11.2348652718678	2.83244750478285e-26	3.31227759993833e-24	48.8780304796309	0.590399199898475	25.5478381303946	PEX12	up-regulated
VEGFA	0.867524462359328	8.21824091975173	11.0406613160722	1.6256792429095e-25	1.66055950118891e-23	46.7771390249154	1.25157323969567	24.7889651394161	VEGFA	up-regulated
GPX4	-0.604449161923253	8.29709646224006	-10.9863416067056	2.64176622677298e-25	2.59336224647546e-23	46.3754428120991	-0.872035808376168	24.5781056162879	GPX4	down-regulated	GPX4
MTCH1	0.59119000468651	8.76915072841394	10.9730436269519	2.97454436369117e-25	2.87399501159393e-23	46.1204284666047	0.852906887984352	24.5265795494277	MTCH1	up-regulated
BRD2	0.288356668426077	8.02821018957673	10.5870595251777	8.96438572078807e-24	6.85269734905068e-22	42.8599060679817	0.416010735545565	23.0474794648539	BRD2	not-significant
PPP1R13L	-0.621834496582057	5.19269041486051	-10.4796199939426	2.28265553219165e-23	1.607349483349e-21	42.2371227318706	-0.897117544472619	22.6415596214733	PPP1R13L	down-regulated	PPP1R13L
FABP4	2.36021143435696	1.13308205823954	10.2875868564516	1.19537820214971e-22	7.39059160799362e-21	40.6759028594143	3.40506533179621	21.9224946678368	FABP4	up-regulated
PML	-0.381688117787851	6.6877192483877	-10.2395684599878	1.80300307336224e-22	1.0876703698856e-20	40.0726567284231	-0.550659554698775	21.7440035329875	PML	not-significant
ALOX5	-2.77213561590849	4.87372965241226	-10.1280268816188	4.66183168769001e-22	2.66497610096095e-20	39.3268160981292	-3.99934630574286	21.3314434104437	ALOX5	down-regulated
PEX2	0.237654120317758	5.45612248707649	10.0361796479604	1.01413100983513e-21	5.53433828311694e-20	38.4459000398151	0.342862420829258	20.9939059373368	PEX2	not-significant
SLC39A7	0.403304372329013	7.42395325987602	10.012868420175	1.23437368247975e-21	6.65613139048412e-20	38.05079172209	0.581845217927903	20.9085533462415	SLC39A7	not-significant
LINC00472	0.766266780573627	0.932885598206478	9.94070811355503	2.26381287294264e-21	1.17039125531134e-19	37.7819730302231	1.10548928433152	20.6451594748367	LINC00472	up-regulated
BID	-0.859825159145992	4.91533202168175	-9.91510885877398	2.80532328509687e-21	1.42904186497009e-19	37.5149618963259	-1.24046549313149	20.5520170834832	BID	down-regulated
TFR2	-1.05287076293182	-1.50663554101414	-9.86409966702172	4.29646137004483e-21	2.13152222413891e-19	36.9031744118689	-1.51897142837872	20.3668890886432	TFR2	down-regulated
PARP11	0.328593469126398	3.83372085511992	9.86055302234335	4.42547132216761e-21	2.18999520391196e-19	37.0908362065472	0.474060168377155	20.3540404692111	PARP11	not-significant
NCF2	-1.40084620666452	2.90770490231493	-9.78262750207443	8.46248790693583e-21	4.00934173841627e-19	36.4997956963485	-2.02099387540302	20.0725019389218	NCF2	down-regulated
TRIM46	-1.60117292235454	-0.310520649991314	-9.74867431268239	1.12126325404483e-20	5.19128151350309e-19	36.0761605085984	-2.31000423468658	19.9502924102805	TRIM46	down-regulated
NFE2L2	0.378354310347016	7.25317250700838	9.66023915625431	2.3264558274127e-20	1.01567891523e-18	35.1668155696524	0.545849887236604	19.6333051890336	NFE2L2	not-significant
ACVR1B	0.382569625660872	5.08386840968481	9.62087773385014	3.21487295743486e-20	1.3720360779529e-18	35.0591736936246	0.551931301735688	19.4928361844739	ACVR1B	not-significant
SREBF1	-0.660379680800877	6.99344190326592	-9.57372779965865	4.73067516128223e-20	1.96349670884262e-18	34.5522659559329	-0.952726490595262	19.3250768723924	SREBF1	down-regulated
SIRT6	-0.413665732443703	4.27170758564845	-9.49677664170236	8.86189867680799e-20	3.5219324626683e-18	34.1385050369964	-0.596793500782232	19.052473219815	SIRT6	down-regulated
CFL1	-0.350511390694211	9.07867991037269	-9.30604235153298	4.13796642488406e-19	1.47183744809787e-17	32.1276770873923	-0.505681045129633	18.3832130374853	CFL1	not-significant
SRC	-0.449417716716777	5.55444079240507	-9.29681933495588	4.45568828060292e-19	1.57628664995303e-17	32.4626386421162	-0.648372711194936	18.3510851999594	SRC	down-regulated
PARP12	-0.43045861402726	5.07643772419462	-9.28968309295869	4.71800644112741e-19	1.66309727049741e-17	32.4424136086027	-0.621020507765065	18.3262414705415	PARP12	down-regulated
CREB5	-1.52640789453167	3.18604361469033	-9.2414156071907	6.94146429923386e-19	2.38969639525844e-17	32.1787124351732	-2.2021410998146	18.1585489056263	CREB5	down-regulated
MUC1	-2.26202046649504	5.7500977194977	-9.21685895436065	8.44377132181876e-19	2.87664158477083e-17	31.8909717045392	-3.26340570940173	18.0734635369723	MUC1	down-regulated
SMG9	-0.362269674728344	4.98766943398371	-9.17305787454561	1.19650377192416e-18	3.99770631007178e-17	31.5301479802879	-0.52264466319504	17.9220859279546	SMG9	not-significant
MIOX	1.49736038518479	1.31447925453712	9.16379704878492	1.28782254838926e-18	4.27615128771642e-17	31.5808022426421	2.16023440212969	17.8901439751475	MIOX	up-regulated
ALOX15B	-2.49719776535528	4.39234457870834	-9.16214365757	1.30483762621532e-18	4.3229072520449e-17	31.5404352065171	-3.60269483219707	17.884443528499	ALOX15B	down-regulated
USP7	0.198333098465746	6.60494472370153	9.15656317872506	1.36392726564292e-18	4.50600589587793e-17	31.2288520031113	0.286134177600675	17.86520878875	USP7	not-significant
PTPN6	-0.400454368541368	5.66672807502605	-9.12641374236899	1.73208756540007e-18	5.65718911990498e-17	31.1134467199909	-0.577733531596953	17.761430156078	PTPN6	not-significant
ACSL1	0.536333490651125	6.04228980001022	9.11271368514395	1.93040792220481e-18	6.23421271884421e-17	30.9286120696806	0.773765667225045	17.7143509087936	ACSL1	up-regulated
RELA	-0.272048342084588	6.37223551127085	-9.00109431603634	4.6493052707711e-18	1.40092410045351e-16	30.0676387474082	-0.3924827940075	17.3326119373491	RELA	not-significant
SLC1A5	-1.17307224611276	4.66014497139698	-8.97351942921191	5.77017216922538e-18	1.71585472911103e-16	30.0324940086678	-1.69238551207135	17.2388112282604	SLC1A5	down-regulated
CREB1	0.307626407919621	5.36984943602249	8.96403765939023	6.21435587326968e-18	1.83314167396781e-16	29.8501339377895	0.443811093152122	17.2066038799237	CREB1	not-significant
LCN2	-2.78390863520779	3.73084148360407	-8.93791556234829	7.62084902203942e-18	2.21806222054795e-16	29.8368459594681	-4.01633118230224	17.1179966421714	LCN2	down-regulated
ACADSB	0.551760403895232	4.5081846481153	8.93664507846202	7.69676574136488e-18	2.23574164250647e-16	29.7008389882826	0.796021998458543	17.1136917314191	ACADSB	up-regulated
MT1G	2.68259716443635	4.44449815057975	8.91665803575417	8.99447624292354e-18	2.57838735800305e-16	29.4799170535211	3.87016962583511	17.0460241209711	MT1G	up-regulated
PRKAA2	0.547193786119045	3.43637245786182	8.82954718143089	1.76868365317245e-17	4.85301104053436e-16	28.9534811938924	0.789433761639202	16.7523498380724	PRKAA2	up-regulated
DPP4	-2.06872490300462	6.33537361723223	-8.82707387393565	1.80284608384712e-17	4.93984855833481e-16	28.8244590705301	-2.98453915852827	16.7440413491452	DPP4	down-regulated
SCD	-1.29953678780756	4.23667629162679	-8.79922843795049	2.23555399241969e-17	6.03568855727125e-16	28.7303405456565	-1.87483527922274	16.6506148367211	SCD	down-regulated
QSOX1	-0.833273938916552	7.09904457704189	-8.78508995997223	2.49311511523535e-17	6.67803505111555e-16	28.3644633306978	-1.20216017937692	16.6032576682442	QSOX1	down-regulated
CDKN2A	-1.51457491313146	1.3553589890549	-8.75525856099339	3.13679476142447e-17	8.30159001566393e-16	28.466388532151	-2.18506971622959	16.5035138959968	CDKN2A	down-regulated
VLDLR	0.852872285577503	4.33258075434245	8.71565797783203	4.25129713116951e-17	1.10526224224468e-15	28.0231084696302	1.2304346169143	16.3714785403122	VLDLR	up-regulated
ACSF2	0.606675108188782	5.90708917744261	8.57762247491346	1.21733886716417e-16	2.95494003465702e-15	26.8553894908136	0.875247170014731	15.9145885116186	ACSF2	up-regulated
WWTR1	0.370193103149172	5.94020295709712	8.53828616023552	1.63928327377416e-16	3.90525778454734e-15	26.5693502113136	0.534075754084607	15.785345992368	WWTR1	not-significant
INTS2	0.367755700297027	3.22518377253133	8.50817351447239	2.0573216237622e-16	4.84242898807095e-15	26.5623731328411	0.530559325077168	15.6866978091772	INTS2	not-significant
SLC7A11	1.03560843183945	2.71137333043453	8.49120007212773	2.33773813046727e-16	5.46318833994767e-15	26.4485170320991	1.49406714891757	15.6312041393943	SLC7A11	up-regulated
DAZAP1	-0.204828496964503	6.27825746747096	-8.33704443753137	7.39802713446698e-16	1.60894805627755e-14	25.0804982189242	-0.295505056803428	15.1308840801134	DAZAP1	not-significant
EPAS1	0.523163415365452	8.07614270355018	8.28796291022121	1.06416807474209e-15	2.25368084761586e-14	24.4553446409608	0.754765264922271	14.9729897741383	EPAS1	up-regulated
CAPG	-0.785726227183722	7.94949572661221	-8.25294688559822	1.37796754879288e-15	2.87383762883066e-14	24.3047904720924	-1.13356333145435	14.8607610099655	CAPG	down-regulated
PARP14	-0.582335551726566	7.18181373157712	-8.23384331952499	1.58606258249174e-15	3.28921029158685e-14	24.2483324759119	-0.840132612609255	14.7996796803888	PARP14	down-regulated
TXNRD1	0.464465312406608	5.47252824715103	8.19052147776663	2.17997335811825e-15	4.4289303612814e-14	24.0665871267124	0.670081802873956	14.661548813961	TXNRD1	up-regulated
AQP3	-1.39796865793993	1.1520577085339	-8.13351227054845	3.30678299247161e-15	6.50083976018318e-14	23.9383659981963	-2.01684245012813	14.4805943047127	AQP3	down-regulated
DLD	0.409054534922805	5.86025762009464	8.0948646354437	4.38073606346691e-15	8.44315965037974e-14	23.3433936265546	0.590140948986271	14.3584529119971	DLD	up-regulated
SMAD7	0.433850011445903	5.313474483051	8.05343891516714	5.91547636182532e-15	1.11781451046252e-13	23.1023832604675	0.625913260002624	14.2280102767365	SMAD7	up-regulated
NNMT	-1.42147868166957	3.29270576888147	-8.00110025592658	8.63146436620646e-15	1.59623861567454e-13	22.9489138703566	-2.05076024477408	14.0639155180493	NNMT	down-regulated
MAP3K11	-0.277316647639072	6.5197351788802	-7.98374799644815	9.77940384250244e-15	1.79613120495297e-13	22.5182469901804	-0.400083352304842	14.0096876192209	MAP3K11	not-significant
GDF15	-1.57437006957446	5.77169803450371	-7.97932885021454	1.0095055930535e-14	1.84891984597226e-13	22.6323948431003	-2.27133589189909	13.9958912705534	GDF15	down-regulated
TRIM21	-0.405053334669441	4.2708469828193	-7.96532720773932	1.11630669602148e-14	2.03528900617976e-13	22.6049947698957	-0.58436843722314	13.9522164701917	TRIM21	not-significant
CYBB	-1.13471944281322	4.26304633514435	-7.89666859170501	1.82439137296583e-14	3.22707019027191e-13	22.1512114884359	-1.63705411294692	13.7388819900828	CYBB	down-regulated
PARP10	-0.349056079017154	5.88101669788996	-7.89216545890727	1.88391691977106e-14	3.32936418043379e-13	21.9465253913539	-0.503581474190194	13.7249382533906	PARP10	not-significant
TGFB1	-0.559772480264484	6.01109095647527	-7.82469154733314	3.04282247064989e-14	5.23461385800242e-13	21.4732621366336	-0.807580981303686	13.5167233852252	TGFB1	down-regulated
GPT2	0.578945362088485	3.65845223643819	7.8225677173169	3.08893411609339e-14	5.31238981424897e-13	21.6186262947547	0.835241602830722	13.5101913546711	GPT2	up-regulated
TXN	-0.413916970088144	6.36080070101694	-7.78236402568979	4.10399540220552e-14	6.92861926619967e-13	21.1346134628359	-0.597155960085951	13.3867931344454	TXN	down-regulated
SLC2A6	-0.697057450809498	1.2666421225705	-7.73441949852387	5.75091693445171e-14	9.44933209597755e-13	21.1590857414803	-1.00564132749757	13.2402629052539	SLC2A6	down-regulated
MTF1	0.314335390173056	4.04052049444788	7.70692827527017	6.97345877488065e-14	1.13192429984554e-12	20.8009919992959	0.453490108578565	13.15655176218	MTF1	not-significant
STMN1	-0.503699186408373	6.08327099849273	-7.68724089813134	8.00309347255223e-14	1.28245329821991e-12	20.5142411845116	-0.726684318331165	13.0967421107111	STMN1	down-regulated
PSAT1	1.15597139058941	2.7394532954172	7.66137963786902	9.58621948557865e-14	1.51757347311586e-12	20.5569416900477	1.66771419261286	13.0183526316467	PSAT1	up-regulated
ACSL3	0.319089080348124	6.20661681048692	7.65617064013996	9.94059535923543e-14	1.56903805378312e-12	20.2416955579538	0.460348233820059	13.0025876041854	ACSL3	not-significant
FAR1	0.236898894237683	5.30714259170946	7.63032124510691	1.18994004026773e-13	1.8543809120386e-12	20.1664486971791	0.341772859908784	12.9244749216637	FAR1	not-significant
GRIA3	-2.39712369694989	-1.93113775959737	-7.62810453801735	1.20840986449283e-13	1.87918893386486e-12	20.3674424317392	-3.45831846998702	12.9177857381511	GRIA3	down-regulated
CXCL2	-1.76138107995472	2.69524494860638	-7.60870695692162	1.38256562717058e-13	2.13201603700104e-12	20.2783482515883	-2.54113574916632	12.8593142445863	CXCL2	down-regulated
EZH2	-0.582106961588412	2.10666164485511	-7.5815756279738	1.66832042663585e-13	2.54104206832449e-12	20.0944166176133	-0.839802826750544	12.777720532742	EZH2	down-regulated
RIPK1	0.187912712431645	5.2476822577431	7.53892939502526	2.23914753872133e-13	3.3478152622313e-12	19.554966204092	0.271100738345129	12.6499172895646	RIPK1	not-significant
LPCAT3	0.578377581487889	3.60874114679695	7.48826276208418	3.1710658109809e-13	4.62843676987599e-12	19.342764231721	0.83442246857393	12.4987947447123	LPCAT3	up-regulated
AR	0.987503777089869	2.64329655001359	7.48046474821155	3.3449912297703e-13	4.85703604582907e-12	19.3469506924812	1.42466680206667	12.475605016571	AR	up-regulated
ZFAS1	-0.48215935179742	6.61060950760193	-7.4738459041486	3.49996394108591e-13	5.06459304590526e-12	19.006044230824	-0.695608905756374	12.455936430012	ZFAS1	down-regulated
RARRES2	-1.35534375508695	3.72903487020859	-7.41162811533528	5.34929822168349e-13	7.50302090884296e-12	18.8932231084437	-1.95534771416377	12.2717031896501	RARRES2	down-regulated
NR1D1	-0.978563976004818	5.54851761596237	-7.36459569394938	7.35831155949209e-13	1.01115450383153e-11	18.4191105683438	-1.41176939537474	12.1332218275808	NR1D1	down-regulated
EGLN2	-0.35933184066436	4.50658509787409	-7.34055781967703	8.6555045481833e-13	1.17691544751017e-11	18.3260716832511	-0.518406264559976	12.0627076110809	EGLN2	not-significant
TFAP2C	-1.03106927588204	2.68223232653464	-7.33934445861637	8.72663924292101e-13	1.18509369515963e-11	18.466775121662	-1.48751853112799	12.0591529772872	TFAP2C	down-regulated
RNF113A	-0.255308500029073	3.70731992602973	-7.33545235289622	8.95872451989536e-13	1.21269937012768e-11	18.3523085965824	-0.368332306888743	12.0477538177265	RNF113A	not-significant
MYB	-0.987085232187399	-0.380532976618753	-7.31945873518944	9.97789902707798e-13	1.3371473689357e-11	18.4130832170344	-1.42406296941149	12.0009608952861	MYB	down-regulated
CEBPG	0.503212802735374	4.94064695582725	7.31864380404796	1.00327792441832e-12	1.34332656811355e-11	18.1022701044916	0.725982615018161	11.998578743628	CEBPG	up-regulated
RPL8	-0.352876814065252	10.275727258577	-7.31146067840553	1.05295453140503e-12	1.40595908862595e-11	17.3852701827101	-0.509093629696636	11.9775903820778	RPL8	not-significant
SIAH2	-0.383583178610224	4.06312062925371	-7.28440418335304	1.26276587940033e-12	1.66610466532565e-11	17.9939919214593	-0.553393549549396	11.8986771614871	SIAH2	not-significant
HERPUD1	0.420659455642165	7.20288328521481	7.28248142057383	1.279152047698e-12	1.68621479282543e-11	17.6050732570998	0.606883310558003	11.8930778296015	HERPUD1	up-regulated
LGMN	0.485282364490202	6.82785964379741	7.24191605530818	1.67797975744569e-12	2.17355540536997e-11	17.3835483299139	0.700114460680885	11.7752132826507	LGMN	up-regulated
FANCD2	-0.410415154782245	2.6610798368175	-7.19705192035035	2.26228022404132e-12	2.87234536502688e-11	17.5236709262354	-0.592103908510022	11.6454536009061	FANCD2	down-regulated
DRD5	-0.78371755920516	-6.20447181033291	-7.18765348211352	2.40796367714885e-12	3.04224144059591e-11	17.5530044268134	-1.13066543612289	11.618350068466	DRD5	down-regulated
DUOX2	0.942283981765325	8.42840459517976	7.18133560868893	2.51104297245963e-12	3.15825545691049e-11	16.7323545301665	1.35942842760194	11.6001458549723	DUOX2	up-regulated
COPZ1	0.218366961083173	7.48623017593633	7.13767448706084	3.35210621211133e-12	4.12542150614778e-11	16.6346179947168	0.315036931848687	11.474682229122	COPZ1	not-significant
PGD	0.284157086124315	6.82007277009769	7.11050212528868	4.00957610132206e-12	4.87954565888332e-11	16.5424226707584	0.409952018985007	11.3969015392471	PGD	not-significant
ETV4	-0.944510363647963	5.21898290463279	-7.01320659495512	7.58058386308024e-12	8.7915082983515e-11	16.1665755620479	-1.36264041770315	11.1202973433457	ETV4	down-regulated
HSF1	-0.215264720373345	6.52723428933254	-6.96497459296747	1.03684653444951e-11	1.17405688851845e-10	15.6782154683521	-0.310561344560974	10.9842855195743	HSF1	not-significant
BRD3	0.331858705018448	5.02204207215192	6.96491761819938	1.03722914235123e-11	1.1742645253918e-10	15.8160035121963	0.478770908005949	10.9841252896422	BRD3	not-significant
ARF6	-0.336556059384894	6.86547640114301	-6.95433411842609	1.11076138321848e-11	1.24863731459338e-10	15.5760983591583	-0.485547757855718	10.9543792273613	ARF6	not-significant
MMP13	-2.75622947850424	-3.29345185744798	-6.92635043523863	1.33076213804087e-11	1.46959825542164e-10	15.8599890085909	-3.97639860019004	10.8758995638851	MMP13	down-regulated
DCAF7	0.236326089080634	6.79079995742946	6.87615599187778	1.83757385588066e-11	1.98357010838635e-10	15.0573058210725	0.340946476749314	10.7357551967026	DCAF7	not-significant
METTL14	0.188286025424194	4.67756315626646	6.86834956622289	1.93182735290278e-11	2.07618600520394e-10	15.2500672147878	0.271639315148178	10.7140316890137	METTL14	not-significant
GCLC	0.401775133416561	5.26973336325445	6.85322601253863	2.12813058651363e-11	2.26363040079301e-10	15.0840094614378	0.579638992532575	10.6720017263477	GCLC	not-significant
ATP6V1G2	0.654705603795008	1.18361988599284	6.85134423287003	2.1538865258004e-11	2.28689901022561e-10	15.3866106226847	0.944540527837272	10.6667771805723	ATP6V1G2	up-regulated
PEX3	0.255604179197933	4.29960305614451	6.84497755078057	2.24331766447834e-11	2.37415436360252e-10	15.1371813665056	0.368758881759352	10.6491092238929	PEX3	not-significant
PARP9	-0.435915015447939	6.01402440763821	-6.81214244031747	2.76569359311191e-11	2.86216936944904e-10	14.7907079777401	-0.628892431035777	10.5581959363712	PARP9	down-regulated
PARP15	-1.17132122977089	0.356177486715477	-6.81098467378433	2.7861426875614e-11	2.87986106137309e-10	15.2017622879437	-1.68985932947842	10.5549966456889	PARP15	down-regulated
BEX1	1.335504388428	1.87690328078338	6.77445711546228	3.51333717186305e-11	3.54813341732804e-10	14.8545437975537	1.92672555827053	10.4542801693503	BEX1	up-regulated
MIR212	-0.289440007342171	-6.97799967840843	-6.74143246357386	4.32920416857559e-11	4.27037046506289e-10	14.5070068510011	-0.417573663227415	10.3635919320443	MIR212	not-significant
MAPKAP1	0.196726701442048	6.31881233108096	6.73544461365209	4.49586734794258e-11	4.41849974575687e-10	14.2439320245866	0.283816636580886	10.3471865112527	MAPKAP1	not-significant
PHKG2	-0.289667967128573	5.22328573359325	-6.72144171909019	4.91058463465402e-11	4.77118425976325e-10	14.3090446782192	-0.417902539680779	10.3088667994271	PHKG2	not-significant
EIF2AK4	0.216257096747546	5.83532927886174	6.70074301803176	5.59319872452527e-11	5.34455166060425e-10	14.0865902823943	0.31199304103473	10.2523397500564	EIF2AK4	not-significant
AKR1C1	1.00513344491162	0.886118771586331	6.65208849139931	7.58554106470537e-11	6.93787429037252e-10	14.174861955432	1.45010103640564	10.1200134362305	AKR1C1	up-regulated
FXN	0.227660115662311	3.04070981693771	6.65160150702869	7.60864178450796e-11	6.95684346098868e-10	14.0561606410789	0.328444119874224	10.1186928620387	FXN	not-significant
TRIB2	-0.469477848356779	4.85982676242573	-6.64787056794006	7.78792771229604e-11	7.08559560832517e-10	13.9043066739255	-0.677313363631546	10.1085780882635	TRIB2	down-regulated
P4HB	0.260798993578347	9.2236695587349	6.64781586668558	7.79058689688115e-11	7.08582732296885e-10	13.2878876111657	0.376253414704314	10.1084298239095	P4HB	not-significant
VDR	-0.565333207706844	3.9371822621512	-6.61814095721641	9.37257029750992e-11	8.29181249166376e-10	13.8124970839285	-0.815603415208515	10.0281412935358	VDR	down-regulated
MIR9-1	-0.230036490677387	-7.00664357902387	-6.60077524162467	1.04402391178778e-10	9.03298316396775e-10	13.6448116814254	-0.331872504323766	9.98128955436195	MIR9-1	not-significant
MIR670	-0.230144421103823	-7.00664357902387	-6.59237177603636	1.09988486826052e-10	9.38794146111521e-10	13.5940374242968	-0.332028215014746	9.95865277274725	MIR670	not-significant
MAP3K14	-0.439458014297802	3.98158000040081	-6.59141706335829	1.10641363943683e-10	9.42883271849736e-10	13.6414846148635	-0.63400389790635	9.95608247905236	MAP3K14	down-regulated
MIR15A	-0.232397497880231	-7.00664357902387	-6.58797116867138	1.13029587513198e-10	9.58218320656254e-10	13.5674703412766	-0.335278717706812	9.94680785729756	MIR15A	not-significant
FLT3	-1.29044953821815	-1.94844068974003	-6.58549461461481	1.14777138031208e-10	9.69854474735962e-10	13.851106241015	-1.86172514930477	9.94014460859019	FLT3	down-regulated
PRKAA1	0.248718135600184	5.88099526953896	6.57991805540761	1.18809720083423e-10	9.96085213108326e-10	13.3434218256757	0.358824420809535	9.92514802731855	PRKAA1	not-significant
H19	-1.51943286571062	1.06071913351547	-6.57783845815003	1.20348827184187e-10	1.00640169928797e-09	13.77672230948	-2.19207826032442	9.91955813762757	H19	down-regulated
IFNA2	-0.280879940097156	-6.98288513906561	-6.56003183888558	1.3435307688511e-10	1.10362392271145e-09	13.4027663645106	-0.405224096663356	9.87175238312792	IFNA2	not-significant
HELLS	-0.532733223149717	2.47217405066597	-6.55666456696233	1.37175368962194e-10	1.12288769934929e-09	13.5510860941798	-0.76857157915489	9.86272386300337	HELLS	down-regulated
AQP8	-1.16104510384135	-3.60977036086528	-6.5505795565592	1.42423679722494e-10	1.15989592862849e-09	13.6143039596405	-1.67503401356032	9.84641779779295	AQP8	down-regulated
POR	0.36338064630719	7.70693048832035	6.54802294231688	1.44687020201937e-10	1.17491154003655e-09	12.9060441412068	0.52424745638241	9.8395704274678	POR	not-significant
MIR522	-0.232534043927972	-7.00664357902387	-6.54267205151324	1.49538808924483e-10	1.20733127676592e-09	13.2948598976268	-0.335475712012742	9.82524608282793	MIR522	not-significant
FTL	-0.42908173453769	10.5137970306032	-6.51166646458023	1.80955271578655e-10	1.34643880776452e-09	12.3013258186125	-0.619034090553561	9.74242876052941	FTL	down-regulated
HSPB1	-0.459428262588283	8.4566948973495	-6.50768805553091	1.85427833506534e-10	1.3679305434612e-09	12.6139728227862	-0.662814876080349	9.7318250758494	HSPB1	down-regulated
BRPF1	0.158761862263189	4.8642070997039	6.50581918754471	1.87566052709055e-10	1.37978660663567e-09	13.015509862175	0.229044951369399	9.72684576113403	BRPF1	not-significant
SOCS1	-0.727497564929086	2.91320151993717	-6.49734742034005	1.97565719643714e-10	1.40770368621631e-09	13.1747533858045	-1.04955712918199	9.70428840924795	SOCS1	down-regulated
ATG13	0.173255014772116	6.3879633085803	6.49540171596668	1.99935075759038e-10	1.40770368621631e-09	12.7789723389167	0.249954150620877	9.69911100842167	ATG13	not-significant
PRDX6	-0.249176726315236	7.80514719336563	-6.48473526559618	2.13427147479756e-10	1.40770368621631e-09	12.5545882601671	-0.359486027359938	9.67075034006247	PRDX6	not-significant
MIR375	-0.244865575558228	-6.99073030090418	-6.47165397023902	2.31195831633391e-10	1.40770368621631e-09	12.8763030376345	-0.353266351542278	9.63602000033341	MIR375	not-significant
MPC1	0.376541153724146	4.90133448512881	6.45907726007808	2.49641958109611e-10	1.40770368621631e-09	12.7229766106857	0.543234055168434	9.60268241961437	MPC1	not-significant
MIR137	-0.222110087237194	-7.01300889027175	-6.44584660782033	2.70602839164246e-10	1.40770368621631e-09	12.7165209595567	-0.320437121388515	9.56766765109798	MIR137	not-significant
MIR17	-0.222110087237194	-7.01300889027175	-6.44584660782033	2.70602839164246e-10	1.40770368621631e-09	12.7165209595567	-0.320437121388515	9.56766765109798	MIR17	not-significant
MIR214	-0.222110087237194	-7.01300889027175	-6.44584660782033	2.70602839164246e-10	1.40770368621631e-09	12.7165209595567	-0.320437121388515	9.56766765109798	MIR214	not-significant
MIR335	-0.222110087237194	-7.01300889027175	-6.44584660782033	2.70602839164246e-10	1.40770368621631e-09	12.7165209595567	-0.320437121388515	9.56766765109798	MIR335	not-significant
MIR9-2	-0.222110087237194	-7.01300889027175	-6.44584660782033	2.70602839164246e-10	1.40770368621631e-09	12.7165209595567	-0.320437121388515	9.56766765109798	MIR9-2	not-significant
MIR9-3	-0.222110087237194	-7.01300889027175	-6.44584660782033	2.70602839164246e-10	1.40770368621631e-09	12.7165209595567	-0.320437121388515	9.56766765109798	MIR9-3	not-significant
SNORA16A	-0.222110087237194	-7.01300889027175	-6.44584660782033	2.70602839164246e-10	1.40770368621631e-09	12.7165209595567	-0.320437121388515	9.56766765109798	SNORA16A	not-significant
XBP1	-0.222110087237194	-7.01300889027175	-6.44584660782033	2.70602839164246e-10	1.40770368621631e-09	12.7165209595567	-0.320437121388515	9.56766765109798	XBP1	not-significant
MEG3	-1.42958994981531	-0.064548146935598	-6.42135894544829	3.1404099733599e-10	1.60333924991238e-09	12.8856236391922	-2.06246233110325	9.50301365207154	MEG3	down-regulated
MYCN	0.780729548773051	0.514769930542855	6.39667047993894	3.6472876401685e-10	1.83072593200691e-09	12.6810483552137	1.12635464829036	9.43802998507888	MYCN	up-regulated
IFNG	-1.45426232999457	-3.40042236559059	-6.35328466421727	4.73891634461123e-10	2.31210473111504e-09	12.4807087625432	-2.0980570516348	9.32432095776914	IFNG	down-regulated
HRAS	-0.35531470040912	4.63741870642828	-6.34572814652628	4.9592950662159e-10	2.40925595625315e-09	12.1186421242872	-0.512610756235185	9.30458005145539	HRAS	not-significant
IFNA16	-0.245599041503216	-6.99391295652812	-6.31916961733499	5.81636803150955e-10	2.78228308612215e-09	11.9783526834821	-0.354324519223773	9.23534812123483	IFNA16	not-significant
IFNA1	-1.03744956192854	-5.12678516757002	-6.30711527169117	6.25168915950287e-10	2.96658888471554e-09	12.2265871666725	-1.49672333816673	9.20400262369007	IFNA1	down-regulated
OXSR1	0.204448784763438	5.4807563629189	6.30263240601352	6.42158226735615e-10	3.03947330287052e-09	11.7468820584936	0.294957247893987	9.19235794929627	OXSR1	not-significant
MIR539	-0.229146989677945	-7.00982623464781	-6.28383463398772	7.1845269681771e-10	3.35984805562502e-09	11.7672303555801	-0.330589225643006	9.14360182069235	MIR539	not-significant
EGR1	0.762411577965587	8.84841787740048	6.28007628521586	7.34737403872899e-10	3.42703016060944e-09	11.1143965678027	1.09992740264728	9.13386785061144	EGR1	up-regulated
NOX4	-0.747010415879588	2.39455762297509	-6.2509048970678	8.74026442094387e-10	4.01007087374739e-09	11.7697811780573	-1.07770822248188	9.05847542837021	NOX4	down-regulated
IFNA4	-0.225795906151313	-7.00346092339993	-6.22709534556455	1.00658108631207e-09	4.56107296571547e-09	11.4437965539155	-0.325754634057529	8.99715123426818	IFNA4	not-significant
DUSP1	0.706894614464899	8.51394278601481	6.22073433967837	1.04520180310089e-09	4.7190212862847e-09	10.8283001380146	1.01983335471962	8.98079984973299	DUSP1	up-regulated
SAT1	-0.391367029179553	9.59261951658338	-6.19909393355515	1.18775467716775e-09	5.29890887615722e-09	10.6146072862368	-0.564623272164787	8.92527325073057	SAT1	not-significant
ARNTL	-0.865265088263761	5.64624762457222	-6.16918499454732	1.41648121172606e-09	6.20195896714289e-09	11.0164379608924	-1.24831365189248	8.84878918160794	ARNTL	down-regulated
CISD2	0.214867853720839	4.95568400383097	6.16546438607283	1.44778564150329e-09	6.32633378847279e-09	11.0141799125285	0.30998878700951	8.83929573482652	CISD2	not-significant
IL1B	-1.03112847648038	0.795860939841129	-6.1294472891546	1.78798654369404e-09	7.65567387666105e-09	11.1792988256317	-1.48760393953763	8.74763575400845	IL1B	down-regulated
AGPS	0.222000573871859	5.02357156287366	6.12554224707806	1.82926217216349e-09	7.81027628969659e-09	10.7785253964853	0.320279126999436	8.73772404642941	AGPS	not-significant
KLHL24	0.281021044503799	5.87401094238275	6.10386331036032	2.07590538530534e-09	8.76054071309798e-09	10.5543452217238	0.405427667291067	8.68279244445373	KLHL24	not-significant
MLLT1	0.219309315353058	6.33301211657705	6.08936592542336	2.25867405676664e-09	9.45332563256017e-09	10.41929467036	0.316396461680611	8.64614643643728	MLLT1	not-significant
NOX1	-0.42461924836289	0.0189502152176509	-6.07847619971958	2.40621020255796e-09	1.00061537372724e-08	10.9148058060431	-0.612596083879141	8.61866643608868	NOX1	down-regulated
HMOX1	-0.721814774551319	4.55753297611369	-6.06631939870019	2.58204407215539e-09	1.06688526026847e-08	10.5406084884055	-1.04135859568557	8.58803634916079	HMOX1	down-regulated
AGPAT3	0.20198366113259	6.69323466805281	5.99594204883276	3.87526713565446e-09	1.54282960308837e-08	9.84800445010489	0.291400826256584	8.41169835469525	AGPAT3	not-significant
KDM4A	0.199776436512639	5.78792075082675	5.98439407768281	4.14071923304827e-09	1.63624344725041e-08	9.89762599088641	0.288216474243254	8.38292421641183	KDM4A	not-significant
DUOX1	0.481449496606136	7.82964044229161	5.95046804109508	5.02744145447435e-09	1.94810877346357e-08	9.41725248806873	0.694584801192161	8.2986529781448	DUOX1	up-regulated
SCP2	0.229601098103597	6.85834643801757	5.93097353602038	5.61815063126995e-09	2.15308252751016e-08	9.46243262682304	0.33124436561672	8.2504066208745	SCP2	not-significant
TP63	-1.36421148395325	0.735860094589426	-5.92802903256635	5.7130677307713e-09	2.18547923616667e-08	10.0746183442925	-1.96814114262313	8.24313062716895	TP63	down-regulated
IFNA10	-0.238495984133062	-6.99243310593742	-5.90863837385572	6.37838296285695e-09	2.4163075913669e-08	9.65363245133369	-0.344076973580702	8.19528940894654	IFNA10	not-significant
SNCA	0.522365682476711	1.6524977927628	5.89864574710632	6.75016748310079e-09	2.54488179568218e-08	9.80403296719577	0.753614379639729	8.17068545145281	SNCA	up-regulated
MS4A15	-1.36410429599164	-4.19213919910148	-5.88758352196176	7.18641454453175e-09	2.69195945357577e-08	9.91472114442767	-1.96798650308247	8.14348773436071	MS4A15	down-regulated
IFNA17	-0.234395617058675	-6.97799967840843	-5.86608931552914	8.11406420483327e-09	3.00261641303738e-08	9.42628313222816	-0.338161394336659	8.09076156013989	IFNA17	not-significant
LIG3	0.190410527947123	4.64184089425392	5.8621170792588	8.29784230886579e-09	3.06523491068588e-08	9.35328623338584	0.274704324402364	8.08103482270543	LIG3	not-significant
ELAVL1	-0.113554451330484	6.28197872606625	-5.83292081293918	9.77893355890403e-09	3.55706218659931e-08	9.02104628043257	-0.163824443805356	8.00970850459243	ELAVL1	not-significant
CGAS	-0.384901915058927	2.12258634530049	-5.82854262494013	1.00221792555991e-08	3.63589314887665e-08	9.4205019432056	-0.555296084084179	7.9990378337806	CGAS	not-significant
MMD	0.474854225325795	3.64938858883216	5.82081102869702	1.04662186402784e-08	3.77884093494689e-08	9.21549127054173	0.685069836022694	7.98021019704957	MMD	up-regulated
ATG5	0.156743203288499	5.25747162643771	5.81670628727746	1.07096959248281e-08	3.8580041465529e-08	9.03980351299367	0.226132642077368	7.97022285970446	ATG5	not-significant
AKR1C2	1.00488430717187	-0.323425695965152	5.80590782201446	1.13768876923704e-08	4.07073219289051e-08	9.40959036851994	1.44974160662399	7.94397652905652	AKR1C2	up-regulated
TGFBR1	-0.596071803567725	6.50751694262628	-5.78595523223014	1.27178574202266e-08	4.5010813705237e-08	8.76719602805746	-0.859949835020897	7.89558604819624	TGFBR1	down-regulated
PARP6	-0.224710214128315	5.47350621964633	-5.78356904602361	1.28881900829013e-08	4.55726030181207e-08	8.85711362803985	-0.324188311560016	7.88980806730126	PARP6	not-significant
ABCC1	0.305819664199855	5.95725810929458	5.75875444785883	1.47966181233163e-08	5.1623931744037e-08	8.63417939920733	0.441204512947459	7.82983753448437	ABCC1	not-significant
RB1	0.271212334578296	5.69579665715924	5.75639214547912	1.49920313345288e-08	5.22376791483568e-08	8.65511231235941	0.391276690124026	7.8241395187456	RB1	not-significant
MFN2	0.224621422294111	7.47612385196239	5.75396962227036	1.51950367356245e-08	5.28856191758732e-08	8.41075755239964	0.32406021202114	7.81829824562947	MFN2	not-significant
FTH1	-0.487949010555882	9.25263564948995	-5.66487956138069	2.48376365543758e-08	8.26817635267889e-08	7.7174945284532	-0.703961617735648	7.60488973217609	FTH1	down-regulated
CHMP6	-0.226179138749375	4.85142220141348	-5.66426325745767	2.49216623675448e-08	8.29146450250272e-08	8.28811867392366	-0.32630752182626	7.6034229919899	CHMP6	not-significant
KDM3B	0.222444618989563	6.75473588134059	5.66088664132129	2.53869583488871e-08	8.43436612833543e-08	8.01156062076918	0.320919748688678	7.5953893295093	KDM3B	not-significant
GALNT14	0.652155278698078	0.534308008868033	5.64553944304936	2.76105434978475e-08	9.11505188302323e-08	8.52013104991767	0.940861186467276	7.55892504443669	GALNT14	up-regulated
RRM2	-0.698737502965577	1.77092434842635	-5.59027963135038	3.72985620475786e-08	1.20106138335802e-07	8.19288123764925	-1.00806513041158	7.42830791100203	RRM2	down-regulated
JUN	0.583262560730925	8.23312132636711	5.58618052904733	3.81363189083012e-08	1.22609555084958e-07	7.37787039229642	0.841470003902703	7.41866122935413	JUN	up-regulated
NEAT1	-0.567789483304578	10.0198255034346	-5.57363878283716	4.08148036055068e-08	1.30579898756995e-07	7.11271329143433	-0.819147071832422	7.3891822889171	NEAT1	down-regulated
SLC2A3	-0.671220620341218	5.44408418739979	-5.57061059739641	4.14884432325464e-08	1.32591143435626e-07	7.75257462610807	-0.968366660308689	7.38207286086153	SLC2A3	down-regulated
ZEB1	0.421916814080916	4.2905755324602	5.56616413197911	4.2497222054369e-08	1.35518143760036e-07	7.79772931278324	0.608697295342209	7.37163945785296	ZEB1	up-regulated
PRDX1	0.287966343107454	8.36243961872885	5.54686734065963	4.71584532620408e-08	1.49222856134337e-07	7.17381419676353	0.415447615144054	7.32644044765618	PRDX1	not-significant
EIF2S1	0.160906369745979	5.73078362861682	5.54562370990789	4.74753373461452e-08	1.5016107290475e-07	7.5405645713864	0.232138821679969	7.32353194060782	EIF2S1	not-significant
MIR4443	-0.217266669206932	-6.99073030090418	-5.50912938526934	5.77533979993123e-08	1.7988002807607e-07	7.52586888708959	-0.313449546215303	7.23842245838064	MIR4443	not-significant
CTSB	-0.484108939488604	13.1504561127996	-5.49483310686753	6.23435212100736e-08	1.92811169285791e-07	6.06511343382248	-0.698421566250225	7.20520867207975	CTSB	down-regulated
NR5A2	0.535191818335198	0.819466884618288	5.46838357095832	7.17879234193649e-08	2.19821024023594e-07	7.58882527754692	0.772118582236538	7.14394860914851	NR5A2	up-regulated
RGS4	-1.28059872795461	1.82914187245298	-5.44748071660149	8.02215735465266e-08	2.43641095624301e-07	7.47412756524125	-1.84751343418883	7.0957088235826	RGS4	down-regulated
IFNA7	-0.20517432859603	-6.99391295652812	-5.44349963669941	8.19334722972171e-08	2.48353990447099e-07	7.18776653533442	-0.296003986383215	7.08653863958017	IFNA7	not-significant
MEF2C	0.339011792229868	5.22987210729947	5.42806690440209	8.891133529701e-08	2.67934158898414e-07	6.98354643643324	0.48909063145291	7.05104286734113	MEF2C	not-significant
MTDH	0.249430154341398	6.82830535657694	5.4183904472745	9.35773179945591e-08	2.80960772692987e-07	6.73579947222237	0.359851646716503	7.02882940621431	MTDH	not-significant
STK11	-0.190226716121208	5.98823859672412	-5.38294389037513	1.1278751039751e-07	3.33674846290958e-07	6.69347429328765	-0.27443913999266	6.9477389895881	STK11	not-significant
NT5DC2	-0.341876175808015	5.58756742098319	-5.30638088289779	1.68228948751696e-07	4.82918908802749e-07	6.36491202382309	-0.493223063436307	6.77409926893441	NT5DC2	not-significant
ADAM23	-0.952583557752586	-1.37100052120887	-5.28722019358478	1.85794020725943e-07	5.29078030320608e-07	6.83143636661502	-1.37428757480202	6.73096826670144	ADAM23	down-regulated
PRR5	-0.325414580402288	3.05629731123366	-5.26942787890753	2.03688294967065e-07	5.76303620986456e-07	6.44401615369187	-0.469474001379344	6.69103392719656	PRR5	not-significant
TERT	-0.95125607914641	-5.670095170479	-5.26686667316869	2.06397953915752e-07	5.83465998747498e-07	6.72612258837833	-1.372372428	6.68529461231374	TERT	down-regulated
LURAP1L	-0.768440458152588	2.74647681316155	-5.26319928934937	2.1033882719437e-07	5.9386585854763e-07	6.45976691323605	-1.10862523819518	6.67708055194602	LURAP1L	down-regulated
MEG8	-0.538004799462003	-6.2492697331072	-5.25086041893858	2.24140602044766e-07	6.29936522021573e-07	6.54775845940986	-0.776176856158293	6.64947946587989	MEG8	down-regulated
SLC2A8	0.254743836838966	3.81314204197405	5.24037457421187	2.36556062547622e-07	6.62051437125777e-07	6.20045811799554	0.367517670104603	6.62606591721068	SLC2A8	not-significant
NEDD4	0.321205317501211	3.94751700603763	5.23796623562653	2.3950031138402e-07	6.69687321014868e-07	6.17072766350049	0.463401318666161	6.62069391760527	NEDD4	not-significant
MAP1LC3A	0.43209227675461	3.89262150688953	5.23705715018305	2.40620894908582e-07	6.7259731108001e-07	6.16719291199855	0.623377384880298	6.61866666232668	MAP1LC3A	up-regulated
PPARA	0.291644727182677	4.85545872182709	5.23024546471557	2.49180479855956e-07	6.94810007179371e-07	6.0346475920884	0.420754401607863	6.60348598216892	PPARA	not-significant
KEAP1	-0.14168981013824	6.39916116072475	-5.18870865367713	3.08125042399078e-07	8.45844142939769e-07	5.66745402596206	-0.204415186430938	6.51127300361826	KEAP1	not-significant
NFS1	0.17946736701551	4.09354013198544	5.18025201641546	3.21681269668101e-07	8.80519620505719e-07	5.87899856037595	0.258916680394676	6.49257422575207	NFS1	not-significant
POM121L12	-0.23424974536654	-6.98509304202455	-5.17404861645101	3.31990871835413e-07	9.06881627930829e-07	5.84106633823587	-0.33795094596981	6.47887385715744	POM121L12	not-significant
KMT2D	0.260666481326971	6.48740686016973	5.15546849211381	3.6482011822835e-07	9.89815777201237e-07	5.46600937695416	0.376062239936396	6.43792122024866	KMT2D	not-significant
TFAM	0.197746085015719	5.31220695618575	5.13989201172203	3.94744596564901e-07	1.0640988397522e-06	5.5431067172326	0.285287296207386	6.40368380609005	TFAM	not-significant
SLC2A1	-0.314960985466129	5.34528762196092	-5.1227959041431	4.30322545496593e-07	1.15346326116419e-06	5.48610468768352	-0.454392651805486	6.36620589972674	SLC2A1	not-significant
GCH1	-0.338049782659015	2.36375417847958	-5.09584578235678	4.9278993443877e-07	1.30758388060293e-06	5.65732016205481	-0.487702745015752	6.30733817150585	GCH1	not-significant
BAP1	0.140942811705007	6.23963942896778	5.08144793678468	5.29669425156388e-07	1.39832728241286e-06	5.14806298423679	0.203337495495761	6.27599509572422	BAP1	not-significant
SRXN1	0.371561653462932	0.294270563635319	5.04104033027215	6.47996783810666e-07	1.68690964859687e-06	5.52884910906366	0.536050154835476	6.18842714964908	SRXN1	not-significant
PEBP1	0.231705230015626	9.90828559637892	5.03516648847441	6.67195979568308e-07	1.73397992079535e-06	4.35660403592712	0.33427998629158	6.17574657936156	PEBP1	not-significant
CARS1	0.172951918272972	5.90377001315889	5.03020585645108	6.83837470691736e-07	1.77441282238397e-06	4.94358402897438	0.24951687480465	6.16504710583717	CARS1	not-significant
PPARG	0.531137293239068	2.5428916423524	4.98181026540636	8.68705562996381e-07	2.21845697265396e-06	5.06145997628499	0.76626913898719	6.06112739735326	PPARG	up-regulated
IFNA13	-0.250087155639344	-6.92147495947584	-4.94315383584799	1.05020562410983e-06	2.64856735446236e-06	4.76391661145421	-0.360799499230909	5.9787256602888	IFNA13	not-significant
SLC7A5	-0.682888185619293	3.40206444482782	-4.94276091878883	1.0522262600437e-06	2.65298217464303e-06	4.85433123256438	-0.985199398874616	5.97789086386773	SLC7A5	down-regulated
CDCA3	-0.346682737679477	0.983325221067196	-4.92026762716039	1.17437250531033e-06	2.94257149553525e-06	4.93871476413829	-0.500157466411992	5.93019412511515	CDCA3	not-significant
IDH2	-0.299949459475121	5.53637623880436	-4.90455337524098	1.26770867845934e-06	3.16232336272216e-06	4.42461547489683	-0.432735597702082	5.89698053657545	IDH2	not-significant
MIR6852	-0.208957954449752	-6.97333717219379	-4.89960140200329	1.29857628598053e-06	3.23343849358346e-06	4.54156620640243	-0.301462604638959	5.88653253228248	MIR6852	not-significant
PTEN	0.163551560941696	6.58012382486371	4.89563951634851	1.32379319145626e-06	3.2916391645804e-06	4.21933489023596	0.235955025900235	5.87817985690893	PTEN	not-significant
PARP4	-0.393486767436808	6.90784266620346	-4.85333234775832	1.62427986206285e-06	3.98185702147327e-06	4.01344647427468	-0.567681408036512	5.78933914007135	PARP4	not-significant
MT1DP	0.667617919101451	-1.73546394653196	4.85122444001534	1.64085544046785e-06	4.01877053856833e-06	4.75994750650102	0.963169061096273	5.78492967864987	MT1DP	up-regulated
NQO1	0.585751448924479	6.18473407932644	4.83967837625075	1.73458111612788e-06	4.23429182498114e-06	3.98664229506099	0.84506071055687	5.76080538595567	NQO1	up-regulated
ATG7	-0.157334342979224	4.4225741003157	-4.83550241291377	1.76973389055556e-06	4.31509912467168e-06	4.22463022358523	-0.22698547637765	5.75209203225503	ATG7	not-significant
NCOA3	0.196767750777087	5.63753011733269	4.81848329672105	1.92023270829226e-06	4.65509523532944e-06	3.98249749096572	0.283875858252979	5.71664613702399	NCOA3	not-significant
DDIT4	-0.466630744382308	5.58456403601568	-4.80391550982067	2.05878485356601e-06	4.96910855069715e-06	3.96447249909626	-0.673205860846681	5.68638903550488	DDIT4	down-regulated
DHODH	0.170644057446036	3.01433853387995	4.76835347475277	2.4386499854604e-06	5.82064361734359e-06	4.04680516537205	0.246187335434568	5.61285052862904	DHODH	not-significant
ULK2	0.165156539053796	4.51662984123494	4.6908084550377	3.51487876041425e-06	8.18490416362289e-06	3.53943132203228	0.238270519863296	5.45408965061319	ULK2	not-significant
MIR761	-0.225329555010208	-6.96133460206628	-4.67059984978974	3.86299806010285e-06	8.94114748925313e-06	3.50060325152319	-0.325081831578944	5.41307550994652	MIR761	not-significant
GABARAPL1	0.174474698940435	6.36939682904521	4.66804202177706	3.90935474781368e-06	9.04063211671672e-06	3.20742261207451	0.251713782921961	5.40789491845812	GABARAPL1	not-significant
CDC25A	0.364615905690354	1.42315976554807	4.63092658208285	4.6452540706126e-06	1.06199373317985e-05	3.56982672194601	0.526029558968711	5.33299052742977	CDC25A	not-significant
YAP1	0.232804334739007	7.37592397983826	4.61541002462242	4.99085550233508e-06	1.13598146905316e-05	2.82769259780764	0.33586565922542	5.30182500385597	YAP1	not-significant
AHCY	0.174454452976269	7.50301113844551	4.59786182332036	5.41146762411695e-06	1.22565936065716e-05	2.73648165788014	0.25168457416986	5.26668493551879	AHCY	not-significant
PIR	0.405573165118499	2.80489124210312	4.5916767903387	5.56767234541326e-06	1.25900657110945e-05	3.26964700085485	0.585118394034099	5.25432633064714	PIR	up-regulated
SLC3A2	-0.216933415456552	7.48366870470932	-4.57673136801951	5.96319513372408e-06	1.34257313313252e-05	2.67458708245947	-0.312968762682273	5.22452097899687	SLC3A2	not-significant
PDSS2	0.157837442746791	4.84710172650822	4.53241949742391	7.30076348576171e-06	1.62349984275515e-05	2.80340859832018	0.227711295917391	5.13663172065829	PDSS2	not-significant
NR1D2	0.290081623025158	6.4599081203429	4.51592260714991	7.86873047381711e-06	1.7418487762097e-05	2.51825847160038	0.418499318991417	5.10409533024452	NR1D2	not-significant
MIR545	-0.195342647364538	-6.97333717219379	-4.51027011686151	8.07290704959287e-06	1.7844321770511e-05	2.79759923645193	-0.28181986862694	5.09297004789826	MIR545	not-significant
PDK4	0.730488804482166	7.57000934340038	4.50713505859684	8.18833013485988e-06	1.80858867294398e-05	2.29053576629317	1.05387257565133	5.08680465589014	PDK4	up-regulated
IFNA6	-0.219616108521288	-6.95496929081841	-4.49508737324754	8.6467853523157e-06	1.90222177259073e-05	2.73686481022106	-0.316839070662995	5.063145321811	IFNA6	not-significant
PLIN2	-0.331038640530967	4.99013019383264	-4.49321313645036	8.72028191731812e-06	1.91717388705944e-05	2.64538999070317	-0.47758780503665	5.05946947456783	PLIN2	not-significant
ABHD12	-0.226306983910756	7.2492087929967	-4.49090920698878	8.81144914221592e-06	1.93663928081713e-05	2.33513123321086	-0.326491963406586	5.05495266108707	ABHD12	not-significant
SENP1	0.145125658387763	3.93905164216885	4.4726874383575	9.56537635351311e-06	2.09289880656107e-05	2.64967322572778	0.209372067661772	5.01929793781248	SENP1	not-significant
DNAJB6	0.15084252159776	5.70352384488066	4.47044313601987	9.662401239122e-06	2.11263764739343e-05	2.43083692736222	0.217619757864275	5.01491493204113	DNAJB6	not-significant
MAP3K5	-0.453153068908988	6.07504161709458	-4.45678855536269	1.02733439272812e-05	2.23700574273505e-05	2.3612178500803	-0.653761685278612	4.98828817248937	MAP3K5	down-regulated
CDH1	0.240288387875124	9.40445267786196	4.42097057810258	1.20567880711615e-05	2.60122620740214e-05	1.66009717079393	0.346662865570645	4.91876837285574	CDH1	not-significant
IFNA8	-0.484502155872034	-6.18170094350931	-4.41403176522809	1.24349677330133e-05	2.67850350211365e-05	2.7820255950651	-0.698988857576595	4.90535533732549	IFNA8	down-regulated
MIB1	0.232485553562097	6.13062087104872	4.40065327208179	1.31964097697307e-05	2.83165252487854e-05	2.07231643234614	0.335405755202363	4.87954420737572	MIB1	not-significant
NR4A1	0.688417748643237	6.49866758701087	4.39932477658799	1.327441091947e-05	2.84735317091284e-05	1.98601347322404	0.993176872027543	4.87698474257042	NR4A1	up-regulated
MTOR	0.166860602912836	5.81499001490486	4.38724834472982	1.4003987839466e-05	2.99480056343413e-05	2.06192060991304	0.240728964342091	4.85374827503176	MTOR	not-significant
JDP2	0.262182005825247	3.96844091368647	4.38669858523033	1.40380972359918e-05	3.00155042588385e-05	2.27575218320781	0.378248679614406	4.85269175373828	JDP2	not-significant
CPEB1	-0.627101403343881	1.79600972083588	-4.36754763445226	1.52771625970442e-05	3.24927071973076e-05	2.45211311107387	-0.904716084738727	4.81595729908973	CPEB1	down-regulated
HAMP	-0.668949703068979	-1.22682715462879	-4.3196282367048	1.88523683873035e-05	3.95444831664494e-05	2.47850774013959	-0.965090419221761	4.72463408243829	HAMP	down-regulated
NCOA4	0.202617624941832	7.42094681410265	4.31715710055887	1.90569025413288e-05	3.99592899523566e-05	1.54290085330851	0.29231544270028	4.71994768704115	NCOA4	not-significant
HMGB1	-0.121248824350158	7.71300342176326	-4.28425812256555	2.19901614382726e-05	4.57582310001733e-05	1.38686674174415	-0.17492507760359	4.65777158230389	HMGB1	not-significant
GLRX5	0.13929210682139	5.16803907357008	4.23899890829355	2.67367849794609e-05	5.49964273590712e-05	1.53085715518958	0.200956031746195	4.5728908165813	GLRX5	not-significant
MIR424	-0.186575517669278	-6.96468771732393	-4.15969610680829	3.7497638678688e-05	7.57094936262722e-05	1.34929265510056	-0.269171574092759	4.42599608003507	MIR424	not-significant
AKR1C3	0.482078852506203	2.028573423316	4.15663630933939	3.79861120715722e-05	7.66406091083911e-05	1.52212731631465	0.695492769828141	4.42037515478089	AKR1C3	up-regulated
LYRM1	-0.144029827685085	4.99039782633524	-4.15041235941811	3.89984775362587e-05	7.85299213854937e-05	1.21130923002842	-0.207791118141364	4.40895234708909	LYRM1	not-significant
OTUB1	-0.127321655329491	6.65588931838357	-4.13261271304173	4.20373931625565e-05	8.43036468819883e-05	0.924125730142162	-0.18368632074163	4.37636422342922	OTUB1	not-significant
SRSF9	0.132217281745168	6.28635325970063	4.13136562079577	4.22585479800687e-05	8.47298622503585e-05	0.951523701249251	0.190749216693573	4.37408542955246	SRSF9	not-significant
ISCU	-0.170129923061665	7.73015670039864	-4.10448591110458	4.730322301059e-05	9.41527593731435e-05	0.660485119338772	-0.245445596307885	4.32510926754913	ISCU	not-significant
AQP5	-0.954193220048044	2.89152003871626	-4.06253044164237	5.63375078931122e-05	0.000111028557486934	1.13377771121581	-1.37660982661318	4.24920236807455	AQP5	down-regulated
AEBP2	0.138810709819331	5.4487267941606	4.04125170919944	6.15240253352724e-05	0.000120713173048713	0.705492491922535	0.200261522678626	4.21095525767174	AEBP2	not-significant
IFNA5	-0.302603239717752	-6.70475349081112	-4.02622902593005	6.54553643066117e-05	0.000127924139055711	0.974061271683079	-0.436564193297735	4.18405475563279	IFNA5	not-significant
ASMTL-AS1	-0.498423676998874	1.55188102781335	-4.02260778653388	6.64380755560979e-05	0.000129750067832774	1.08490815406005	-0.719073367067918	4.1775829558033	ASMTL-AS1	down-regulated
BCAT2	0.209612027232247	4.85481439053281	4.00644130115868	7.09985840870176e-05	0.000138125583393981	0.641357175659856	0.302406232198646	4.14875031225736	BCAT2	not-significant
IDO1	-0.882356859951952	1.23704770505876	-4.00089974124504	7.26290711689733e-05	0.000141069476554078	1.04575616719724	-1.27297186614704	4.13888950986268	IDO1	down-regulated
TFRC	0.296309766189649	5.175397600251	3.99966215247997	7.29980269107088e-05	0.000141739398763371	0.568799185423464	0.427484630248775	4.13668887841889	TFRC	not-significant
KDM5A	0.174198113986369	5.60165832358857	3.99902327606582	7.31891868991562e-05	0.000142077806971525	0.519665317090165	0.251314755180345	4.13555307764263	KDM5A	not-significant
MGST1	-0.356166642498924	8.01562140604094	-3.98791658229961	7.65893054632063e-05	0.000148307010723477	0.17424909387882	-0.513839848863269	4.11583186878219	MGST1	not-significant
MAPK9	0.124274294435268	5.64838380258436	3.98304927088676	7.8126086091217e-05	0.000151114018642124	0.455577711366532	0.179289908291736	4.10720393214203	MAPK9	not-significant
ALOX15	-0.646450370150232	-4.13789856959294	-3.97729661917951	7.99801036015276e-05	0.000154487180744825	1.25038894803159	-0.932630743196575	4.09701803764257	ALOX15	down-regulated
USP11	0.136897692611354	7.26398588501246	3.96246535978917	8.49543738608405e-05	0.000163431174286328	0.152201160713148	0.197501622239542	4.07081425664511	USP11	not-significant
GOT1	0.309820797532541	5.32057704126178	3.94583014172709	9.08821986638438e-05	0.000174203688852921	0.344515026021147	0.44697692816446	4.04152117485462	GOT1	not-significant
TSC1	0.13910754436069	5.25633539317638	3.9335222603939	9.55179953654979e-05	0.000182650042529742	0.314909373809371	0.200689764399409	4.01991480064978	TSC1	not-significant
MAPK14	0.141210448092442	6.30156531572789	3.9250858346031	9.88240173359274e-05	0.000188555841170116	0.145491075249922	0.203723613184674	4.00513749540347	MAPK14	not-significant
GJA1	0.355814799041747	7.51771731512869	3.91951746329134	0.000101065167801883	0.000192576342824589	-0.0664350331256189	0.513332246052431	3.99539849859274	GJA1	not-significant
SLC25A28	-0.142899065058585	4.54985694233213	-3.91381459635987	0.000103410274303997	0.000196777669161171	0.343475125409892	-0.20615977250769	3.98543630987013	SLC25A28	not-significant
SETD1B	0.129290005764167	5.39278910725082	3.87422373124389	0.000121167995213239	0.000228649162804657	0.0740184273167719	0.18652605015247	3.91661207767634	SETD1B	not-significant
SUV39H1	-0.136703617957242	2.50956819957051	-3.82335058727437	0.000148238846031452	0.000276353032022828	0.225553157243914	-0.197221631698493	3.82903797445092	SUV39H1	not-significant
DPEP1	-0.662044984432167	-1.3717088438501	-3.82289482156627	0.000148505384133447	0.000276806145795607	0.571519285555412	-0.955129015885699	3.828257800508	DPEP1	down-regulated
OSBPL9	0.121560979964376	6.55631202898314	3.81095344363516	0.000155652284185514	0.000289431925963081	-0.316598706295172	0.175375422960208	3.80784450169598	OSBPL9	not-significant
TP53	-0.137867957473386	5.63986657034044	-3.78403057175865	0.000172974663951203	0.000319665770223129	-0.275270213512761	-0.198901418544345	3.76201750445495	TP53	not-significant
RBMS1	0.137105625150715	5.52698093075428	3.77731747269958	0.00017756886626935	0.00032763215227696	-0.302960549447166	0.197801605482918	3.75063317815602	RBMS1	not-significant
PRKCA	0.40692731000482	3.04962226598327	3.75204847059901	0.000195914692026871	0.0003592663384779	-0.118307839435159	0.587072012146239	3.70793299418932	PRKCA	up-regulated
PAQR3	0.203828489019991	3.09812404654543	3.69317261385619	0.000245824290190769	0.000445016187463941	-0.325551779381406	0.294062350301032	3.60937520617449	PAQR3	not-significant
AIFM2	0.181456640624359	4.7190633581318	3.69164556770391	0.000247265595712127	0.00044750167905427	-0.513907370996828	0.261786595565134	3.60683630673538	AIFM2	not-significant
TYRO3	-0.344007885397386	3.61651997610934	-3.63258882101096	0.000309512717864475	0.000552957276917139	-0.567175651430661	-0.496298470289508	3.50932150113535	TYRO3	not-significant
FTMT	-0.201481769352917	-6.89790444403007	-3.5724833019535	0.000387770054265484	0.000683587816178598	-0.816426521060323	-0.290676749474987	3.41142573256885	FTMT	not-significant
NGB	-0.443815448891574	-6.11066269441905	-3.56187995623918	0.000403369215445375	0.00070970729058211	-0.379866795468895	-0.640290347185783	3.39429724958473	NGB	down-regulated
MICU1	-0.133199947479304	5.68461234880202	-3.55942230588372	0.000407067789996171	0.000715823898602125	-1.08218978205269	-0.192166903675062	3.39033326062809	MICU1	not-significant
ENPP2	-0.503801922619057	3.95256228133669	-3.51883979854691	0.000472925829054112	0.00082502005365669	-0.989855302487479	-0.726832535352838	3.3252069661509	ENPP2	down-regulated
G6PD	0.185687332398381	6.34479693604783	3.47985200491606	0.000545473684180264	0.000943564451696889	-1.46540135173681	0.267890193607044	3.26322619666314	G6PD	not-significant
CHMP1A	-0.10806001838745	6.68367905132613	-3.47655097340613	0.000552071355762838	0.000954332939315153	-1.50329154547249	-0.155897652645945	3.2580047856562	CHMP1A	not-significant
SIRT1	0.157180114256028	4.69438312760357	3.47515257485024	0.000554888712002983	0.00095889376966023	-1.26441640964838	0.226762971363532	3.25579410986718	SIRT1	not-significant
PARP2	-0.0954221683659591	4.15237419203766	-3.45477279374099	0.000597502271390619	0.00102861283068175	-1.25304916967136	-0.137665089092441	3.22366043941658	PARP2	not-significant
GLS2	-0.343752367652364	0.398123014137098	-3.40148341678504	0.000723802790207094	0.00123289757085708	-1.0352298566569	-0.495929836105905	3.14037974705096	GLS2	not-significant
SLC38A1	0.301702226745359	6.39710556340705	3.40097992703161	0.000725106802934609	0.00123501169666397	-1.74548913625225	0.435264306350687	3.13959802031318	SLC38A1	not-significant
CAMKK2	0.112940332905082	5.49404889522309	3.39763347584084	0.000733829720249557	0.00124918279906618	-1.62168207035547	0.16293845819851	3.13440470321103	CAMKK2	not-significant
CDO1	-0.772067931608213	2.25236276895374	-3.39067966349028	0.000752269179653151	0.00127868838064248	-1.22640775345866	-1.11385857616057	3.12362673079115	CDO1	down-regulated
TNFAIP3	-0.352467306679767	4.04348498739676	-3.38072170808494	0.000779427237068677	0.00132199149611079	-1.47235926622159	-0.508502835422388	3.10822442186647	TNFAIP3	not-significant
FH	0.167904960467002	5.28986394462554	3.37464080518824	0.000796457567963424	0.00134916839998357	-1.67360184588726	0.242235653806401	3.09883735669928	FH	not-significant
CREB3	-0.0948412168643797	5.92825866924328	-3.31086814312375	0.000997158295192529	0.00166895313233536	-1.94925095247291	-0.136826953242115	3.0012358935723	CREB3	not-significant
ARRDC3	0.201146327569189	7.80168399555096	3.30461790680652	0.00101917057965505	0.00170356992693447	-2.26119156943347	0.290192809277096	2.99175312158435	ARRDC3	not-significant
KIF20A	-0.374258469480359	1.02493169175315	-3.28541810719324	0.00108964214248686	0.00181431558024383	-1.46629558539028	-0.539940837930008	2.96271610853741	KIF20A	not-significant
TUBE1	0.165505168808746	3.70256250295897	3.26888047780484	0.00115393847983271	0.00191520447535637	-1.82415990637997	0.238773486281869	2.93781734419708	TUBE1	not-significant
FOXO4	0.129279546062841	4.74616290493685	3.23148301100731	0.00131251713298089	0.00216202165409804	-2.06506373066406	0.186510959993238	2.88189501880925	FOXO4	not-significant
MIR4715	-0.18872184616986	-6.88833273130405	-3.22177113880277	0.00135687806520747	0.00223135266203119	-1.95787364332502	-0.272268071576667	2.86745917812279	MIR4715	not-significant
MAFG	0.156250815813748	4.91028290574881	3.21212109744281	0.00140232700253833	0.00230140475247415	-2.14786191843907	0.225422277109349	2.8531507033175	MAFG	not-significant
CYP4F8	-0.448492524537962	-6.12964594362555	-3.16599137422634	0.00163968007868808	0.00266665188956176	-1.63921456170811	-0.647037941026689	2.7852408797657	CYP4F8	down-regulated
DDIT3	0.298870622812676	5.65293064625873	3.10430538101585	0.00201514933594848	0.00323815015982691	-2.58429797085809	0.431179165399244	2.69569276422501	DDIT3	not-significant
ADAMTS13	0.18800054818236	2.06228281052538	3.08351654999853	0.00215854065497677	0.00345472013911802	-2.2199265750809	0.271227458547098	2.66583976722277	ADAMTS13	not-significant
PARP1	0.130994910191887	6.61897363263717	3.05759463956061	0.00235046806389037	0.00374127381304878	-2.84953413285418	0.188985707315531	2.62884564525021	PARP1	not-significant
LONP1	-0.15863606406132	6.6523109586866	-3.02444710115841	0.00261871603053373	0.00414118286577937	-2.93177936761311	-0.22886346292741	2.58191159323519	LONP1	not-significant
CYB5R1	0.110443066044764	5.71458632810534	3.01969242471049	0.00265941658964607	0.00420103712035809	-2.83543009750448	0.159335663683353	2.57521362640921	CYB5R1	not-significant
SQSTM1	-0.151998039630772	8.7832896828217	-2.99115504218999	0.00291612919858005	0.00457882626560931	-3.35678344371145	-0.219286818000158	2.53519323858884	SQSTM1	not-significant
MIR324	-0.361426284118296	-5.36423709495132	-2.9422499811046	0.00340934295644927	0.0053040266012746	-2.14141144726871	-0.521427907744391	2.46732930953619	MIR324	not-significant
CDKN1A	-0.286019775876299	7.89443262124902	-2.94035091199891	0.00342994873247458	0.00533445003152277	-3.35237528516438	-0.41263931225291	2.46471237131868	CDKN1A	not-significant
IL6	-0.712408265016318	-0.00384115256225892	-2.92997063794275	0.00354460246535269	0.00550269930134356	-2.42333898532969	-1.02778787102735	2.45043246479254	IL6	down-regulated
SLC11A2	0.107825790727486	6.60691763438459	2.91557288644777	0.00370942324830485	0.00574379285417837	-3.26295042691058	0.155559733562475	2.43069361047938	SLC11A2	not-significant
COX4I2	0.349243030715995	2.20486417437119	2.90893184993375	0.00378777768886527	0.00585665673504227	-2.75218966064947	0.503851188478997	2.42161551840486	COX4I2	not-significant
CD82	-0.221123697796636	5.62283821908459	-2.84997735801496	0.00455237958076521	0.00696126787564902	-3.29107202213765	-0.319014062234236	2.34176153330918	CD82	not-significant
PANX2	-0.250861635982286	2.99285299698731	-2.83391254067531	0.00478375855657141	0.00729426336396154	-3.01613433510297	-0.361916838180937	2.32023074795669	PANX2	not-significant
NRAS	0.120132729449243	5.1926861765904	2.83092573749477	0.00482793578564186	0.00735762732932099	-3.30938446767127	0.173314893024878	2.31623851490585	NRAS	not-significant
ARHGEF26-AS1	-0.318193751529893	2.31871051284013	-2.82836824648569	0.00486605703017522	0.00741074080735058	-2.9565784681223	-0.459056547374031	2.31282280544522	ARHGEF26-AS1	not-significant
KRAS	0.109733752105644	4.91216357081968	2.82803789355765	0.00487100104647814	0.00741769526076347	-3.28094324008027	0.158312339980951	2.31238177712508	KRAS	not-significant
USP35	-0.119305428612735	3.70072963436213	-2.81584150886463	0.00505675168341428	0.00768646079117633	-3.15410717966802	-0.172121350210725	2.29612837228613	USP35	not-significant
SLC1A4	-0.177863857836897	4.17472005250114	-2.79049175800338	0.00546352444051915	0.00826788208271029	-3.27520286404282	-0.256603305654672	2.26252710981091	SLC1A4	not-significant
YTHDC2	0.10473924323114	4.75493316262703	2.75368149801963	0.00610703468658082	0.00917526346217594	-3.4645268249284	0.151106786796028	2.21416961330234	YTHDC2	not-significant
DRD4	-0.296707659825299	-0.929506052121597	-2.74741919715771	0.00622308744460036	0.00933676979380027	-2.85863022487906	-0.428058669423728	2.20599409642183	DRD4	not-significant
ALOXE3	-0.342340724754124	-1.54349456124857	-2.69157820844249	0.00734934041638879	0.0109104411843813	-2.9555163144872	-0.493893265897108	2.13375163593302	ALOXE3	not-significant
CHP1	0.128754453570096	6.93833696995003	2.66766702344057	0.00788534230647607	0.0116506970383326	-3.99272102421918	0.185753411657945	2.10317944899495	CHP1	not-significant
PARP16	0.0605300759396323	3.67355786330755	2.62146194527422	0.0090215696941052	0.0132201211991838	-3.67899856743218	0.0873264403827399	2.04471789148486	PARP16	not-significant
TF	-0.374701442500371	-1.74776703130798	-2.59169483123637	0.00982915494481204	0.0143376001518954	-3.19319474639817	-0.540579912909227	2.00748381874782	TF	not-significant
LINC00336	0.190340740761148	-0.701430498567751	2.57196110099274	0.0103995545647843	0.0151265781574348	-3.35260886728355	0.27460364277524	1.98298526206652	LINC00336	not-significant
LINC00618	-0.318449610620411	-5.76482402480246	-2.56403480883524	0.010636856539451	0.0154503906427978	-3.18046590357964	-0.459425674015088	1.97318669810059	LINC00618	not-significant
PPARD	0.0841016425324542	6.64594178015797	2.54835146586184	0.0111206712751011	0.0161110595253898	-4.25389951759643	0.121333022612188	1.95386899672219	PPARD	not-significant
IFNA14	-0.117095213699636	-6.96867466597916	-2.54829999715398	0.0111222907912529	0.0161126136725706	-3.8940865316534	-0.168932684116298	1.95380575452206	IFNA14	not-significant
OIP5-AS1	0.100443936340281	6.16629583156898	2.53493621178029	0.0115499743189569	0.0166903443929457	-4.22039175901877	0.14490996884549	1.93741898141233	OIP5-AS1	not-significant
HIF1A	-0.172380712940995	7.59573257936296	-2.52686618717391	0.0118152729013418	0.0170544806587795	-4.43087718324496	-0.248692799704878	1.92755624286969	HIF1A	not-significant
CD44	-0.184149464931306	8.89368152287107	-2.50736686481471	0.0124788015295319	0.0179428056732752	-4.68306253477766	-0.265671519838751	1.90382712251451	CD44	not-significant
RPTOR	0.0715082941312795	5.09419144841397	2.46173505329374	0.0141625075101799	0.0201796215945021	-4.2541792043221	0.103164661325626	1.84885984682819	RPTOR	not-significant
PROK2	-0.358304666004259	-5.25717032138412	-2.43396794113366	0.0152827692258414	0.0216658453031375	-3.43566300649233	-0.51692436477172	1.81579794480909	PROK2	not-significant
MDM2	0.126456747126741	6.41453457639833	2.41483502811335	0.0160995427860768	0.022749337154778	-4.55045353327804	0.182438521966698	1.79318645740315	MDM2	not-significant
BNIP3	0.121394720644761	5.02698313986211	2.41197964979433	0.0162246816282096	0.0229107835977626	-4.36760979578169	0.175135561464297	1.78982381646709	BNIP3	not-significant
SLC2A14	-0.414283091545457	-3.94491472242086	-2.40710646496878	0.0164402332325858	0.023191825425135	-3.50455480560041	-0.59768416169678	1.78409202554861	SLC2A14	down-regulated
TFAP2A	-0.222651107914714	-0.610444704808573	-2.35265425913534	0.0190258212030889	0.0265740182967428	-3.86685545713178	-0.321217649236991	1.72065658889257	TFAP2A	not-significant
ZFP69B	-0.190075647387426	0.768231922010604	-2.33438179709626	0.0199700563182284	0.0278111381886946	-4.04827637831444	-0.274221193879599	1.69962071035908	ZFP69B	not-significant
PLIN4	-0.301112578112809	0.438514982719609	-2.30068906238197	0.0218191071350556	0.0302118746205854	-4.08431909278963	-0.434413623192641	1.66116302525328	PLIN4	not-significant
SOX2	-0.33051182945233	-4.64663576119299	-2.297162361376	0.0220210318827046	0.030474431827534	-3.73206064585159	-0.476827777306015	1.65716233429866	SOX2	not-significant
FNDC5	0.282058553596855	1.30334712573594	2.25883988759985	0.0243225026945526	0.03343018268724	-4.29610044808017	0.406924476514497	1.61399173982229	FNDC5	not-significant
RICTOR	0.0953150398971254	5.01512633079764	2.25130450156198	0.0247988648244189	0.0340349174511363	-4.73501796835735	0.137510535381717	1.60556819868081	RICTOR	not-significant
MIR302A	-0.155658393459633	-6.63232126130544	-2.24799205453769	0.0250108181416229	0.0343050407174999	-4.39289506279878	-0.224567592316956	1.60187210160893	MIR302A	not-significant
FURIN	0.0964158044523019	7.72398814154664	2.24777025941855	0.025025066159412	0.0343237846292482	-5.12785939723579	0.139098602946656	1.60162476569162	FURIN	not-significant
LAMP2	-0.114830438974883	7.7067623497167	-2.22346391253677	0.0266298235894148	0.0363750009899168	-5.16353829247888	-0.165665304852167	1.57463171055683	LAMP2	not-significant
LINC01833	-0.251855940328914	-6.51348994896167	-2.19870203879964	0.0283555773291195	0.0385669355138958	-4.39253714780867	-0.363351316130951	1.54736150590581	LINC01833	not-significant
SESN2	0.181397643216543	3.8873926417743	2.18271112446911	0.0295207005214873	0.0400444439995263	-4.74699978288161	0.261701480297451	1.52987334098834	SESN2	not-significant
FADS1	-0.132122626083995	3.54961527304649	-2.17652366718441	0.0299824868681139	0.0406334431932879	-4.70291200801161	-0.190612657440606	1.52313234786177	FADS1	not-significant
MLST8	-0.0831423522678654	5.67237432094702	-2.17148829078875	0.0303628738302034	0.0411130346176977	-4.98355090753241	-0.119949059304693	1.51765712508446	MLST8	not-significant
CS	0.087287684453239	6.67146461920864	2.1407050402428	0.0327799208593032	0.0441828384203264	-5.20123013936931	0.125929509491369	1.4843920992832	CS	not-significant
SMPD1	0.0925361117493815	6.0972462405066	2.12702575814184	0.0339059407755581	0.0455869225620459	-5.14821980746487	0.13350138952398	1.46972420091195	SMPD1	not-significant
ANO6	-0.189461087761661	6.21335531622798	-2.11045566361138	0.0353141995725855	0.0473507210485267	-5.18231503554286	-0.273334571755177	1.45205063296793	ANO6	not-significant
WIPI1	0.0990825998328933	4.13519143308904	2.09765563957054	0.0364360495397923	0.0487592844197456	-4.95271585850301	0.142945975417301	1.43846871611379	WIPI1	not-significant
EMC2	0.0677461780878608	4.98969392506004	2.09441333458474	0.0367250075130469	0.0491203901065249	-5.06623114009899	0.0977370751665374	1.43503810669157	EMC2	not-significant
NOX5	0.484104395237545	0.475666279963061	2.0710068943366	0.0388696670189047	0.0518127430681941	-4.61806959738333	0.698415010281757	1.41038917978221	NOX5	up-regulated
STAT3	-0.0896918684458498	7.66120084524955	-2.06810173902029	0.0391431588265092	0.0521548920494823	-5.48908691070577	-0.129398013814893	1.40734412999211	STAT3	not-significant
NEDD4L	-0.0931662558047856	6.10823033191234	-2.02724007928187	0.0431668566016321	0.0571209742790075	-5.34383379459529	-0.134410495227757	1.36484957539445	NEDD4L	not-significant
BECN1	0.106767347918578	5.51518377263144	1.99472228206256	0.0466145494786235	0.061392333515924	-5.34085797213115	0.154032723370999	1.33147850880221	BECN1	not-significant
ADIPOQ	-0.439666979074477	-5.65980695804465	-1.98087361535249	0.0481519211936638	0.0632756890885857	-4.45221572153994	-0.634305370353379	1.31738638045717	ADIPOQ	down-regulated
TXNIP	0.153462045572569	9.32333190353455	1.96869276935507	0.0495392511741375	0.0649698350178308	-5.97981827272063	0.221398932112221	1.30505056241304	TXNIP	not-significant
PVT1	-0.167690141700105	0.974435709550156	-1.96253019582298	0.0502538488534055	0.065848406930236	-4.85164403849564	-0.241925735836709	1.29883067078739	PVT1	not-significant
ENO3	0.267716886549765	2.78906979734595	1.95456074081274	0.0511907990169555	0.0669935628139048	-5.08912259678319	0.38623382458758	1.29080809166588	ENO3	not-significant
CP	-0.451440735623216	1.22418765224265	-1.94959925182302	0.0517814862162113	0.0677146047173522	-4.88964123397585	-0.651291310538879	1.28582548873628	CP	not-significant
BRD4	-0.0538303048114635	6.32966138118047	-1.93784282976046	0.0532040068135759	0.0694546326211247	-5.55243169020059	-0.0776607138010398	1.27405565959406	BRD4	not-significant
ECH1	-0.0894299235577411	7.0415973490321	-1.90477696368942	0.0573815080078502	0.0745054485144227	-5.71543751569597	-0.129020107223832	1.24122804251592	ECH1	not-significant
FBXW7	-0.0857054818865272	4.79432844351682	-1.88267952917055	0.0603230713542467	0.0780685795102565	-5.44705768123427	-0.123646873694692	1.2195165544353	FBXW7	not-significant
MARCHF5	0.0617307497223786	5.57782217469928	1.87547042642916	0.0613094441749556	0.0792476702586472	-5.57416663994399	0.0890586464948333	1.21247262112352	MARCHF5	not-significant
FADS2	0.185102616207345	3.60504147961123	1.85250689676239	0.0645410686262413	0.0831512777382868	-5.37162431331616	0.26704662645791	1.19016384812583	FADS2	not-significant
VCP	0.0503019316668658	8.2346979755197	1.82866536957831	0.0680441676319821	0.0873037955393103	-6.05213322920799	0.0725703473629228	1.16720909417555	VCP	not-significant
MIR135B	-0.25784066894255	-4.60328875315667	-1.78919668919337	0.0741871666319262	0.0946170524312401	-4.72803014567132	-0.371985454422909	1.12967121524627	MIR135B	not-significant
MIR30B	-0.116712065399617	-6.8240602371146	-1.78535615888716	0.0748084521486284	0.0953557799371915	-5.39918274166387	-0.168379917963936	1.12604933109095	MIR30B	not-significant
ZNF419	-0.0603704057397433	3.46002711964412	-1.74442010764681	0.0816991699364186	0.103474496136513	-5.53233852476557	-0.0870960849771823	1.08778235587718	ZNF419	not-significant
GPX2	0.212094337318939	-2.72747606207572	1.73672113840292	0.0830511299272148	0.105082919981327	-4.93288147399136	0.305987448650664	1.0806544545092	GPX2	not-significant
LCE2C	-0.164050814676664	-6.61546825610396	-1.72893537155598	0.0844367651130665	0.106714715920442	-5.39162106298742	-0.236675296787818	1.073468413456	LCE2C	not-significant
GSTZ1	0.0889508140174199	4.59267574096522	1.72616067670239	0.0849350902025639	0.107289304007002	-5.71167653891712	0.128328898265968	1.07091284764912	GSTZ1	not-significant
PHF21A	0.0480118849877662	5.50985312566809	1.70485053385827	0.0888423108824641	0.111800749840732	-5.86672152703329	0.0692665083755816	1.05138015351787	PHF21A	not-significant
ALOX12	-0.104262637088595	0.0378742198837257	-1.67670813172784	0.094223441773342	0.118095891698648	-5.26652634317711	-0.150419189477721	1.02584103599388	ALOX12	not-significant
CA9	0.296719409581419	-3.86826609599871	1.66778086423373	0.0959841740585237	0.120143992400831	-4.97394902003513	0.428075620738614	1.01780036785257	CA9	not-significant
ANGPTL7	-0.275958347619657	-4.81246903674717	-1.6167218315175	0.106567857598858	0.132346555515417	-5.00808438127092	-0.398123739602792	0.972373765031749	ANGPTL7	not-significant
TLR4	0.127705505095918	3.09560143032495	1.60516907682945	0.109086791200418	0.135238158637182	-5.73151116488796	0.184240098896101	0.96222783287692	TLR4	not-significant
MIB2	-0.066122335369217	5.31248382519906	-1.5938177170743	0.111607586040574	0.13813662416387	-6.01363525649316	-0.0953943653291663	0.952306285115367	MIB2	not-significant
ATF4	-0.085794453262442	7.62893963901541	-1.5843213413562	0.113751669153186	0.140595488655772	-6.35937128622907	-0.123775232257505	0.944042221935029	ATF4	not-significant
TOR2A	0.0769746979550332	3.3368310615465	1.58095315714142	0.114519904249427	0.141479743363714	-5.79398073619279	0.111051015013652	0.941119023765728	TOR2A	not-significant
TRIM26	0.0389889984927192	5.95208872762995	1.5710800676988	0.116795427378975	0.144058448410807	-6.14440993510161	0.0562492347746733	0.932574159817392	TRIM26	not-significant
SELENOS	0.0512482482770556	5.70227720078091	1.56984476409327	0.117082626495194	0.14438247144775	-6.11203625288751	0.0739355936435544	0.93150754367269	SELENOS	not-significant
ASAH2	-0.197618381472791	-0.633083278808534	-1.53563432976726	0.125259419366506	0.153735650207683	-5.41465630411891	-0.285103058939299	0.902189605779426	ASAH2	not-significant
HDDC3	0.0637634877617111	3.31809287148078	1.51647170125399	0.130030878577797	0.15921056842318	-5.89001213480936	0.0919912675836047	0.88595350305063	HDDC3	not-significant
SLC2A12	-0.291954458216054	-2.68260201399101	-1.50238224071226	0.133628511675536	0.163320349649186	-5.2860596213292	-0.421201249033725	0.874100868639908	SLC2A12	not-significant
STEAP3	-0.122721493816814	4.39419907068067	-1.46258557559049	0.144207895507282	0.175164357310255	-6.09009410591655	-0.177049690540003	0.841010960966292	STEAP3	not-significant
MAPK3	-0.0478579935214102	6.09778254107678	-1.46003789355596	0.144906493554131	0.1759694011846	-6.32532814971749	-0.0690444899202346	0.83891215247542	MAPK3	not-significant
NOX3	-0.0980475915350637	-6.88641476792209	-1.45911667584676	0.145159739163489	0.176247882386752	-5.97760932084075	-0.141452774078743	0.83815382085147	NOX3	not-significant
TSC22D3	0.121822076978855	7.3549763076017	1.41449877256039	0.157836744532446	0.190419872868673	-6.5867490596161	0.175752106328188	0.801791885220229	TSC22D3	not-significant
CHAC1	0.187673933702725	0.170650274660571	1.39960013851903	0.16225203183075	0.195310858462496	-5.71300231449169	0.270756253457045	0.789809855961443	CHAC1	not-significant
GSTM1	-0.456425970277368	1.00933875161863	-1.39846392430334	0.162592553445446	0.195692783495021	-5.77083327950054	-0.658483483852092	0.788899348481234	GSTM1	not-significant
ZFP36	0.171964408045843	7.61400694275816	1.38548692416525	0.166520180867409	0.200030355818053	-6.67269039772929	0.248092198697144	0.778533126072103	ZFP36	not-significant
PIEZO1	0.0627309050221049	6.25744616432987	1.38301128185774	0.167277519884423	0.200847525148168	-6.46458121400715	0.0905015655858673	0.776562419145994	PIEZO1	not-significant
ATM	0.069260872124786	5.56985245057258	1.37975375043259	0.16827800245338	0.201966499859436	-6.37493883351977	0.0999223167420733	0.773972651923779	ATM	not-significant
YY1AP1	0.0321333400336592	5.43958616896615	1.37519895948635	0.169684456089655	0.203542607420769	-6.35996243211024	0.0463586103137589	0.7703579393186	YY1AP1	not-significant
ATG4D	0.0578235171601239	3.8124444205284	1.36799936464395	0.171925589599629	0.206025464079519	-6.16131734595617	0.0834217014536687	0.76465947761891	ATG4D	not-significant
HILPDA	-0.0644055025148479	2.52892961573652	-1.36102216167915	0.174118622531691	0.208392247568584	-6.01288332432265	-0.0929174990841327	0.759154777244321	HILPDA	not-significant
IFNA21	-0.127289724711808	-6.47298181284226	-1.3584299169746	0.174938718681585	0.209266048338853	-5.77854043430044	-0.183640254597846	0.757114058738706	IFNA21	not-significant
NUPR1	0.221871579410295	6.54759959096314	1.35244467934062	0.176843280072919	0.211394163694102	-6.55725686129628	0.320093027329435	0.752411438437291	NUPR1	not-significant
PANX1	0.0574951319067883	3.93646488594656	1.26917101188	0.204969427921308	0.242254158919246	-6.30640271480362	0.0829479416771804	0.688310911018437	PANX1	not-significant
CIRBP	-0.0570618922973968	8.85534613076866	-1.26532070603642	0.206344615988766	0.243742639084997	-7.01213311144505	-0.0823229090411945	0.685406858392449	CIRBP	not-significant
ALOX12B	-0.190509755391697	-2.62660265673989	-1.26080072765889	0.207967546990292	0.245497341862558	-5.61685274244327	-0.27484747934457	0.682004430723134	ALOX12B	not-significant
SIRT3	-0.0453175751302156	4.91770766822199	-1.23117473754328	0.218835218118911	0.257239077075578	-6.4718611943234	-0.0653794409054751	0.659882783783345	SIRT3	not-significant
TBK1	-0.0398045101976256	4.57772275655421	-1.20302060725867	0.229536600231642	0.268677076272095	-6.46282557417105	-0.0574257694671286	0.639148055175528	TBK1	not-significant
ATF3	0.231696103918654	5.7987532120352	1.19782806764385	0.231550396818428	0.270899761551591	-6.65125364626486	0.334266820116737	0.635354470399279	ATF3	not-significant
ATP5MC3	0.0587442235355091	6.91563421769169	1.1910270957717	0.234206975826995	0.273725252162276	-6.80567769784771	0.0847499999755518	0.630400173661382	ATP5MC3	not-significant
KLF2	0.132343375160304	4.45871017780228	1.19034895030577	0.234473054111994	0.274003625721278	-6.47137200362819	0.190931131038278	0.629907059656251	KLF2	not-significant
PGRMC1	0.046430141101961	7.14887787948031	1.18629672704156	0.236067467346945	0.275741099339931	-6.84677695211352	0.0669845343155739	0.626963859279622	PGRMC1	not-significant
VDAC2	0.0455838860065143	5.63997810270552	1.1791097269839	0.238914198240119	0.278856246353694	-6.63703997514954	0.065763646286046	0.621758040145019	VDAC2	not-significant
HNF4A	-0.219158776105241	-5.81607619092182	-1.1680257134486	0.243351990077111	0.283569852926407	-5.68008832289089	-0.316179279454326	0.613765097844663	HNF4A	not-significant
NOS2	0.14811920901246	0.172216171250755	1.16446839987281	0.244788498077366	0.285074680386568	-6.00841785546108	0.213690848302672	0.611208992322575	NOS2	not-significant
SNX5	-0.0483023803228917	8.1057992504967	-1.15848841146732	0.247216757279235	0.28766952103699	-7.02087048041282	-0.0696856045549685	0.606922094476237	SNX5	not-significant
CYGB	0.111754816600417	4.21767691731642	1.15177468826262	0.249963062268894	0.290618487049575	-6.4853267975399	0.161228119704877	0.60212416348	CYGB	not-significant
SLC40A1	-0.078069289773506	7.31808287975431	-1.13981845961324	0.254906638256259	0.295759344952406	-6.9169367662194	-0.112630177201961	0.593618854524755	SLC40A1	not-significant
PARK7	0.0472576661644198	7.71956673745729	1.12262302242052	0.262135395887945	0.303400022835782	-7.00629480296376	0.0681784006193946	0.581474332731688	PARK7	not-significant
SP1	0.0355716442928725	6.49642638637463	1.10654154382087	0.269023281284062	0.310731458880985	-6.8404806353883	0.0513190348175933	0.570210134511768	SP1	not-significant
KDM6B	0.0482861428345356	5.53386302502393	1.10265757503302	0.27070534687245	0.312521188865637	-6.70987160727956	0.0696621788110406	0.567503166119898	KDM6B	not-significant
TMSB4Y	-0.385709934540343	-3.90440661239714	-1.08619728438124	0.277914112782226	0.320134896494847	-5.72544662950393	-0.55646180978296	0.556089398714455	TMSB4Y	not-significant
CAV1	-0.133671323783033	7.75942458538545	-1.08081651768707	0.280298789153381	0.322635927566635	-7.04725439678007	-0.192846955930844	0.552378778319417	CAV1	not-significant
NF2	-0.0454183476634953	5.76911855892206	-1.0761545586823	0.282376142149334	0.324811371755288	-6.76426245665951	-0.0655248249394956	0.549171999442452	NF2	not-significant
PARP3	0.0339361551379339	4.95390707893042	1.07546185192083	0.282685701029273	0.325136253945251	-6.66064287400317	0.0489595227243358	0.548696158688192	PARP3	not-significant
PLA2G6	-0.0873659630179416	4.41350878624653	-1.06346903067787	0.288081669615231	0.330780390488651	-6.5954299484503	-0.126042441588473	0.54048437461865	PLA2G6	not-significant
AKT1S1	-0.0359720675091025	5.6034527211315	-1.06329368829252	0.28816107530083	0.330865119636873	-6.75523350774008	-0.0518967234059052	0.540364683909795	AKT1S1	not-significant
HCAR1	0.162664770355539	1.95763292011685	1.04924195965073	0.294572702429296	0.337541105680516	-6.33485823630231	0.234675657519278	0.530807500988329	HCAR1	not-significant
HSD17B11	-0.0478458160255958	4.43113138230549	-1.04701734651503	0.295596491856024	0.338591091790926	-6.61788771517254	-0.0690269215074127	0.529300724460607	HSD17B11	not-significant
CISD1	0.0574398444111563	3.97301187933359	1.04235362330682	0.297750532239486	0.340806744137552	-6.57038605239095	0.0828681786814089	0.526147453527921	CISD1	not-significant
CISD3	0.0566856435883843	5.03374988014204	1.0165506395486	0.309857954842105	0.353532108765201	-6.73270349899995	0.0817800968945614	0.508837349926811	CISD3	not-significant
PROM2	-0.0916882327397814	6.22478079323874	-1.00266221401107	0.316507938956009	0.36031725462005	-6.90194818116062	-0.132278158681556	0.499615392118837	PROM2	not-significant
PIK3CA	0.0595112965695148	4.60262510586654	0.990140172576078	0.322583617060227	0.36653299960085	-6.70457125918617	0.0858566524377114	0.491357692746845	PIK3CA	not-significant
WIPI2	-0.024992979255047	6.35196807996728	-0.985571988028063	0.324818965661943	0.36885492853642	-6.94057950924623	-0.0360572472282971	0.488358620927601	WIPI2	not-significant
BRD7	0.0207010033790702	6.05377929139149	0.980371507822224	0.32737599363839	0.371484141568338	-6.90685695976329	0.0298652349164103	0.484953170411644	BRD7	not-significant
KDM5C	0.0353616266288936	6.93851621577443	0.965432496032283	0.334794062077605	0.379171645479053	-7.05139141324475	0.0510160433752719	0.475222253276743	KDM5C	not-significant
BACH1	-0.0600244433705505	5.10542982154123	-0.962645000951454	0.336190146314411	0.380606508710695	-6.78951359698442	-0.0865969667828137	0.473415019819782	BACH1	not-significant
TRIB3	0.153295082903616	3.55004817887967	0.952845261210776	0.341128005708434	0.385692955809616	-6.61132741500244	0.221158055897709	0.467082624698856	TRIB3	not-significant
ASNS	-0.068712464474635	4.30794597209328	-0.885288837292591	0.376425608391093	0.421838885542834	-6.75486352885989	-0.0991311317448149	0.42432083900506	ASNS	not-significant
SREBF2	-0.0523681199050084	6.66361989310403	-0.881834535364588	0.378289216557661	0.423725908348387	-7.08136997628376	-0.0755512268876342	0.422176038448869	SREBF2	not-significant
LRRFIP1	0.0321677485564746	6.6704458843541	0.864598605123818	0.387672958847944	0.433166543728296	-7.10303611464132	0.046408251318989	0.411534491055449	LRRFIP1	not-significant
FGF21	-0.146054785743278	-6.48538768135803	-0.864527238216859	0.387712106575937	0.433202072785694	-6.2533968692182	-0.210712515089927	0.411490637638563	FGF21	not-significant
MAPK1	0.0478550097528683	7.40361039716349	0.856886217446921	0.391917495908812	0.437395064833811	-7.22190095274907	0.069040185252156	0.406805348394702	MAPK1	not-significant
TIMM9	-0.0294856887563612	4.36313058463761	-0.82565868921001	0.409390761323295	0.45482889143963	-6.81537161466623	-0.0425388569459978	0.387861962239183	TIMM9	not-significant
CBR1	0.0518795431253919	5.49002267897488	0.815694451615683	0.415062581385082	0.460522560648982	-6.9783764747704	0.074846359590588	0.381886417261018	CBR1	not-significant
ABCC5	-0.0467028035646893	3.3040352960476	-0.807228341455995	0.419918043733827	0.465305413931157	-6.699392394034	-0.0673779030983886	0.376835463476682	ABCC5	not-significant
PEX10	0.0266098065331167	4.29528073876074	0.806300789863624	0.420452038199504	0.465809549566766	-6.82687625015515	0.0383898359243422	0.376283537876262	PEX10	not-significant
MIR9-3HG	0.193996909887228	-0.178308708771913	0.805459198288325	0.420936891144062	0.46631164577653	-6.32139251506772	0.279878379842087	0.37578301077323	MIR9-3HG	not-significant
GABPB1	-0.0222136950733904	5.16565041318141	-0.779339343702014	0.436147859853705	0.481361794765321	-6.9581062932812	-0.0320475877221999	0.360366254234826	GABPB1	not-significant
BRDT	-0.114242353855024	-4.52873861645602	-0.749480490969763	0.453919460769414	0.499134408829041	-6.00310981897363	-0.164816877366125	0.34302119746514	BRDT	not-significant
ACO1	-0.0578145127759856	6.57515633067537	-0.74719619262697	0.455295708849904	0.500517010579442	-7.17682258713464	-0.0834087108733261	0.341706442886605	ACO1	not-significant
CHMP5	-0.0286338877865623	6.41790517587142	-0.740466343424824	0.459363986520863	0.504582820139117	-7.16168146902406	-0.0413099679110445	0.337843055872255	CHMP5	not-significant
CCDC6	-0.0336393707797031	6.21184889337375	-0.726985196571719	0.46757461131806	0.512619513790506	-7.14139310078525	-0.0485313534025027	0.330149078484999	CCDC6	not-significant
CLTRN	0.0549079270111285	1.46236528234458	0.715406939470539	0.47469092627746	0.519773600359324	-6.56284780497896	0.0792153940044482	0.323589069746338	CLTRN	not-significant
GPAT4	-0.0132408600719259	5.97383698978569	-0.662645668965072	0.507862272577747	0.55243132756007	-7.15305333128654	-0.0191025231628721	0.294254048285544	GPAT4	not-significant
MIR27A	-0.103895311938724	-4.7239625762255	-0.653720238133099	0.513592019214526	0.558074709758783	-6.06346424447088	-0.149889251305609	0.289381733455601	MIR27A	not-significant
RHEBP1	-0.0782203254931113	-4.68998599183819	-0.652538168102981	0.514353380723678	0.558759898866299	-6.0651029422076	-0.112848075685632	0.288738401304609	RHEBP1	not-significant
PCK2	0.0361355181413588	5.62845731546194	0.646962966942828	0.517952240396239	0.56233778772563	-7.11874752322856	0.0521325328224915	0.285710284055199	PCK2	not-significant
MT3	-0.12964147211485	-2.18214447031076	-0.630841339265138	0.528431968859905	0.572439637926463	-6.23294877166458	-0.187033108913639	0.27701091649379	MT3	not-significant
SIRT2	-0.0217761107149842	5.94414865088805	-0.587961225731152	0.556823275147947	0.599898552090624	-7.19477212436516	-0.0314162869383567	0.254282619559395	SIRT2	not-significant
DDR2	0.0637814770490844	4.00931207456118	0.569262503190009	0.569433161505095	0.61206302177133	-6.95527390213315	0.0920172206392874	0.244557244882578	DDR2	not-significant
GSK3B	-0.0216671975972743	6.12072626894338	-0.568918169241432	0.569666646735322	0.612269322269388	-7.23145304662951	-0.0312591585235489	0.244379207193905	GSK3B	not-significant
ACOT1	-0.0449041838196506	1.19642848554896	-0.562467078527966	0.574049435998656	0.616440296235561	-6.62311291639092	-0.0647830433117764	0.241050705412254	ACOT1	not-significant
HIC1	-0.0532586262345974	2.35619395163217	-0.562432736406316	0.574072810401931	0.616454164986864	-6.75392659254572	-0.0768359559532125	0.241033021974112	HIC1	not-significant
TTPA	0.0792011280712861	-5.17735435502489	0.547379399660322	0.584361883001875	0.626293291030777	-6.12876695377228	0.114263074701256	0.233318120153614	TTPA	not-significant
IDH1	0.0284376291987739	6.10817417492029	0.538911580335594	0.590187273532577	0.631835822343251	-7.25000582741702	0.0410268266197103	0.229010159617771	IDH1	not-significant
ELOVL5	0.0289075358812831	6.01891665472915	0.524926778156323	0.599866321406457	0.640987023425019	-7.24498474810055	0.0417047586602469	0.221945520189425	ELOVL5	not-significant
ATG3	-0.0148475525971139	5.70417810686036	-0.514119613887206	0.607395079907545	0.648115347507756	-7.20277319670482	-0.0214204905011942	0.216528730326311	ATG3	not-significant
IL33	-0.0593796977375747	2.53166501895829	-0.511445019178116	0.60926483318993	0.64993395001897	-6.8025286494143	-0.0856667954554846	0.215193888660896	IL33	not-significant
PEX6	-0.0240775175284068	5.66974746533478	-0.50263408653732	0.61544244874297	0.655788021478398	-7.20307511855533	-0.0347365151351496	0.210812552581482	PEX6	not-significant
KLHDC3	0.0200735249026613	6.46267825425592	0.496458433240778	0.619788779094744	0.659834740381966	-7.32075294907988	0.0289599748302305	0.20775629066748	KLHDC3	not-significant
HOTAIR	-0.0666063758975929	-6.3236909717322	-0.495171711779217	0.620696040706406	0.660752880830022	-6.43433734073162	-0.0960926881990435	0.207121024881792	HOTAIR	not-significant
ALDH3A2	0.0208672316291465	7.74748819148837	0.492735161599359	0.622415627130219	0.662451824469099	-7.51811259417352	0.030105051588451	0.205919511951493	ALDH3A2	not-significant
LPIN1	-0.0166033239930911	5.00234211163178	-0.435196469555646	0.663607259274733	0.701303292937677	-7.14506551942429	-0.0239535331871053	0.178088871825321	LPIN1	not-significant
BLOC1S5-TXNDC5	-0.0487449111456124	-2.08561530876003	-0.42743798423256	0.669244016921959	0.706462197434249	-6.35004244934749	-0.0703240415783482	0.174415502740048	BLOC1S5-TXNDC5	not-significant
YWHAE	-0.0105558436576496	9.08546052340733	-0.392304799100451	0.694999873959311	0.730301887561088	-7.77764779387158	-0.0152288632972903	0.158015274170722	YWHAE	not-significant
FZD7	0.030843871468382	3.9405519227696	0.3611450184013	0.718143296571981	0.751499052117457	-7.04180622507781	0.0444983004092513	0.143788889042976	FZD7	not-significant
SLC16A1	-0.030596283407524	3.29826825216808	-0.358861113902288	0.719850187959339	0.753098025737495	-6.9587012785845	-0.0441411063416681	0.142757877613699	SLC16A1	not-significant
NDRG1	0.0171245795068469	6.93041402274538	0.355517492911767	0.722351592090506	0.755339545359276	-7.45083934880052	0.0247055459318368	0.141251365674048	NDRG1	not-significant
CBS	0.0544981495675232	0.136217491871466	0.328764169011337	0.74247133953946	0.773824505920013	-6.61319047880312	0.0786242101186907	0.129320306078219	CBS	not-significant
GABARAPL2	0.00911028886397159	6.80477902335085	0.292449546655228	0.770064016601178	0.798656173197019	-7.45131690653726	0.0131433685651178	0.11347316976129	GABARAPL2	not-significant
TMBIM4	0.0100631765663929	6.10091962231156	0.279149776920434	0.78024509175028	0.807949913340092	-7.35263438254583	0.0145180949279251	0.107768954649139	TMBIM4	not-significant
UBC	-0.00834450384075653	9.01519022268454	-0.221607368648832	0.824709852412715	0.847797067683543	-7.81856244529003	-0.0120385743097384	0.0836988170981803	UBC	not-significant
PTPN18	0.00756588994722624	5.68072920342627	0.203422088815659	0.838887740373642	0.860525717803914	-7.31157829506392	0.010915271906775	0.0762961523992203	PTPN18	not-significant
EGFR	0.0158224826125086	6.80947817240332	0.177093771456725	0.859506313061148	0.878907352554746	-7.48091272547778	0.022827017199618	0.0657509290786724	EGFR	not-significant
MDM4	0.00687295541979159	5.10734693499705	0.16881932292222	0.866006901488946	0.884741112150381	-7.24091858859136	0.00991557870038425	0.0624786469357448	MDM4	not-significant
MIR190A	-0.00975861988728046	-6.82610028037538	-0.151267805787421	0.879825359618414	0.896558439869811	-6.91231743809131	-0.0140787125172999	0.0556035243054906	MIR190A	not-significant
ATG16L1	0.00470064823714675	5.1181906994731	0.130217176631828	0.896446877392714	0.910818957036474	-7.24779617211488	0.00678160190069506	0.0474754412259186	ATG16L1	not-significant
DECR1	0.00452694864063167	5.60457857849129	0.121617722124059	0.903250546366883	0.916672935028348	-7.31409902887884	0.00653100635419835	0.0441917670596353	DECR1	not-significant
ALB	0.0174753215317264	-1.47813714242665	0.118549615951455	0.905679705978914	0.918805950684819	-6.48874865532451	0.0252115597117617	0.0430253636032902	ALB	not-significant
AMN	-0.0147317029621963	-1.66477939046653	-0.0978871678607635	0.922061042923764	0.933320173593707	-6.47306954717001	-0.0212533548074098	0.0352403265305422	AMN	not-significant
ULK1	-0.00176543602422767	5.7181084800208	-0.0638069342503306	0.949149409290751	0.956569508717044	-7.33559556574947	-0.00254698579715999	0.0226654182121767	ULK1	not-significant
ACSL4	0.00178301731787328	5.73266114566572	0.0288198929047069	0.977019712930887	0.980596833280327	-7.34011491260183	0.00257235024231491	0.0100966736090288	ACSL4	not-significant
AURKA	0.00181310636111191	1.11521272436878	0.0255161779637112	0.979653405609347	0.982962357884088	-6.77323736760811	0.00261575955578038	0.00892754742520334	AURKA	not-significant
HBA1	-0.00350416249098521	-3.91770547064159	-0.0198228863149476	0.984192553696006	0.986888421146625	-6.30631010171022	-0.00505543784821348	0.00691992511881362	HBA1	not-significant
