# Supplementary material for: Comprehensive Analysis Reveals That ISCA1 Is Correlated with Ferroptosis-Related Genes Across Cancers and Is a Biomarker in Thyroid Carcinoma
Source: Genes (Basel). 2024 Nov 28;15(12):1538. doi: 10.3390/genes15121538 (PMC11675480; doi:10.3390/genes15121538)
Supplement: Supplementary file 1 [file genes-15-01538-s001.zip › Supplementary Table S3.csv]

	ONTOLOGY	ID	Description	GeneRatio	BgRatio	pvalue	p.adjust	qvalue	geneID	Count
GO:0071248	BP	GO:0071248	cellular response to metal ion	10/54	200/18870	2.27809563937023e-10	4.51974174851053e-07	3.10780205118296e-07	FABP4/MT1G/PRKAA2/LGMN/SNCA/JUN/MAP1LC3A/MT1DP/NQO1/AKR1C3	10
GO:0071241	BP	GO:0071241	cellular response to inorganic substance	10/54	229/18870	8.54034739419977e-10	8.47202461504617e-07	5.82541590678047e-07	FABP4/MT1G/PRKAA2/LGMN/SNCA/JUN/MAP1LC3A/MT1DP/NQO1/AKR1C3	10
GO:0042180	BP	GO:0042180	cellular ketone metabolic process	9/54	226/18870	1.44008702622377e-08	9.5237755334265e-06	6.54860626661754e-06	SLC7A11/AKR1C1/EGR1/SNCA/AKR1C2/PPARG/NQO1/PDK4/AKR1C3	9
GO:0043618	BP	GO:0043618	regulation of transcription from RNA polymerase II promoter in response to stress	5/54	33/18870	3.54490048912421e-08	1.75827064260561e-05	1.20899764050131e-05	HSPA5/VEGFA/EPAS1/EGR1/JUN	5
GO:0010038	BP	GO:0010038	response to metal ion	10/54	359/18870	6.23441670326627e-08	2.47381654785606e-05	1.70101137840697e-05	FABP4/MT1G/PRKAA2/LGMN/SNCA/JUN/MAP1LC3A/MT1DP/NQO1/AKR1C3	10
GO:0043620	BP	GO:0043620	regulation of DNA-templated transcription in response to stress	5/54	39/18870	8.48860463604663e-08	2.80689859965275e-05	1.93004063303797e-05	HSPA5/VEGFA/EPAS1/EGR1/JUN	5
GO:0042448	BP	GO:0042448	progesterone metabolic process	4/54	16/18870	1.06244496021676e-07	3.01127257295723e-05	2.07056942622696e-05	AKR1C1/EGR1/AKR1C2/AKR1C3	4
GO:0006979	BP	GO:0006979	response to oxidative stress	10/54	400/18870	1.70571055340644e-07	3.84803787008571e-05	2.64593435888746e-05	PEX12/PRKAA2/SLC7A11/EPAS1/DUOX2/DUOX1/SNCA/JUN/MAP1LC3A/NQO1	10
GO:0006631	BP	GO:0006631	fatty acid metabolic process	10/54	401/18870	1.74558169509936e-07	3.84803787008571e-05	2.64593435888746e-05	ACSL1/ACADSB/PRKAA2/ACSF2/AKR1C1/SNCA/AKR1C2/PPARG/PDK4/AKR1C3	10
GO:0072593	BP	GO:0072593	reactive oxygen species metabolic process	8/54	234/18870	3.15806624100105e-07	6.10093584772167e-05	4.19504077814478e-05	DUOX2/AKR1C1/DUOX1/SNCA/NQO1/PDK4/AKR1C3/NOX5	8
GO:0008202	BP	GO:0008202	steroid metabolic process	9/54	327/18870	3.3825753187973e-07	6.10093584772167e-05	4.19504077814478e-05	PRKAA2/VLDLR/LPCAT3/LGMN/AKR1C1/EGR1/AKR1C2/NR5A2/AKR1C3	9
GO:1902895	BP	GO:1902895	positive regulation of miRNA transcription	5/54	52/18870	3.72538789210417e-07	6.15930798161222e-05	4.23517781418158e-05	AR/MYCN/EGR1/JUN/PPARG	5
GO:0062012	BP	GO:0062012	regulation of small molecule metabolic process	9/54	337/18870	4.35531135358663e-07	6.64687517347375e-05	4.57043199534273e-05	PRKAA2/SLC7A11/GPT2/LPCAT3/EGR1/SNCA/PPARG/PDK4/AKR1C3	9
GO:0070542	BP	GO:0070542	response to fatty acid	5/54	56/18870	5.42816870389315e-07	7.69249050608858e-05	5.28940348890641e-05	ACSL1/AKR1C1/AKR1C2/PDK4/AKR1C3	5
GO:0034599	BP	GO:0034599	cellular response to oxidative stress	8/54	255/18870	6.0604366670734e-07	8.01593756498241e-05	5.5118076635278e-05	PEX12/PRKAA2/SLC7A11/EPAS1/SNCA/JUN/MAP1LC3A/NQO1	8
GO:0071280	BP	GO:0071280	cellular response to copper ion	4/54	26/18870	8.54408015286062e-07	0.000105946593895472	7.28495255138642e-05	MT1G/SNCA/MAP1LC3A/MT1DP	4
GO:2000630	BP	GO:2000630	positive regulation of miRNA metabolic process	5/54	64/18870	1.06488267808101e-06	0.000124278072547808	8.54543622782039e-05	AR/MYCN/EGR1/JUN/PPARG	5
GO:0031667	BP	GO:0031667	response to nutrient levels	10/54	495/18870	1.1971292743591e-06	0.000131950248907136	9.0729797635637e-05	HSPA5/ACSL1/PRKAA2/GPT2/ZEB1/MAP1LC3A/PPARG/NQO1/PDK4/AKR1C3	10
GO:1902893	BP	GO:1902893	regulation of miRNA transcription	5/54	70/18870	1.66856488859003e-06	0.000174233302050664	0.000119803883413445	AR/MYCN/EGR1/JUN/PPARG	5
GO:0061614	BP	GO:0061614	miRNA transcription	5/54	71/18870	1.79109058882677e-06	0.000177676186411616	0.000122171231743131	AR/MYCN/EGR1/JUN/PPARG	5
GO:0071398	BP	GO:0071398	cellular response to fatty acid	4/54	34/18870	2.60586365381317e-06	0.000216655738871529	0.00014897381025971	AKR1C1/AKR1C2/PDK4/AKR1C3	4
GO:0030638	BP	GO:0030638	polyketide metabolic process	3/54	10/18870	2.62083555086527e-06	0.000216655738871529	0.00014897381025971	AKR1C1/AKR1C2/AKR1C3	3
GO:0030647	BP	GO:0030647	aminoglycoside antibiotic metabolic process	3/54	10/18870	2.62083555086527e-06	0.000216655738871529	0.00014897381025971	AKR1C1/AKR1C2/AKR1C3	3
GO:0044598	BP	GO:0044598	doxorubicin metabolic process	3/54	10/18870	2.62083555086527e-06	0.000216655738871529	0.00014897381025971	AKR1C1/AKR1C2/AKR1C3	3
GO:0030224	BP	GO:0030224	monocyte differentiation	4/54	35/18870	2.9358746872222e-06	0.000232991015177954	0.000160206046090104	VEGFA/MT1G/PPARG/PIR	4
GO:0062197	BP	GO:0062197	cellular response to chemical stress	8/54	317/18870	3.08612190077308e-06	0.000235494840428223	0.000161927691635705	PEX12/PRKAA2/SLC7A11/EPAS1/SNCA/JUN/MAP1LC3A/NQO1	8
GO:0010565	BP	GO:0010565	regulation of cellular ketone metabolic process	6/54	144/18870	3.39848341335198e-06	0.000249725596003345	0.00017171284614831	SLC7A11/EGR1/SNCA/PPARG/PDK4/AKR1C3	6
GO:0008207	BP	GO:0008207	C21-steroid hormone metabolic process	4/54	37/18870	3.6875413581492e-06	0.000252278691536828	0.000173468370241792	AKR1C1/EGR1/AKR1C2/AKR1C3	4
GO:0046688	BP	GO:0046688	response to copper ion	4/54	37/18870	3.6875413581492e-06	0.000252278691536828	0.000173468370241792	MT1G/SNCA/MAP1LC3A/MT1DP	4
GO:1901661	BP	GO:1901661	quinone metabolic process	4/54	39/18870	4.57295988241699e-06	0.000296824459350129	0.00020409831245637	AKR1C1/AKR1C2/NQO1/AKR1C3	4
GO:2000628	BP	GO:2000628	regulation of miRNA metabolic process	5/54	86/18870	4.63788217734576e-06	0.000296824459350129	0.00020409831245637	AR/MYCN/EGR1/JUN/PPARG	5
GO:0098754	BP	GO:0098754	detoxification	6/54	158/18870	5.80614862833025e-06	0.000359981214956475	0.000247525283628816	MT1G/TXNRD1/DUOX2/DUOX1/MT1DP/NQO1	6
GO:0140747	BP	GO:0140747	regulation of ncRNA transcription	5/54	92/18870	6.46454210435191e-06	0.000388656107122248	0.0002672423147445	AR/MYCN/EGR1/JUN/PPARG	5
GO:0042762	BP	GO:0042762	regulation of sulfur metabolic process	3/54	14/18870	7.88564584909614e-06	0.000439003389925851	0.000301861414125585	SLC7A11/SNCA/PDK4	3
GO:0006637	BP	GO:0006637	acyl-CoA metabolic process	5/54	96/18870	7.96578731720294e-06	0.000439003389925851	0.000301861414125585	ACSL1/ACSF2/DLD/SNCA/PDK4	5
GO:0035383	BP	GO:0035383	thioester metabolic process	5/54	96/18870	7.96578731720294e-06	0.000439003389925851	0.000301861414125585	ACSL1/ACSF2/DLD/SNCA/PDK4	5
GO:0009636	BP	GO:0009636	response to toxic substance	7/54	258/18870	8.42839125376045e-06	0.000451944006688128	0.000310759461305079	MT1G/SLC7A11/TXNRD1/DUOX2/DUOX1/MT1DP/NQO1	7
GO:0035384	BP	GO:0035384	thioester biosynthetic process	4/54	47/18870	9.74999860673837e-06	0.00049599992912228	0.000341052582842994	ACSL1/DLD/SNCA/PDK4	4
GO:0071616	BP	GO:0071616	acyl-CoA biosynthetic process	4/54	47/18870	9.74999860673837e-06	0.00049599992912228	0.000341052582842994	ACSL1/DLD/SNCA/PDK4	4
GO:0006066	BP	GO:0006066	alcohol metabolic process	8/54	373/18870	1.01706490176392e-05	0.000504464191274906	0.00034687266123317	MIOX/PRKAA2/VLDLR/LPCAT3/AKR1C1/SNCA/AKR1C2/AKR1C3	8
GO:0010586	BP	GO:0010586	miRNA metabolic process	5/54	105/18870	1.23413304592157e-05	0.000597199991002046	0.000410638363931797	AR/MYCN/EGR1/JUN/PPARG	5
GO:0018958	BP	GO:0018958	phenol-containing compound metabolic process	5/54	114/18870	1.8401127886097e-05	0.000869234231571819	0.000597690770435631	SLC7A11/EPAS1/DUOX2/DUOX1/SNCA	5
GO:0019748	BP	GO:0019748	secondary metabolic process	4/54	57/18870	2.11400145587245e-05	0.000975390439174637	0.000670684427615837	SLC7A11/AKR1C1/AKR1C2/AKR1C3	4
GO:0033866	BP	GO:0033866	nucleoside bisphosphate biosynthetic process	4/54	58/18870	2.26579170684362e-05	0.000977245814429944	0.00067196019498154	ACSL1/DLD/SNCA/PDK4	4
GO:0034030	BP	GO:0034030	ribonucleoside bisphosphate biosynthetic process	4/54	58/18870	2.26579170684362e-05	0.000977245814429944	0.00067196019498154	ACSL1/DLD/SNCA/PDK4	4
GO:0034033	BP	GO:0034033	purine nucleoside bisphosphate biosynthetic process	4/54	58/18870	2.26579170684362e-05	0.000977245814429944	0.00067196019498154	ACSL1/DLD/SNCA/PDK4	4
GO:1901654	BP	GO:1901654	response to ketone	6/54	208/18870	2.77360368119885e-05	0.00107459754481608	0.000738899839814111	PRKAA2/GPT2/AR/AKR1C2/NQO1/AKR1C3	6
GO:0030099	BP	GO:0030099	myeloid cell differentiation	8/54	430/18870	2.82944259485793e-05	0.00107459754481608	0.000738899839814111	IREB2/VEGFA/MT1G/EPAS1/CEBPG/PPARG/PIR/PRKCA	8
GO:0016137	BP	GO:0016137	glycoside metabolic process	3/54	21/18870	2.84070475818377e-05	0.00107459754481608	0.000738899839814111	AKR1C1/AKR1C2/AKR1C3	3
GO:0071379	BP	GO:0071379	cellular response to prostaglandin stimulus	3/54	21/18870	2.84070475818377e-05	0.00107459754481608	0.000738899839814111	PRKAA2/AKR1C2/AKR1C3	3
GO:0033865	BP	GO:0033865	nucleoside bisphosphate metabolic process	5/54	125/18870	2.87064868322843e-05	0.00107459754481608	0.000738899839814111	ACSL1/ACSF2/DLD/SNCA/PDK4	5
GO:0033875	BP	GO:0033875	ribonucleoside bisphosphate metabolic process	5/54	125/18870	2.87064868322843e-05	0.00107459754481608	0.000738899839814111	ACSL1/ACSF2/DLD/SNCA/PDK4	5
GO:0034032	BP	GO:0034032	purine nucleoside bisphosphate metabolic process	5/54	125/18870	2.87064868322843e-05	0.00107459754481608	0.000738899839814111	ACSL1/ACSF2/DLD/SNCA/PDK4	5
GO:1902644	BP	GO:1902644	tertiary alcohol metabolic process	3/54	22/18870	3.28257991338032e-05	0.00120604417558269	0.000829283346538186	AKR1C1/AKR1C2/AKR1C3	3
GO:0042594	BP	GO:0042594	response to starvation	6/54	218/18870	3.60899729203976e-05	0.00130186375043762	0.000895169471862877	HSPA5/PRKAA2/GPT2/MAP1LC3A/PDK4/AKR1C3	6
GO:0007586	BP	GO:0007586	digestion	5/54	134/18870	4.00768425541992e-05	0.00141986527906306	0.000976308044177485	IREB2/LPCAT3/AKR1C1/AKR1C2/PIR	5
GO:0098781	BP	GO:0098781	ncRNA transcription	5/54	136/18870	4.30203630131534e-05	0.00149741053014204	0.00102962863278018	AR/MYCN/EGR1/JUN/PPARG	5
GO:0006801	BP	GO:0006801	superoxide metabolic process	4/54	72/18870	5.3337855460401e-05	0.00182452250402475	0.00125455282534809	DUOX2/DUOX1/NQO1/NOX5	4
GO:0002573	BP	GO:0002573	myeloid leukocyte differentiation	6/54	235/18870	5.48453084637501e-05	0.00184428969478102	0.00126814486653024	IREB2/VEGFA/MT1G/PPARG/PIR/PRKCA	6
GO:1903131	BP	GO:1903131	mononuclear cell differentiation	8/54	481/18870	6.24742797099043e-05	0.00205144972748322	0.00141058937118965	VEGFA/MT1G/SMAD7/CEBPG/EGR1/ZEB1/PPARG/PIR	8
GO:0042445	BP	GO:0042445	hormone metabolic process	6/54	241/18870	6.30738071454013e-05	0.00205144972748322	0.00141058937118965	DUOX2/AKR1C1/EGR1/DUOX1/AKR1C2/AKR1C3	6
GO:1903320	BP	GO:1903320	regulation of protein modification by small protein conjugation or removal	6/54	243/18870	6.60259840857228e-05	0.00211283149074313	0.00145279584677584	HSPA5/EPAS1/SMAD7/HERPUD1/BEX1/EGR1	6
GO:1901617	BP	GO:1901617	organic hydroxy compound biosynthetic process	6/54	251/18870	7.89596695233471e-05	0.0024866029259416	0.00170980337012962	PRKAA2/SLC7A11/PSAT1/LPCAT3/SNCA/AKR1C3	6
GO:1901653	BP	GO:1901653	cellular response to peptide	7/54	374/18870	9.0230402860463e-05	0.00279714248867435	0.00192333227149934	SLC39A14/GPT2/LGMN/PPARG/PDK4/NR4A1/PRKCA	7
GO:0035767	BP	GO:0035767	endothelial cell chemotaxis	3/54	31/18870	9.40825781266176e-05	0.00282817931823044	0.0019446733852009	VEGFA/LGMN/NR4A1	3
GO:0042744	BP	GO:0042744	hydrogen peroxide catabolic process	3/54	31/18870	9.40825781266176e-05	0.00282817931823044	0.0019446733852009	DUOX2/DUOX1/SNCA	3
GO:0034694	BP	GO:0034694	response to prostaglandin	3/54	32/18870	0.000103605344084587	0.00306795526363911	0.00210954479078751	PRKAA2/AKR1C2/AKR1C3	3
GO:0002262	BP	GO:0002262	myeloid cell homeostasis	5/54	173/18870	0.00013441860712375	0.00392186053725765	0.00269669527604303	IREB2/VEGFA/SLC7A11/EPAS1/CEBPG	5
GO:0055088	BP	GO:0055088	lipid homeostasis	5/54	175/18870	0.000141851930467728	0.00407875695721698	0.00280457821336652	FABP4/PRKAA2/AKR1C1/NR5A2/PPARG	5
GO:0006882	BP	GO:0006882	intracellular zinc ion homeostasis	3/54	36/18870	0.000147939247256077	0.0041930209508008	0.00288314683374248	SLC39A14/MT1G/MT1DP	3
GO:1901873	BP	GO:1901873	regulation of post-translational protein modification	6/54	284/18870	0.000155260434124812	0.00433854508878348	0.00298321012047082	HSPA5/EPAS1/SMAD7/HERPUD1/BEX1/EGR1	6
GO:0009267	BP	GO:0009267	cellular response to starvation	5/54	179/18870	0.000157660518188632	0.00434442316786454	0.00298725192357409	HSPA5/PRKAA2/MAP1LC3A/PDK4/AKR1C3	5
GO:0071276	BP	GO:0071276	cellular response to cadmium ion	3/54	37/18870	0.000160667338952953	0.00436663014359805	0.0030025215758187	MT1G/JUN/MT1DP	3
GO:0001659	BP	GO:0001659	temperature homeostasis	5/54	183/18870	0.000174783936082165	0.00468609904306777	0.00322219034370534	VEGFA/FABP4/ACSL1/EPAS1/EGR1	5
GO:0098869	BP	GO:0098869	cellular oxidant detoxification	4/54	99/18870	0.000184335121981058	0.00487627842680559	0.0033529588503502	TXNRD1/DUOX2/DUOX1/NQO1	4
GO:0120162	BP	GO:0120162	positive regulation of cold-induced thermogenesis	4/54	101/18870	0.000199090824472576	0.00519731836517884	0.00357370787418918	VEGFA/FABP4/ACSL1/EPAS1	4
GO:0043434	BP	GO:0043434	response to peptide hormone	7/54	430/18870	0.000213539662979401	0.00542252884564661	0.00372856397705752	SLC39A14/GPT2/EGR1/PPARG/PDK4/NR4A1/PRKCA	7
GO:1901655	BP	GO:1901655	cellular response to ketone	4/54	103/18870	0.000214680354386238	0.00542252884564661	0.00372856397705752	PRKAA2/AR/AKR1C2/AKR1C3	4
GO:0042554	BP	GO:0042554	superoxide anion generation	3/54	41/18870	0.000218650356679299	0.00542252884564661	0.00372856397705752	DUOX2/DUOX1/NOX5	3
GO:0050892	BP	GO:0050892	intestinal absorption	3/54	41/18870	0.000218650356679299	0.00542252884564661	0.00372856397705752	IREB2/LPCAT3/AKR1C1	3
GO:0048469	BP	GO:0048469	cell maturation	5/54	195/18870	0.000234775240491288	0.0056172048472575	0.00386242438563546	VEGFA/MTCH1/EPAS1/DLD/PPARG	5
GO:2000116	BP	GO:2000116	regulation of cysteine-type endopeptidase activity	5/54	195/18870	0.000234775240491288	0.0056172048472575	0.00386242438563546	VEGFA/MTCH1/LGMN/SNCA/PPARG	5
GO:0140467	BP	GO:0140467	integrated stress response signaling	3/54	42/18870	0.000234993952783454	0.0056172048472575	0.00386242438563546	HSPA5/CEBPG/JUN	3
GO:0071375	BP	GO:0071375	cellular response to peptide hormone stimulus	6/54	310/18870	0.000249250918876532	0.0058870693220362	0.00404798484791963	SLC39A14/GPT2/PPARG/PDK4/NR4A1/PRKCA	6
GO:0015711	BP	GO:0015711	organic anion transport	7/54	443/18870	0.00025602813886593	0.0059496698800202	0.00409102937420744	SLC39A14/FABP4/ACSL1/SLC7A11/AKR1C1/SNCA/PPARG	7
GO:1902075	BP	GO:1902075	cellular response to salt	5/54	199/18870	0.000257898996815392	0.0059496698800202	0.00409102937420744	FABP4/PRKAA2/LGMN/EGR1/AKR1C3	5
GO:0006766	BP	GO:0006766	vitamin metabolic process	4/54	109/18870	0.000266728447204768	0.00608263493395701	0.00418245695798402	PSAT1/LGMN/NQO1/AKR1C3	4
GO:1903573	BP	GO:1903573	negative regulation of response to endoplasmic reticulum stress	3/54	44/18870	0.000270008758264151	0.00608747018631904	0.00418578170706148	HSPA5/LPCAT3/HERPUD1	3
GO:0048872	BP	GO:0048872	homeostasis of number of cells	6/54	316/18870	0.000276254390050803	0.0060919648180678	0.00418887224332336	IREB2/VEGFA/SLC7A11/EPAS1/LPCAT3/CEBPG	6
GO:0001935	BP	GO:0001935	endothelial cell proliferation	5/54	202/18870	0.000276349210497027	0.0060919648180678	0.00418887224332336	VEGFA/PPARG/NR4A1/PRKCA/NOX5	5
GO:0006790	BP	GO:0006790	sulfur compound metabolic process	6/54	317/18870	0.000280970556607705	0.0061257756517548	0.0042121207792202	ACSL1/ACSF2/SLC7A11/DLD/SNCA/PDK4	6
GO:0033574	BP	GO:0033574	response to testosterone	3/54	45/18870	0.000288710875156035	0.00622611278597363	0.00428111320597507	GPT2/AR/NQO1	3
GO:0021700	BP	GO:0021700	developmental maturation	6/54	330/18870	0.00034825244737558	0.00742938554401236	0.00510849090887098	VEGFA/MTCH1/EPAS1/DLD/ATP6V1G2/PPARG	6
GO:0061418	BP	GO:0061418	regulation of transcription from RNA polymerase II promoter in response to hypoxia	2/54	10/18870	0.000356431624162069	0.00752298236529303	0.00517284865525243	VEGFA/EGR1	2
GO:1990748	BP	GO:1990748	cellular detoxification	4/54	119/18870	0.000372762742938443	0.00778485559989338	0.00535291429194706	TXNRD1/DUOX2/DUOX1/NQO1	4
GO:0006693	BP	GO:0006693	prostaglandin metabolic process	3/54	50/18870	0.00039477390740509	0.00815866075303854	0.00560994499996708	AKR1C1/AKR1C2/AKR1C3	3
GO:0050673	BP	GO:0050673	epithelial cell proliferation	7/54	480/18870	0.000415482396134794	0.00843740281157648	0.00580160974310437	VEGFA/AR/ZEB1/PPARG/NR4A1/PRKCA/NOX5	7
GO:0006692	BP	GO:0006692	prostanoid metabolic process	3/54	51/18870	0.000418600709143672	0.00843740281157648	0.00580160974310437	AKR1C1/AKR1C2/AKR1C3	3
GO:0019216	BP	GO:0019216	regulation of lipid metabolic process	6/54	342/18870	0.00042101959594056	0.00843740281157648	0.00580160974310437	LPCAT3/EGR1/SNCA/PPARG/PDK4/AKR1C3	6
GO:0006086	BP	GO:0006086	acetyl-CoA biosynthetic process from pyruvate	2/54	11/18870	0.000434839463353769	0.00862721495293877	0.00593212573164721	DLD/PDK4	2
GO:0045862	BP	GO:0045862	positive regulation of proteolysis	6/54	350/18870	0.000475792801658875	0.00927557265720727	0.00637794045189973	MTCH1/SMAD7/HERPUD1/LGMN/SNCA/PPARG	6
GO:0046942	BP	GO:0046942	carboxylic acid transport	6/54	351/18870	0.000483013101412725	0.00927557265720727	0.00637794045189973	FABP4/ACSL1/SLC7A11/AKR1C1/SNCA/PPARG	6
GO:0015849	BP	GO:0015849	organic acid transport	6/54	352/18870	0.00049031875578682	0.00927557265720727	0.00637794045189973	FABP4/ACSL1/SLC7A11/AKR1C1/SNCA/PPARG	6
GO:0007179	BP	GO:0007179	transforming growth factor beta receptor signaling pathway	5/54	229/18870	0.000491079342410076	0.00927557265720727	0.00637794045189973	HSPA5/SMAD7/JUN/ZEB1/PPARG	5
GO:0097237	BP	GO:0097237	cellular response to toxic substance	4/54	128/18870	0.000491366071511896	0.00927557265720727	0.00637794045189973	TXNRD1/DUOX2/DUOX1/NQO1	4
GO:0042743	BP	GO:0042743	hydrogen peroxide metabolic process	3/54	54/18870	0.000495569910112888	0.00927557265720727	0.00637794045189973	DUOX2/DUOX1/SNCA	3
GO:2001056	BP	GO:2001056	positive regulation of cysteine-type endopeptidase activity	4/54	129/18870	0.000506021035097368	0.0093826704077867	0.00645158151978543	MTCH1/LGMN/SNCA/PPARG	4
GO:0045602	BP	GO:0045602	negative regulation of endothelial cell differentiation	2/54	12/18870	0.000520850272773467	0.00956821241835703	0.00657916134029643	VEGFA/ZEB1	2
GO:1903409	BP	GO:1903409	reactive oxygen species biosynthetic process	3/54	58/18870	0.000611526166429645	0.01113089829538	0.00765367370055837	DUOX2/DUOX1/SNCA	3
GO:0046686	BP	GO:0046686	response to cadmium ion	3/54	59/18870	0.000642987156070371	0.0115971501603965	0.00797427133270049	MT1G/JUN/MT1DP	3
GO:0034101	BP	GO:0034101	erythrocyte homeostasis	4/54	140/18870	0.000688432011705106	0.0123049469479543	0.00846095672991766	IREB2/VEGFA/EPAS1/CEBPG	4
GO:0031669	BP	GO:0031669	cellular response to nutrient levels	5/54	251/18870	0.000743748249757554	0.0131749689957052	0.00905918920757321	HSPA5/PRKAA2/MAP1LC3A/PDK4/AKR1C3	5
GO:2001028	BP	GO:2001028	positive regulation of endothelial cell chemotaxis	2/54	15/18870	0.000824076016368365	0.0142545685484394	0.00980152845860433	VEGFA/LGMN	2
GO:0062013	BP	GO:0062013	positive regulation of small molecule metabolic process	4/54	147/18870	0.000826247672918613	0.0142545685484394	0.00980152845860433	PRKAA2/GPT2/SNCA/PPARG	4
GO:0071456	BP	GO:0071456	cellular response to hypoxia	4/54	147/18870	0.000826247672918613	0.0142545685484394	0.00980152845860433	VEGFA/EPAS1/EGR1/PPARG	4
GO:0071695	BP	GO:0071695	anatomical structure maturation	5/54	261/18870	0.000886279891782621	0.0150040901213057	0.0103169040732238	VEGFA/MTCH1/EPAS1/DLD/PPARG	5
GO:0120161	BP	GO:0120161	regulation of cold-induced thermogenesis	4/54	150/18870	0.000890881939857691	0.0150040901213057	0.0103169040732238	VEGFA/FABP4/ACSL1/EPAS1	4
GO:0042446	BP	GO:0042446	hormone biosynthetic process	3/54	66/18870	0.000892380360037334	0.0150040901213057	0.0103169040732238	DUOX2/EGR1/DUOX1	3
GO:0106106	BP	GO:0106106	cold-induced thermogenesis	4/54	151/18870	0.00091319712579887	0.0151634872298324	0.0104265064992905	VEGFA/FABP4/ACSL1/EPAS1	4
GO:0015909	BP	GO:0015909	long-chain fatty acid transport	3/54	67/18870	0.000932328141903091	0.0151634872298324	0.0104265064992905	FABP4/ACSL1/PPARG	3
GO:0010273	BP	GO:0010273	detoxification of copper ion	2/54	16/18870	0.00094007506515594	0.0151634872298324	0.0104265064992905	MT1G/MT1DP	2
GO:0050665	BP	GO:0050665	hydrogen peroxide biosynthetic process	2/54	16/18870	0.00094007506515594	0.0151634872298324	0.0104265064992905	DUOX2/DUOX1	2
GO:1990169	BP	GO:1990169	stress response to copper ion	2/54	16/18870	0.00094007506515594	0.0151634872298324	0.0104265064992905	MT1G/MT1DP	2
GO:0034976	BP	GO:0034976	response to endoplasmic reticulum stress	5/54	266/18870	0.000964748192426536	0.0153270833887529	0.0105389962180729	HSPA5/PARP8/LPCAT3/HERPUD1/JUN	5
GO:0006919	BP	GO:0006919	activation of cysteine-type endopeptidase activity involved in apoptotic process	3/54	68/18870	0.00097339340069701	0.0153270833887529	0.0105389962180729	MTCH1/SNCA/PPARG	3
GO:2000379	BP	GO:2000379	positive regulation of reactive oxygen species metabolic process	3/54	68/18870	0.00097339340069701	0.0153270833887529	0.0105389962180729	AKR1C1/SNCA/AKR1C3	3
GO:0034614	BP	GO:0034614	cellular response to reactive oxygen species	4/54	154/18870	0.000982506950453962	0.015348769997643	0.0105539080628954	PEX12/JUN/MAP1LC3A/NQO1	4
GO:0007584	BP	GO:0007584	response to nutrient	4/54	155/18870	0.00100641093390496	0.0155989812303393	0.010725954835802	ACSL1/PPARG/NQO1/AKR1C3	4
GO:0032868	BP	GO:0032868	response to insulin	5/54	269/18870	0.00101424827556137	0.0155989812303393	0.010725954835802	SLC39A14/GPT2/EGR1/PPARG/PDK4	5
GO:0010950	BP	GO:0010950	positive regulation of endopeptidase activity	4/54	156/18870	0.00103072158287866	0.0157303970802405	0.010816317177415	MTCH1/LGMN/SNCA/PPARG	4
GO:0050678	BP	GO:0050678	regulation of epithelial cell proliferation	6/54	407/18870	0.00104531016623883	0.0158312623650217	0.0108856727637246	VEGFA/AR/ZEB1/PPARG/NR4A1/PRKCA	6
GO:0043129	BP	GO:0043129	surfactant homeostasis	2/54	17/18870	0.00106346612574384	0.0158640360411713	0.0109082081437595	VEGFA/EPAS1	2
GO:0050872	BP	GO:0050872	white fat cell differentiation	2/54	17/18870	0.00106346612574384	0.0158640360411713	0.0109082081437595	FABP4/PPARG	2
GO:0036294	BP	GO:0036294	cellular response to decreased oxygen levels	4/54	158/18870	0.00108057802608164	0.0159539651233238	0.0109700439302991	VEGFA/EPAS1/EGR1/PPARG	4
GO:0007178	BP	GO:0007178	transmembrane receptor protein serine/threonine kinase signaling pathway	6/54	410/18870	0.00108557726393584	0.0159539651233238	0.0109700439302991	HSPA5/SMAD7/EGR1/JUN/ZEB1/PPARG	6
GO:0017015	BP	GO:0017015	regulation of transforming growth factor beta receptor signaling pathway	4/54	160/18870	0.00113210657626072	0.0164768874296737	0.0113296085042748	HSPA5/SMAD7/ZEB1/PPARG	4
GO:0044272	BP	GO:0044272	sulfur compound biosynthetic process	4/54	161/18870	0.00115850735747201	0.0164768874296737	0.0113296085042748	ACSL1/DLD/SNCA/PDK4	4
GO:0120254	BP	GO:0120254	olefinic compound metabolic process	4/54	162/18870	0.00118533752329488	0.0164768874296737	0.0113296085042748	AKR1C1/EGR1/AKR1C2/AKR1C3	4
GO:0006085	BP	GO:0006085	acetyl-CoA biosynthetic process	2/54	18/18870	0.00119420752171505	0.0164768874296737	0.0113296085042748	DLD/PDK4	2
GO:0030299	BP	GO:0030299	intestinal cholesterol absorption	2/54	18/18870	0.00119420752171505	0.0164768874296737	0.0113296085042748	LPCAT3/AKR1C1	2
GO:0036003	BP	GO:0036003	positive regulation of transcription from RNA polymerase II promoter in response to stress	2/54	18/18870	0.00119420752171505	0.0164768874296737	0.0113296085042748	HSPA5/VEGFA	2
GO:0042574	BP	GO:0042574	retinal metabolic process	2/54	18/18870	0.00119420752171505	0.0164768874296737	0.0113296085042748	AKR1C1/AKR1C3	2
GO:0043112	BP	GO:0043112	receptor metabolic process	3/54	73/18870	0.00119590311989567	0.0164768874296737	0.0113296085042748	PEX12/LGMN/SNCA	3
GO:0140962	BP	GO:0140962	multicellular organismal-level chemical homeostasis	3/54	73/18870	0.00119590311989567	0.0164768874296737	0.0113296085042748	IREB2/VEGFA/EPAS1	3
GO:0043281	BP	GO:0043281	regulation of cysteine-type endopeptidase activity involved in apoptotic process	4/54	163/18870	0.00121260085795128	0.016478082891612	0.0113304305112103	VEGFA/MTCH1/SNCA/PPARG	4
GO:1903844	BP	GO:1903844	regulation of cellular response to transforming growth factor beta stimulus	4/54	163/18870	0.00121260085795128	0.016478082891612	0.0113304305112103	HSPA5/SMAD7/ZEB1/PPARG	4
GO:0031668	BP	GO:0031668	cellular response to extracellular stimulus	5/54	281/18870	0.00123136163070655	0.016619193709672	0.0114274591721854	HSPA5/PRKAA2/MAP1LC3A/PDK4/AKR1C3	5
GO:0042060	BP	GO:0042060	wound healing	6/54	423/18870	0.00127406009460847	0.0169907319113387	0.0116829311105131	VEGFA/SLC7A11/DUOX2/DUOX1/PPARG/PRKCA	6
GO:0043542	BP	GO:0043542	endothelial cell migration	5/54	284/18870	0.0012906391506659	0.0169907319113387	0.0116829311105131	VEGFA/LGMN/PPARG/NR4A1/PRKCA	5
GO:0030968	BP	GO:0030968	endoplasmic reticulum unfolded protein response	3/54	75/18870	0.00129314542268758	0.0169907319113387	0.0116829311105131	HSPA5/PARP8/HERPUD1	3
GO:0035924	BP	GO:0035924	cellular response to vascular endothelial growth factor stimulus	3/54	75/18870	0.00129314542268758	0.0169907319113387	0.0116829311105131	VEGFA/MT1G/NR4A1	3
GO:0061448	BP	GO:0061448	connective tissue development	5/54	285/18870	0.00131086031873838	0.0171101767919536	0.0117650621404774	SLC39A14/SMAD7/EGR1/ZEB1/PPARG	5
GO:0071560	BP	GO:0071560	cellular response to transforming growth factor beta stimulus	5/54	287/18870	0.00135200564397603	0.017463675840094	0.0120081302465842	HSPA5/SMAD7/JUN/ZEB1/PPARG	5
GO:1990845	BP	GO:1990845	adaptive thermogenesis	4/54	168/18870	0.00135554741903956	0.017463675840094	0.0120081302465842	VEGFA/FABP4/ACSL1/EPAS1	4
GO:0052548	BP	GO:0052548	regulation of endopeptidase activity	5/54	288/18870	0.00137293314374305	0.017573544239911	0.01208367642982	VEGFA/MTCH1/LGMN/SNCA/PPARG	5
GO:0010952	BP	GO:0010952	positive regulation of peptidase activity	4/54	170/18870	0.00141589050945311	0.018007222889455	0.0123818765199139	MTCH1/LGMN/SNCA/PPARG	4
GO:0006520	BP	GO:0006520	amino acid metabolic process	5/54	291/18870	0.00143715510702071	0.018161246702733	0.0124877842353258	ACADSB/SLC7A11/DLD/GPT2/PSAT1	5
GO:0060749	BP	GO:0060749	mammary gland alveolus development	2/54	20/18870	0.0014775754652164	0.0183667078957912	0.0126290606074625	VEGFA/AR	2
GO:0061377	BP	GO:0061377	mammary gland lobule development	2/54	20/18870	0.0014775754652164	0.0183667078957912	0.0126290606074625	VEGFA/AR	2
GO:0071559	BP	GO:0071559	response to transforming growth factor beta	5/54	293/18870	0.00148118612062832	0.0183667078957912	0.0126290606074625	HSPA5/SMAD7/JUN/ZEB1/PPARG	5
GO:0031400	BP	GO:0031400	negative regulation of protein modification process	6/54	437/18870	0.00150413599031128	0.0185354397812272	0.0127450816831868	PRKAA2/SMAD7/BEX1/DUSP1/SNCA/PPARG	6
GO:0071453	BP	GO:0071453	cellular response to oxygen levels	4/54	174/18870	0.00154216742453523	0.018886791174555	0.0129866730487178	VEGFA/EPAS1/EGR1/PPARG	4
GO:0045913	BP	GO:0045913	positive regulation of carbohydrate metabolic process	3/54	81/18870	0.00161429690682157	0.0193662102168205	0.0133163245124148	PRKAA2/GPT2/SNCA	3
GO:0050810	BP	GO:0050810	regulation of steroid biosynthetic process	3/54	81/18870	0.00161429690682157	0.0193662102168205	0.0133163245124148	LPCAT3/EGR1/AKR1C3	3
GO:0009083	BP	GO:0009083	branched-chain amino acid catabolic process	2/54	21/18870	0.00163011950917794	0.0193662102168205	0.0133163245124148	ACADSB/DLD	2
GO:0010566	BP	GO:0010566	regulation of ketone biosynthetic process	2/54	21/18870	0.00163011950917794	0.0193662102168205	0.0133163245124148	EGR1/AKR1C3	2
GO:0097501	BP	GO:0097501	stress response to metal ion	2/54	21/18870	0.00163011950917794	0.0193662102168205	0.0133163245124148	MT1G/MT1DP	2
GO:1901657	BP	GO:1901657	glycosyl compound metabolic process	3/54	82/18870	0.00167222783789609	0.0196313611265434	0.013498643898557	AKR1C1/AKR1C2/AKR1C3	3
GO:1905897	BP	GO:1905897	regulation of response to endoplasmic reticulum stress	3/54	82/18870	0.00167222783789609	0.0196313611265434	0.013498643898557	HSPA5/LPCAT3/HERPUD1	3
GO:0015718	BP	GO:0015718	monocarboxylic acid transport	4/54	179/18870	0.00171080640877314	0.0199661171470935	0.0137288241843343	FABP4/ACSL1/AKR1C1/PPARG	4
GO:0001936	BP	GO:0001936	regulation of endothelial cell proliferation	4/54	181/18870	0.00178171600277742	0.0202002913035912	0.0138898437656272	VEGFA/PPARG/NR4A1/PRKCA	4
GO:0043534	BP	GO:0043534	blood vessel endothelial cell migration	4/54	181/18870	0.00178171600277742	0.0202002913035912	0.0138898437656272	VEGFA/PPARG/NR4A1/PRKCA	4
GO:0044241	BP	GO:0044241	lipid digestion	2/54	22/18870	0.00178984888018235	0.0202002913035912	0.0138898437656272	LPCAT3/AKR1C1	2
GO:0061687	BP	GO:0061687	detoxification of inorganic compound	2/54	22/18870	0.00178984888018235	0.0202002913035912	0.0138898437656272	MT1G/MT1DP	2
GO:0098856	BP	GO:0098856	intestinal lipid absorption	2/54	22/18870	0.00178984888018235	0.0202002913035912	0.0138898437656272	LPCAT3/AKR1C1	2
GO:0060395	BP	GO:0060395	SMAD protein signal transduction	3/54	84/18870	0.00179196132531857	0.0202002913035912	0.0138898437656272	SMAD7/JUN/PPARG	3
GO:0006869	BP	GO:0006869	lipid transport	6/54	453/18870	0.00180460444100289	0.0202278825477386	0.0139088156737421	FABP4/ACSL1/VLDLR/LPCAT3/AKR1C1/PPARG	6
GO:0034103	BP	GO:0034103	regulation of tissue remodeling	3/54	85/18870	0.00185378448654475	0.0205469744206971	0.0141282251958953	PPARG/PDK4/PRKCA	3
GO:0051101	BP	GO:0051101	regulation of DNA binding	3/54	85/18870	0.00185378448654475	0.0205469744206971	0.0141282251958953	CEBPG/JUN/PPARG	3
GO:0006694	BP	GO:0006694	steroid biosynthetic process	4/54	184/18870	0.00189187449296444	0.0207374530057538	0.0142591994351958	PRKAA2/LPCAT3/EGR1/AKR1C3	4
GO:0048771	BP	GO:0048771	tissue remodeling	4/54	184/18870	0.00189187449296444	0.0207374530057538	0.0142591994351958	EPAS1/PPARG/PDK4/PRKCA	4
GO:0032370	BP	GO:0032370	positive regulation of lipid transport	3/54	86/18870	0.0019169254723383	0.0208965941599955	0.0143686258655317	ACSL1/LPCAT3/PPARG	3
GO:0052547	BP	GO:0052547	regulation of peptidase activity	5/54	312/18870	0.00195072326757474	0.0209845293566346	0.0144290906442055	VEGFA/MTCH1/LGMN/SNCA/PPARG	5
GO:0006590	BP	GO:0006590	thyroid hormone generation	2/54	23/18870	0.00195672274746845	0.0209845293566346	0.0144290906442055	DUOX2/DUOX1	2
GO:0060392	BP	GO:0060392	negative regulation of SMAD protein signal transduction	2/54	23/18870	0.00195672274746845	0.0209845293566346	0.0144290906442055	SMAD7/PPARG	2
GO:0071277	BP	GO:0071277	cellular response to calcium ion	3/54	87/18870	0.0019813943005906	0.021134872539633	0.0145324675357409	PRKAA2/LGMN/AKR1C3	3
GO:0006163	BP	GO:0006163	purine nucleotide metabolic process	6/54	463/18870	0.0020143411152366	0.0213714052012269	0.0146951088395533	ACSL1/ACSF2/DLD/SNCA/NQO1/PDK4	6
GO:0006109	BP	GO:0006109	regulation of carbohydrate metabolic process	4/54	188/18870	0.00204599102136909	0.0215917350340227	0.0148466089792516	PRKAA2/GPT2/SNCA/PDK4	4
GO:0046890	BP	GO:0046890	regulation of lipid biosynthetic process	4/54	189/18870	0.00208583746445725	0.0218957752882708	0.0150556689163832	LPCAT3/EGR1/PDK4/AKR1C3	4
GO:0034620	BP	GO:0034620	cellular response to unfolded protein	3/54	89/18870	0.00211435499354243	0.0220172379586188	0.0151391873909009	HSPA5/PARP8/HERPUD1	3
GO:0071294	BP	GO:0071294	cellular response to zinc ion	2/54	24/18870	0.00213070044760827	0.0220172379586188	0.0151391873909009	MT1G/MT1DP	2
GO:2001026	BP	GO:2001026	regulation of endothelial cell chemotaxis	2/54	24/18870	0.00213070044760827	0.0220172379586188	0.0151391873909009	VEGFA/LGMN	2
GO:0071466	BP	GO:0071466	cellular response to xenobiotic stimulus	4/54	192/18870	0.00220859741783341	0.02270392371493	0.0156113567140011	ACSL1/PRKAA2/AKR1C1/NQO1	4
GO:0009755	BP	GO:0009755	hormone-mediated signaling pathway	4/54	193/18870	0.00225060320852688	0.0230164781738007	0.0158262710702704	ACSL1/AR/NR5A2/PPARG	4
GO:0060586	BP	GO:0060586	multicellular organismal-level iron ion homeostasis	2/54	25/18870	0.00231174148391228	0.0235204877132408	0.0161728311101231	IREB2/EPAS1	2
GO:0043086	BP	GO:0043086	negative regulation of catalytic activity	6/54	480/18870	0.00241278965823817	0.0244233402140027	0.0167936380079305	SLC39A14/VEGFA/SMAD7/DUSP1/SNCA/PPARG	6
GO:0031396	BP	GO:0031396	regulation of protein ubiquitination	4/54	200/18870	0.00256022088070196	0.0257841534381354	0.0177293414982086	HSPA5/SMAD7/HERPUD1/BEX1	4
GO:0009081	BP	GO:0009081	branched-chain amino acid metabolic process	2/54	27/18870	0.00269485240839208	0.026867272252512	0.018474100615055	ACADSB/DLD	2
GO:0045745	BP	GO:0045745	positive regulation of G protein-coupled receptor signaling pathway	2/54	27/18870	0.00269485240839208	0.026867272252512	0.018474100615055	SLC39A14/PRKCA	2
GO:0072521	BP	GO:0072521	purine-containing compound metabolic process	6/54	493/18870	0.00275563836721917	0.0273359326028141	0.0187963543364002	ACSL1/ACSF2/DLD/SNCA/NQO1/PDK4	6
GO:0000302	BP	GO:0000302	response to reactive oxygen species	4/54	205/18870	0.00279853859812146	0.0276233859635472	0.0189940090241708	PEX12/JUN/MAP1LC3A/NQO1	4
GO:0032869	BP	GO:0032869	cellular response to insulin stimulus	4/54	206/18870	0.00284796528587942	0.0279720946890335	0.0192337832751419	SLC39A14/GPT2/PPARG/PDK4	4
GO:0120255	BP	GO:0120255	olefinic compound biosynthetic process	2/54	28/18870	0.00289684213155535	0.0280468697000486	0.0192851990297448	EGR1/AKR1C3	2
GO:1901605	BP	GO:1901605	alpha-amino acid metabolic process	4/54	207/18870	0.00289798804864414	0.0280468697000486	0.0192851990297448	ACADSB/SLC7A11/GPT2/PSAT1	4
GO:2000241	BP	GO:2000241	regulation of reproductive process	4/54	207/18870	0.00289798804864414	0.0280468697000486	0.0192851990297448	VEGFA/AR/DUSP1/NOX5	4
GO:0019217	BP	GO:0019217	regulation of fatty acid metabolic process	3/54	100/18870	0.00294467872670438	0.0282233941728574	0.0194065783361753	SNCA/PPARG/PDK4	3
GO:0042632	BP	GO:0042632	cholesterol homeostasis	3/54	100/18870	0.00294467872670438	0.0282233941728574	0.0194065783361753	FABP4/AKR1C1/NR5A2	3
GO:0055092	BP	GO:0055092	sterol homeostasis	3/54	101/18870	0.00302872733595638	0.028889399204507	0.0198645274665965	FABP4/AKR1C1/NR5A2	3
GO:0071496	BP	GO:0071496	cellular response to external stimulus	5/54	346/18870	0.0030508902763423	0.0289615612835557	0.0199141465532089	HSPA5/PRKAA2/MAP1LC3A/PDK4/AKR1C3	5
GO:0042403	BP	GO:0042403	thyroid hormone metabolic process	2/54	29/18870	0.00310573485968176	0.0292027391545432	0.0200799819313922	DUOX2/DUOX1	2
GO:0090025	BP	GO:0090025	regulation of monocyte chemotaxis	2/54	29/18870	0.00310573485968176	0.0292027391545432	0.0200799819313922	LGMN/DUSP1	2
GO:0022600	BP	GO:0022600	digestive system process	3/54	103/18870	0.00320122771880516	0.0297678005191968	0.0204685215794137	IREB2/LPCAT3/AKR1C1	3
GO:0097306	BP	GO:0097306	cellular response to alcohol	3/54	103/18870	0.00320122771880516	0.0297678005191968	0.0204685215794137	PRKAA2/AKR1C2/AKR1C3	3
GO:0009152	BP	GO:0009152	purine ribonucleotide biosynthetic process	4/54	213/18870	0.00321084138664723	0.0297678005191968	0.0204685215794137	ACSL1/DLD/SNCA/PDK4	4
GO:0019218	BP	GO:0019218	regulation of steroid metabolic process	3/54	104/18870	0.00328969597566081	0.0303570084451676	0.0208736645505821	LPCAT3/EGR1/AKR1C3	3
GO:0010039	BP	GO:0010039	response to iron ion	2/54	30/18870	0.00332149092092025	0.030389145958045	0.0208957625008629	SNCA/MAP1LC3A	2
GO:0030522	BP	GO:0030522	intracellular receptor signaling pathway	5/54	353/18870	0.00332381283916118	0.030389145958045	0.0208957625008629	AR/NR5A2/PPARG/NR4A1/AKR1C3	5
GO:0034308	BP	GO:0034308	primary alcohol metabolic process	3/54	106/18870	0.00347110906338956	0.0314607717362255	0.0216326189357747	AKR1C1/AKR1C2/AKR1C3	3
GO:0090287	BP	GO:0090287	regulation of cellular response to growth factor stimulus	5/54	357/18870	0.00348746612271605	0.0314607717362255	0.0216326189357747	HSPA5/VEGFA/SMAD7/ZEB1/PPARG	5
GO:0050679	BP	GO:0050679	positive regulation of epithelial cell proliferation	4/54	218/18870	0.00348859364010565	0.0314607717362255	0.0216326189357747	VEGFA/AR/NR4A1/PRKCA	4
GO:0035967	BP	GO:0035967	cellular response to topologically incorrect protein	3/54	109/18870	0.00375453843224389	0.0334218543699416	0.0229810713409616	HSPA5/PARP8/HERPUD1	3
GO:0030808	BP	GO:0030808	regulation of nucleotide biosynthetic process	2/54	32/18870	0.00377343517079986	0.0334218543699416	0.0229810713409616	SNCA/PDK4	2
GO:0048384	BP	GO:0048384	retinoic acid receptor signaling pathway	2/54	32/18870	0.00377343517079986	0.0334218543699416	0.0229810713409616	PPARG/AKR1C3	2
GO:1900371	BP	GO:1900371	regulation of purine nucleotide biosynthetic process	2/54	32/18870	0.00377343517079986	0.0334218543699416	0.0229810713409616	SNCA/PDK4	2
GO:0009150	BP	GO:0009150	purine ribonucleotide metabolic process	5/54	365/18870	0.00383210359150039	0.0337888955961783	0.0232334511314978	ACSL1/ACSF2/DLD/SNCA/PDK4	5
GO:0001676	BP	GO:0001676	long-chain fatty acid metabolic process	3/54	110/18870	0.00385206166694196	0.0337888955961783	0.0232334511314978	ACSL1/ACSF2/AKR1C3	3
GO:1902074	BP	GO:1902074	response to salt	5/54	366/18870	0.00387684242286862	0.0337888955961783	0.0232334511314978	FABP4/PRKAA2/LGMN/EGR1/AKR1C3	5
GO:0051348	BP	GO:0051348	negative regulation of transferase activity	4/54	225/18870	0.00390435200630727	0.0337888955961783	0.0232334511314978	SMAD7/DUSP1/SNCA/PPARG	4
GO:0001938	BP	GO:0001938	positive regulation of endothelial cell proliferation	3/54	111/18870	0.00395112085600472	0.0337888955961783	0.0232334511314978	VEGFA/NR4A1/PRKCA	3
GO:0030512	BP	GO:0030512	negative regulation of transforming growth factor beta receptor signaling pathway	3/54	111/18870	0.00395112085600472	0.0337888955961783	0.0232334511314978	HSPA5/SMAD7/PPARG	3
GO:0043280	BP	GO:0043280	positive regulation of cysteine-type endopeptidase activity involved in apoptotic process	3/54	111/18870	0.00395112085600472	0.0337888955961783	0.0232334511314978	MTCH1/SNCA/PPARG	3
GO:1905954	BP	GO:1905954	positive regulation of lipid localization	3/54	111/18870	0.00395112085600472	0.0337888955961783	0.0232334511314978	ACSL1/LPCAT3/PPARG	3
GO:0006084	BP	GO:0006084	acetyl-CoA metabolic process	2/54	33/18870	0.00400954482946739	0.0341413602646494	0.0234758079918217	DLD/PDK4	2
GO:0009260	BP	GO:0009260	ribonucleotide biosynthetic process	4/54	228/18870	0.00409240099814243	0.0346979640184384	0.0238585321349194	ACSL1/DLD/SNCA/PDK4	4
GO:0010631	BP	GO:0010631	epithelial cell migration	5/54	372/18870	0.0041532029719021	0.0349207250543686	0.0240117039847526	VEGFA/LGMN/PPARG/NR4A1/PRKCA	5
GO:0009063	BP	GO:0009063	amino acid catabolic process	3/54	113/18870	0.00415387656896724	0.0349207250543686	0.0240117039847526	ACADSB/DLD/GPT2	3
GO:0009743	BP	GO:0009743	response to carbohydrate	4/54	230/18870	0.00422112385256026	0.0353363279471711	0.0242974750740311	SLC39A14/PRKAA2/EGR1/NQO1	4
GO:0010594	BP	GO:0010594	regulation of endothelial cell migration	4/54	231/18870	0.00428650242508475	0.0355182180672464	0.0244225438323171	VEGFA/LGMN/PPARG/PRKCA	4
GO:0044282	BP	GO:0044282	small molecule catabolic process	5/54	375/18870	0.0042965586371669	0.0355182180672464	0.0244225438323171	MIOX/ACADSB/DLD/GPT2/AKR1C3	5
GO:0090132	BP	GO:0090132	epithelium migration	5/54	375/18870	0.0042965586371669	0.0355182180672464	0.0244225438323171	VEGFA/LGMN/PPARG/NR4A1/PRKCA	5
GO:0043523	BP	GO:0043523	regulation of neuron apoptotic process	4/54	232/18870	0.00435256355322203	0.0357682697417962	0.024594480892067	LGMN/EGR1/SNCA/NQO1	4
GO:0033559	BP	GO:0033559	unsaturated fatty acid metabolic process	3/54	115/18870	0.00436286354713441	0.0357682697417962	0.024594480892067	AKR1C1/AKR1C2/AKR1C3	3
GO:0015908	BP	GO:0015908	fatty acid transport	3/54	116/18870	0.004469711457956	0.0364934466361511	0.025093116956946	FABP4/ACSL1/PPARG	3
GO:0090130	BP	GO:0090130	tissue migration	5/54	380/18870	0.0045433157673067	0.0368851960845304	0.0253624862720455	VEGFA/LGMN/PPARG/NR4A1/PRKCA	5
GO:0046390	BP	GO:0046390	ribose phosphate biosynthetic process	4/54	235/18870	0.00455487552455139	0.0368851960845304	0.0253624862720455	ACSL1/DLD/SNCA/PDK4	4
GO:0006090	BP	GO:0006090	pyruvate metabolic process	3/54	118/18870	0.00468815068633903	0.0378101258605554	0.0259984736392614	PRKAA2/DLD/PDK4	3
GO:0046164	BP	GO:0046164	alcohol catabolic process	2/54	36/18870	0.00475795615146687	0.038063649211735	0.0261727978450809	MIOX/AKR1C3	2
GO:1905332	BP	GO:1905332	positive regulation of morphogenesis of an epithelium	2/54	36/18870	0.00475795615146687	0.038063649211735	0.0261727978450809	VEGFA/AR	2
GO:0009308	BP	GO:0009308	amine metabolic process	3/54	119/18870	0.00479975554694422	0.0380932068669542	0.0261931218694677	SLC7A11/EPAS1/SNCA	3
GO:0009259	BP	GO:0009259	ribonucleotide metabolic process	5/54	385/18870	0.00480005126851741	0.0380932068669542	0.0261931218694677	ACSL1/ACSF2/DLD/SNCA/PDK4	5
GO:0051091	BP	GO:0051091	positive regulation of DNA-binding transcription factor activity	4/54	244/18870	0.00519973784645566	0.0411007166827412	0.0282611040008662	AR/CEBPG/BEX1/PPARG	4
GO:0019693	BP	GO:0019693	ribose phosphate metabolic process	5/54	393/18870	0.00523212717220749	0.0411926202764272	0.0283242974736044	ACSL1/ACSF2/DLD/SNCA/PDK4	5
GO:0032373	BP	GO:0032373	positive regulation of sterol transport	2/54	38/18870	0.00528991237246768	0.041319630499905	0.0284116304795612	LPCAT3/PPARG	2
GO:0032376	BP	GO:0032376	positive regulation of cholesterol transport	2/54	38/18870	0.00528991237246768	0.041319630499905	0.0284116304795612	LPCAT3/PPARG	2
GO:0090257	BP	GO:0090257	regulation of muscle system process	4/54	247/18870	0.0054276258453993	0.0422290575579302	0.0290369580831269	SMAD7/PPARG/NR4A1/PRKCA	4
GO:0006690	BP	GO:0006690	icosanoid metabolic process	3/54	125/18870	0.00550319016238347	0.0424837715259487	0.029212100964362	AKR1C1/AKR1C2/AKR1C3	3
GO:0006805	BP	GO:0006805	xenobiotic metabolic process	3/54	125/18870	0.00550319016238347	0.0424837715259487	0.029212100964362	ACSL1/AKR1C1/NQO1	3
GO:0032350	BP	GO:0032350	regulation of hormone metabolic process	2/54	39/18870	0.00556567993716904	0.0427996472687728	0.0294292990557776	EGR1/AKR1C3	2
GO:0002688	BP	GO:0002688	regulation of leukocyte chemotaxis	3/54	126/18870	0.00562612240961536	0.0429316417718341	0.0295200592828401	VEGFA/LGMN/DUSP1	3
GO:0006575	BP	GO:0006575	cellular modified amino acid metabolic process	3/54	126/18870	0.00562612240961536	0.0429316417718341	0.0295200592828401	LPCAT3/DUOX2/DUOX1	3
GO:0042593	BP	GO:0042593	glucose homeostasis	4/54	251/18870	0.00574177413435237	0.0435472669995364	0.029943366952143	SLC39A14/PRKAA2/PPARG/PDK4	4
GO:0046683	BP	GO:0046683	response to organophosphorus	3/54	127/18870	0.00575069755739845	0.0435472669995364	0.029943366952143	DUOX2/AKR1C1/DUOX1	3
GO:0033500	BP	GO:0033500	carbohydrate homeostasis	4/54	252/18870	0.00582217097373345	0.0439208639235253	0.0302002544805225	SLC39A14/PRKAA2/PPARG/PDK4	4
GO:0009069	BP	GO:0009069	serine family amino acid metabolic process	2/54	40/18870	0.00584792299774881	0.0439480273770214	0.0302189322371709	SLC7A11/PSAT1	2
GO:0030301	BP	GO:0030301	cholesterol transport	3/54	128/18870	0.00587692151305973	0.043999291629851	0.0302541818507464	LPCAT3/AKR1C1/PPARG	3
GO:0097305	BP	GO:0097305	response to alcohol	4/54	254/18870	0.00598521811036234	0.0445263876777188	0.0306166163149	PRKAA2/AKR1C2/NQO1/AKR1C3	4
GO:0051090	BP	GO:0051090	regulation of DNA-binding transcription factor activity	5/54	406/18870	0.00599221043848333	0.0445263876777188	0.0306166163149	SMAD7/AR/CEBPG/BEX1/PPARG	5
GO:0010595	BP	GO:0010595	positive regulation of endothelial cell migration	3/54	130/18870	0.00613433903757871	0.0450926727173387	0.0310059973693076	VEGFA/LGMN/PRKCA	3
GO:0043388	BP	GO:0043388	positive regulation of DNA binding	2/54	41/18870	0.00613660364600879	0.0450926727173387	0.0310059973693076	CEBPG/PPARG	2
GO:0045454	BP	GO:0045454	cell redox homeostasis	2/54	41/18870	0.00613660364600879	0.0450926727173387	0.0310059973693076	TXNRD1/NQO1	2
GO:0030218	BP	GO:0030218	erythrocyte differentiation	3/54	131/18870	0.00626554398297095	0.0458702555801268	0.0315406680983894	VEGFA/EPAS1/CEBPG	3
GO:0006164	BP	GO:0006164	purine nucleotide biosynthetic process	4/54	258/18870	0.00632041220834674	0.046101830225588	0.0316999002400053	ACSL1/DLD/SNCA/PDK4	4
GO:0045124	BP	GO:0045124	regulation of bone resorption	2/54	42/18870	0.00643168413067006	0.0467416165393751	0.0321398212197741	PDK4/PRKCA	2
GO:0043020	CC	GO:0043020	NADPH oxidase complex	3/54	18/19886	1.50054813182249e-05	0.00178565227686877	0.00148475288832962	DUOX2/DUOX1/NOX5	3
GO:1990204	CC	GO:1990204	oxidoreductase complex	4/54	128/19886	0.000403746863446331	0.0240229383750567	0.0199748448231343	DLD/DUOX2/DUOX1/NOX5	4
GO:0090575	CC	GO:0090575	RNA polymerase II transcription regulator complex	5/54	254/19886	0.000620383478716636	0.0246085446557599	0.0204617708769698	SMAD7/CEBPG/JUN/NR5A2/PPARG	5
GO:0016234	CC	GO:0016234	inclusion body	3/54	71/19886	0.000949412550385722	0.0282450233739752	0.0234854683516468	MIOX/HERPUD1/SNCA	3
GO:0016651	MF	GO:0016651	oxidoreductase activity, acting on NAD(P)H	8/54	87/18496	1.50459814745155e-10	4.22792079433886e-08	2.80330391683079e-08	MIOX/DUOX2/AKR1C1/DUOX1/AKR1C2/NQO1/AKR1C3/NOX5	8
GO:0004033	MF	GO:0004033	aldo-keto reductase (NADP) activity	4/54	30/18496	1.68060313705977e-06	0.000188668673177233	0.000125095917409141	MIOX/AKR1C1/AKR1C2/AKR1C3	4
GO:0016175	MF	GO:0016175	superoxide-generating NAD(P)H oxidase activity	3/54	10/18496	2.78226560963559e-06	0.000188668673177233	0.000125095917409141	DUOX2/DUOX1/NOX5	3
GO:0032052	MF	GO:0032052	bile acid binding	3/54	10/18496	2.78226560963559e-06	0.000188668673177233	0.000125095917409141	AKR1C1/AKR1C2/AKR1C3	3
GO:0033293	MF	GO:0033293	monocarboxylic acid binding	5/54	79/18496	3.35709382877638e-06	0.000188668673177233	0.000125095917409141	FABP4/AKR1C1/AKR1C2/PPARG/AKR1C3	5
GO:0004032	MF	GO:0004032	alditol:NADP+ 1-oxidoreductase activity	3/54	12/18496	5.07975658126976e-06	0.000237901933222801	0.000157739809628903	AKR1C1/AKR1C2/AKR1C3	3
GO:0050664	MF	GO:0050664	oxidoreductase activity, acting on NAD(P)H, oxygen as acceptor	3/54	16/18496	1.28237499241068e-05	0.000494279879941335	0.000327730057125365	DUOX2/DUOX1/NOX5	3
GO:0004879	MF	GO:0004879	nuclear receptor activity	4/54	52/18496	1.58310281831744e-05	0.000494279879941335	0.000327730057125365	AR/NR5A2/PPARG/NR4A1	4
GO:0098531	MF	GO:0098531	ligand-activated transcription factor activity	4/54	52/18496	1.58310281831744e-05	0.000494279879941335	0.000327730057125365	AR/NR5A2/PPARG/NR4A1	4
GO:0004303	MF	GO:0004303	estradiol 17-beta-dehydrogenase [NAD(P)] activity	3/54	19/18496	2.20524472470485e-05	0.000583729027241339	0.000387038912986391	AKR1C1/AKR1C2/AKR1C3	3
GO:0016655	MF	GO:0016655	oxidoreductase activity, acting on NAD(P)H, quinone or similar compound as acceptor	4/54	57/18496	2.28506024898745e-05	0.000583729027241339	0.000387038912986391	AKR1C1/AKR1C2/NQO1/AKR1C3	4
GO:0016627	MF	GO:0016627	oxidoreductase activity, acting on the CH-CH group of donors	4/54	60/18496	2.80265902385219e-05	0.000656289321418721	0.000435149690545472	ACADSB/AKR1C1/AKR1C2/AKR1C3	4
GO:0008106	MF	GO:0008106	alcohol dehydrogenase (NADP+) activity	3/54	23/18496	3.99724522027126e-05	0.000864019928381712	0.000572884537642116	AKR1C1/AKR1C2/AKR1C3	3
GO:0001228	MF	GO:0001228	DNA-binding transcription activator activity, RNA polymerase II-specific	8/54	471/18496	6.19903063004669e-05	0.00123214616915519	0.000816968990224641	EPAS1/AR/CEBPG/MYCN/EGR1/JUN/NR5A2/NR4A1	8
GO:0001216	MF	GO:0001216	DNA-binding transcription activator activity	8/54	475/18496	6.57729271791025e-05	0.00123214616915519	0.000816968990224641	EPAS1/AR/CEBPG/MYCN/EGR1/JUN/NR5A2/NR4A1	8
GO:0016209	MF	GO:0016209	antioxidant activity	4/54	83/18496	0.000100500813725996	0.00171547168874384	0.00113743580785788	TXNRD1/DUOX2/DUOX1/NQO1	4
GO:0016628	MF	GO:0016628	oxidoreductase activity, acting on the CH-CH group of donors, NAD or NADP as acceptor	3/54	32/18496	0.00010988786618288	0.00171547168874384	0.00113743580785788	AKR1C1/AKR1C2/AKR1C3	3
GO:0033764	MF	GO:0033764	steroid dehydrogenase activity, acting on the CH-OH group of donors, NAD or NADP as acceptor	3/54	32/18496	0.00010988786618288	0.00171547168874384	0.00113743580785788	AKR1C1/AKR1C2/AKR1C3	3
GO:0050660	MF	GO:0050660	flavin adenine dinucleotide binding	4/54	88/18496	0.000126164714539346	0.0018659097255556	0.00123718307332212	ACADSB/TXNRD1/DLD/NOX5	4
GO:0016229	MF	GO:0016229	steroid dehydrogenase activity	3/54	35/18496	0.000144107937302573	0.00202471651910115	0.00134247920539765	AKR1C1/AKR1C2/AKR1C3	3
GO:0016709	MF	GO:0016709	oxidoreductase activity, acting on paired donors, with incorporation or reduction of molecular oxygen, NAD(P)H as one donor, and incorporation of one atom of oxygen	3/54	38/18496	0.000184597494062746	0.00247009027769674	0.00163778227815068	AKR1C1/AKR1C2/AKR1C3	3
GO:0004497	MF	GO:0004497	monooxygenase activity	4/54	104/18496	0.000240342093461051	0.00306982401193434	0.00203543304031608	MIOX/AKR1C1/AKR1C2/AKR1C3	4
GO:0031406	MF	GO:0031406	carboxylic acid binding	5/54	195/18496	0.000257348139295564	0.00314412291921971	0.00208469659749724	FABP4/AKR1C1/AKR1C2/PPARG/AKR1C3	5
GO:0001221	MF	GO:0001221	transcription coregulator binding	4/54	112/18496	0.000319089191230493	0.00373600261399035	0.00247713977402619	EPAS1/AR/NR5A2/PPARG	4
GO:0043177	MF	GO:0043177	organic acid binding	5/54	207/18496	0.000338872385802177	0.00380892561641647	0.00252549104366254	FABP4/AKR1C1/AKR1C2/PPARG/AKR1C3	5
GO:0140297	MF	GO:0140297	DNA-binding transcription factor binding	7/54	477/18496	0.000450857704658285	0.00469136339117564	0.00311058745172537	EPAS1/AR/CEBPG/BEX1/JUN/PPARG/NR4A1	7
GO:0030283	MF	GO:0030283	testosterone dehydrogenase [NAD(P)] activity	2/54	11/18496	0.000452451788219698	0.00469136339117564	0.00311058745172537	AKR1C1/AKR1C3	2
GO:0061629	MF	GO:0061629	RNA polymerase II-specific DNA-binding transcription factor binding	6/54	344/18496	0.000482396463172229	0.00469136339117564	0.00311058745172537	EPAS1/AR/BEX1/JUN/PPARG/NR4A1	6
GO:0016616	MF	GO:0016616	oxidoreductase activity, acting on the CH-OH group of donors, NAD or NADP as acceptor	4/54	125/18496	0.000484162058164034	0.00469136339117564	0.00311058745172537	MIOX/AKR1C1/AKR1C2/AKR1C3	4
GO:0016668	MF	GO:0016668	oxidoreductase activity, acting on a sulfur group of donors, NAD(P) as acceptor	2/54	12/18496	0.000541926194547382	0.0050244924857757	0.00333146720352987	TXNRD1/DLD	2
GO:0004601	MF	GO:0004601	peroxidase activity	3/54	55/18496	0.00055430344149127	0.0050244924857757	0.00333146720352987	TXNRD1/DUOX2/DUOX1	3
GO:0016684	MF	GO:0016684	oxidoreductase activity, acting on peroxide as acceptor	3/54	57/18496	0.000615675135133578	0.00540639728039174	0.00358468746442906	TXNRD1/DUOX2/DUOX1	3
GO:0016614	MF	GO:0016614	oxidoreductase activity, acting on CH-OH group of donors	4/54	135/18496	0.000647011178184623	0.00550939821423876	0.00365298177156868	MIOX/AKR1C1/AKR1C2/AKR1C3	4
GO:0004467	MF	GO:0004467	long-chain fatty acid-CoA ligase activity	2/54	15/18496	0.000857326463150189	0.00708555106309421	0.00469804284760321	ACSL1/ACSF2	2
GO:0036041	MF	GO:0036041	long-chain fatty acid binding	2/54	17/18496	0.00110629373180385	0.00888195824676801	0.00588914257230919	FABP4/PPARG	2
GO:0035173	MF	GO:0035173	histone kinase activity	2/54	20/18496	0.00153690938800707	0.011996431611944	0.00795418016600148	PRKAA2/PRKCA	2
GO:0046332	MF	GO:0046332	SMAD binding	3/54	79/18496	0.00159030693711404	0.0120777364683525	0.00800808898632104	SMAD7/JUN/PPARG	3
GO:0015645	MF	GO:0015645	fatty acid ligase activity	2/54	22/18496	0.00186158493632943	0.0137659307133834	0.0091274386074878	ACSL1/ACSF2	2
GO:0008483	MF	GO:0008483	transaminase activity	2/54	25/18496	0.00240412837817327	0.0164770749821144	0.0109250506530595	GPT2/PSAT1	2
GO:0016701	MF	GO:0016701	oxidoreductase activity, acting on single donors with incorporation of molecular oxygen	2/54	25/18496	0.00240412837817327	0.0164770749821144	0.0109250506530595	MIOX/PIR	2
GO:0070412	MF	GO:0070412	R-SMAD binding	2/54	25/18496	0.00240412837817327	0.0164770749821144	0.0109250506530595	JUN/PPARG	2
GO:0016769	MF	GO:0016769	transferase activity, transferring nitrogenous groups	2/54	26/18496	0.00259961234379196	0.0173926444906081	0.0115321149085508	GPT2/PSAT1	2
GO:0016405	MF	GO:0016405	CoA-ligase activity	2/54	27/18496	0.00280234329267749	0.0183129875637761	0.0121423442546858	ACSL1/ACSF2	2
GO:0016878	MF	GO:0016878	acid-thiol ligase activity	2/54	31/18496	0.00368489183275031	0.0235330592046099	0.0156034893396365	ACSL1/ACSF2	2
GO:0019887	MF	GO:0019887	protein kinase regulator activity	4/54	226/18496	0.0042567306785682	0.0265809182372814	0.0176243585989841	PARP8/VEGFA/ACSL1/SNCA	4
GO:0030295	MF	GO:0030295	protein kinase activator activity	3/54	124/18496	0.00568703162263445	0.0345876739850576	0.0229332020803716	PARP8/VEGFA/ACSL1	3
GO:0016620	MF	GO:0016620	oxidoreductase activity, acting on the aldehyde or oxo group of donors, NAD or NADP as acceptor	2/54	39/18496	0.00578512696547227	0.0345876739850576	0.0229332020803716	DLD/AKR1C3	2
GO:0016877	MF	GO:0016877	ligase activity, forming carbon-sulfur bonds	2/54	41/18496	0.0063780935251789	0.0373384225119848	0.0247570735516813	ACSL1/ACSF2	2
GO:0019207	MF	GO:0019207	kinase regulator activity	4/54	256/18496	0.00659332156444842	0.0378106808083674	0.0250702022966137	PARP8/VEGFA/ACSL1/SNCA	4
GO:0019209	MF	GO:0019209	kinase activator activity	3/54	133/18496	0.006900886751392	0.0385552850838892	0.0255639088213088	PARP8/VEGFA/ACSL1	3
GO:0048156	MF	GO:0048156	tau protein binding	2/54	43/18496	0.00699757843159555	0.0385552850838892	0.0255639088213088	LGMN/SNCA	2
GO:0001223	MF	GO:0001223	transcription coactivator binding	2/54	44/18496	0.00731716589997141	0.0395408388056147	0.0262173757954441	EPAS1/AR	2
GO:0020037	MF	GO:0020037	heme binding	3/54	141/18496	0.00809978360015962	0.0429441356914123	0.028473916528863	DUOX2/DUOX1/NOX5	3
GO:0005504	MF	GO:0005504	fatty acid binding	2/54	48/18496	0.00866023060625793	0.0442459054610632	0.0293370491350747	FABP4/PPARG	2
GO:0016903	MF	GO:0016903	oxidoreductase activity, acting on the aldehyde or oxo group of donors	2/54	48/18496	0.00866023060625793	0.0442459054610632	0.0293370491350747	DLD/AKR1C3	2
GO:0046906	MF	GO:0046906	tetrapyrrole binding	3/54	151/18496	0.00976121656431481	0.0489803902602225	0.0324762280429271	DUOX2/DUOX1/NOX5	3
