# Supplementary material for: Comprehensive Analysis Reveals That ISCA1 Is Correlated with Ferroptosis-Related Genes Across Cancers and Is a Biomarker in Thyroid Carcinoma
Source: Genes (Basel). 2024 Nov 28;15(12):1538. doi: 10.3390/genes15121538 (PMC11675480; doi:10.3390/genes15121538)
Supplement: Supplementary file 1 [file genes-15-01538-s001.zip › Supplementary Table S4.csv]

	ONTOLOGY	ID	Description	GeneRatio	BgRatio	pvalue	p.adjust	qvalue	geneID	Count
GO:0070482	BP	GO:0070482	response to oxygen levels	14/92	343/18870	1.15720177145418e-09	2.06936634045762e-06	1.30853532319736e-06	SRC/DPP4/AQP3/CYBB/TGFB1/MYB/NOX1/HMOX1/TERT/SLC7A5/DDIT4/CPEB1/NGB/ADIPOQ	14
GO:0050727	BP	GO:0050727	regulation of inflammatory response	15/92	425/18870	2.04974259386274e-09	2.06936634045762e-06	1.30853532319736e-06	TMSB4X/STING1/ALOX5/SRC/TGFB1/NR1D1/FANCD2/IFNG/IL1B/NEAT1/HAMP/IDO1/ALOX15/IL6/ADIPOQ	15
GO:0001819	BP	GO:0001819	positive regulation of cytokine production	16/92	499/18870	2.23312914437872e-09	2.06936634045762e-06	1.30853532319736e-06	STING1/SRC/ALOX15B/CYBB/TGFB1/MYB/H19/HSPB1/IFNG/IL1B/NOX1/HMOX1/SLC7A5/IDO1/IL6/ADIPOQ	16
GO:0050731	BP	GO:0050731	positive regulation of peptidyl-tyrosine phosphorylation	10/92	168/18870	9.19891681762102e-09	5.05181947870608e-06	3.19444851550139e-06	SRC/PARP14/TGFB1/PARP9/FLT3/IFNG/NOX4/ENPP2/IL6/ADIPOQ	10
GO:0062012	BP	GO:0062012	regulation of small molecule metabolic process	13/92	337/18870	9.37642951427574e-09	5.05181947870608e-06	3.19444851550139e-06	TMSB4X/SREBF1/SIRT6/SRC/NNMT/SLC2A6/NR1D1/H19/AQP8/IFNG/IL1B/DDIT4/ADIPOQ	13
GO:0048660	BP	GO:0048660	regulation of smooth muscle cell proliferation	10/92	171/18870	1.09032075079987e-08	5.05181947870608e-06	3.19444851550139e-06	SRC/TGFB1/MYB/IFNG/NOX1/HMOX1/TERT/MAP3K5/IL6/ADIPOQ	10
GO:0048659	BP	GO:0048659	smooth muscle cell proliferation	10/92	175/18870	1.36078822524704e-08	5.40427323740966e-06	3.41731779874068e-06	SRC/TGFB1/MYB/IFNG/NOX1/HMOX1/TERT/MAP3K5/IL6/ADIPOQ	10
GO:0050730	BP	GO:0050730	regulation of peptidyl-tyrosine phosphorylation	11/92	231/18870	1.64118371102738e-08	5.70311339582014e-06	3.60628525975753e-06	SRC/PARP14/TGFB1/PARP9/FLT3/SOCS1/IFNG/NOX4/ENPP2/IL6/ADIPOQ	11
GO:0001666	BP	GO:0001666	response to hypoxia	12/92	298/18870	2.27015735656513e-08	6.8113356635477e-06	4.30705435748756e-06	SRC/DPP4/AQP3/CYBB/TGFB1/MYB/HMOX1/TERT/DDIT4/CPEB1/NGB/ADIPOQ	12
GO:0048661	BP	GO:0048661	positive regulation of smooth muscle cell proliferation	8/92	98/18870	2.57484141889374e-08	6.8113356635477e-06	4.30705435748756e-06	SRC/TGFB1/MYB/NOX1/HMOX1/TERT/MAP3K5/IL6	8
GO:0097696	BP	GO:0097696	receptor signaling pathway via STAT	10/92	188/18870	2.69513281651168e-08	6.8113356635477e-06	4.30705435748756e-06	PARP14/TGFB1/PARP9/FLT3/SOCS1/IFNG/IFNA1/IFNA8/HAMP/IL6	10
GO:0033002	BP	GO:0033002	muscle cell proliferation	11/92	247/18870	3.26934900789938e-08	7.57399186830023e-06	4.7893095115719e-06	SRC/TGFB1/MYB/IFNG/NOX1/HMOX1/TGFBR1/TERT/MAP3K5/IL6/ADIPOQ	11
GO:0045616	BP	GO:0045616	regulation of keratinocyte differentiation	6/92	40/18870	3.82425051166312e-08	8.17801263263344e-06	5.17125372832179e-06	ALOX15B/AQP3/EZH2/ETV4/VDR/TP63	6
GO:0036293	BP	GO:0036293	response to decreased oxygen levels	12/92	315/18870	4.18159221060139e-08	8.30344738962277e-06	5.25057067045438e-06	SRC/DPP4/AQP3/CYBB/TGFB1/MYB/HMOX1/TERT/DDIT4/CPEB1/NGB/ADIPOQ	12
GO:0062197	BP	GO:0062197	cellular response to chemical stress	12/92	317/18870	4.48210563599769e-08	8.30683577871572e-06	5.25271327166045e-06	ALOX5/SRC/TXN/EZH2/MYB/FANCD2/H19/NOX1/HMOX1/MAP3K5/AQP5/IL6	12
GO:0032722	BP	GO:0032722	positive regulation of chemokine production	7/92	72/18870	5.9130677899174e-08	1.02739552849815e-05	6.49659421655398e-06	ALOX15B/TGFB1/IFNG/IL1B/HMOX1/IL6/ADIPOQ	7
GO:0018108	BP	GO:0018108	peptidyl-tyrosine phosphorylation	11/92	276/18870	1.01231759595023e-07	1.65543700984802e-05	1.04679280819621e-05	SRC/PARP14/TGFB1/PARP9/FLT3/SOCS1/IFNG/NOX4/ENPP2/IL6/ADIPOQ	11
GO:0018212	BP	GO:0018212	peptidyl-tyrosine modification	11/92	278/18870	1.08894213288688e-07	1.68181062745862e-05	1.06346980229303e-05	SRC/PARP14/TGFB1/PARP9/FLT3/SOCS1/IFNG/NOX4/ENPP2/IL6/ADIPOQ	11
GO:0019372	BP	GO:0019372	lipoxygenase pathway	4/92	11/18870	1.700844279396e-07	2.45393903214396e-05	1.55171457163211e-05	GPX4/ALOX5/ALOX15B/ALOX15	4
GO:0007259	BP	GO:0007259	receptor signaling pathway via JAK-STAT	9/92	174/18870	1.76542376413234e-07	2.45393903214396e-05	1.55171457163211e-05	PARP14/PARP9/FLT3/SOCS1/IFNG/IFNA1/IFNA8/HAMP/IL6	9
GO:0072593	BP	GO:0072593	reactive oxygen species metabolic process	10/92	234/18870	2.10334588404475e-07	2.784429313164e-05	1.76069555205751e-05	ALOX5/NCF2/CYBB/TGFB1/TXN/DRD5/H19/NOX4/NOX1/DDIT4	10
GO:0090594	BP	GO:0090594	inflammatory response to wounding	5/92	28/18870	2.21996566338998e-07	2.8052293382837e-05	1.77384816165611e-05	TIMP1/ALOX5/TGFB1/HMOX1/IL6	5
GO:0034219	BP	GO:0034219	carbohydrate transmembrane transport	8/92	136/18870	3.31204706565047e-07	4.00325688804709e-05	2.53140439342622e-05	SIRT6/AQP3/SLC2A6/IL1B/SLC2A3/TERT/SLC2A14/ADIPOQ	8
GO:0045444	BP	GO:0045444	fat cell differentiation	10/92	248/18870	3.59716902517827e-07	4.16672078749816e-05	2.6347685403718e-05	ALOX5/SREBF1/SIRT6/TGFB1/RARRES2/NR1D1/TRIB2/SOCS1/IL6/ADIPOQ	10
GO:0046883	BP	GO:0046883	regulation of hormone secretion	10/92	251/18870	4.01765077241451e-07	4.28339406370209e-05	2.70854528072036e-05	ALOX5/TFR2/SREBF1/SIRT6/NR1D1/MYB/IFNG/IL1B/IL6/ADIPOQ	10
GO:0071902	BP	GO:0071902	positive regulation of protein serine/threonine kinase activity	8/92	140/18870	4.13594219431894e-07	4.28339406370209e-05	2.70854528072036e-05	SRC/TGFB1/EZH2/FLT3/IFNG/IL1B/MAP3K5/ADIPOQ	8
GO:0006826	BP	GO:0006826	iron ion transport	6/92	59/18870	4.16782076216394e-07	4.28339406370209e-05	2.70854528072036e-05	TFR2/LCN2/FTL/IFNG/FTH1/HAMP	6
GO:0009914	BP	GO:0009914	hormone transport	11/92	319/18870	4.31420984833303e-07	4.28339406370209e-05	2.70854528072036e-05	ALOX5/TFR2/SREBF1/SIRT6/NR1D1/MYB/IFNG/IL1B/SLC7A5/IL6/ADIPOQ	11
GO:0045604	BP	GO:0045604	regulation of epidermal cell differentiation	6/92	60/18870	4.61285171475303e-07	4.30439549219513e-05	2.72182524497004e-05	ALOX15B/AQP3/EZH2/ETV4/VDR/TP63	6
GO:0034599	BP	GO:0034599	cellular response to oxidative stress	10/92	255/18870	4.64503110668539e-07	4.30439549219513e-05	2.72182524497004e-05	ALOX5/SRC/TXN/EZH2/MYB/FANCD2/H19/HMOX1/MAP3K5/IL6	10
GO:0006979	BP	GO:0006979	response to oxidative stress	12/92	400/18870	5.49662206028725e-07	4.89087521331743e-05	3.09267762447562e-05	GPX4/ALOX5/SRC/TXN/EZH2/MYB/FANCD2/H19/HMOX1/MAP3K5/IL6/ADIPOQ	12
GO:0045598	BP	GO:0045598	regulation of fat cell differentiation	8/92	146/18870	5.69827714767131e-07	4.89087521331743e-05	3.09267762447562e-05	ALOX5/SIRT6/TGFB1/RARRES2/NR1D1/TRIB2/IL6/ADIPOQ	8
GO:0062013	BP	GO:0062013	positive regulation of small molecule metabolic process	8/92	147/18870	6.00239615207685e-07	4.89087521331743e-05	3.09267762447562e-05	TMSB4X/SREBF1/SRC/NNMT/NR1D1/IFNG/IL1B/ADIPOQ	8
GO:0048545	BP	GO:0048545	response to steroid hormone	11/92	330/18870	6.03190033324506e-07	4.89087521331743e-05	3.09267762447562e-05	SREBF1/SRC/CYBB/TGFB1/NR1D1/FLT3/TP63/DDIT4/CDO1/IL6/ADIPOQ	11
GO:0042542	BP	GO:0042542	response to hydrogen peroxide	7/92	101/18870	6.15757670741403e-07	4.89087521331743e-05	3.09267762447562e-05	SRC/TXN/EZH2/MYB/HMOX1/MAP3K5/IL6	7
GO:0032642	BP	GO:0032642	regulation of chemokine production	7/92	104/18870	7.51580822904655e-07	5.80387413243039e-05	3.66999992470986e-05	ALOX15B/TGFB1/IFNG/IL1B/HMOX1/IL6/ADIPOQ	7
GO:0032602	BP	GO:0032602	chemokine production	7/92	105/18870	8.02095756019825e-07	5.98263406920249e-05	3.78303631032494e-05	ALOX15B/TGFB1/IFNG/IL1B/HMOX1/IL6/ADIPOQ	7
GO:0045682	BP	GO:0045682	regulation of epidermis development	6/92	66/18870	8.17770124567247e-07	5.98263406920249e-05	3.78303631032494e-05	ALOX15B/AQP3/EZH2/ETV4/VDR/TP63	6
GO:0070301	BP	GO:0070301	cellular response to hydrogen peroxide	6/92	67/18870	8.94704560942484e-07	6.37763763953873e-05	4.0328113813062e-05	SRC/TXN/EZH2/MYB/MAP3K5/IL6	6
GO:0008643	BP	GO:0008643	carbohydrate transport	8/92	159/18870	1.08833362841919e-06	7.45526093223656e-05	4.71423163833209e-05	SIRT6/AQP3/SLC2A6/IL1B/SLC2A3/TERT/SLC2A14/ADIPOQ	8
GO:0014013	BP	GO:0014013	regulation of gliogenesis	7/92	110/18870	1.09951690007805e-06	7.45526093223656e-05	4.71423163833209e-05	TGFB1/EZH2/NR1D1/MYB/IL1B/SLC7A5/IL6	7
GO:0030098	BP	GO:0030098	lymphocyte differentiation	12/92	429/18870	1.14796459396596e-06	7.50900348003153e-05	4.74821499873255e-05	TGFB1/EZH2/MYB/FANCD2/FLT3/AQP8/SOCS1/IFNG/IFNA1/IL1B/IFNA8/IL6	12
GO:0045860	BP	GO:0045860	positive regulation of protein kinase activity	10/92	282/18870	1.16146456705524e-06	7.50900348003153e-05	4.74821499873255e-05	SRC/TGFB1/TXN/EZH2/FLT3/IFNG/NOX4/IL1B/MAP3K5/ADIPOQ	10
GO:0071900	BP	GO:0071900	regulation of protein serine/threonine kinase activity	10/92	285/18870	1.2780050204402e-06	8.07466808369038e-05	5.10590522520369e-05	SRC/CDKN2A/TGFB1/EZH2/TRIB2/FLT3/IFNG/IL1B/MAP3K5/ADIPOQ	10
GO:0009615	BP	GO:0009615	response to virus	12/92	436/18870	1.35934306841099e-06	8.3016083316103e-05	5.24940776743249e-05	STING1/STMN1/PARP9/MAP3K14/H19/HSPB1/IFNG/IFNA1/IL1B/DDIT4/IFNA8/IL6	12
GO:0006801	BP	GO:0006801	superoxide metabolic process	6/92	72/18870	1.37364742177724e-06	8.3016083316103e-05	5.24940776743249e-05	NCF2/CYBB/TGFB1/H19/NOX4/NOX1	6
GO:0033559	BP	GO:0033559	unsaturated fatty acid metabolic process	7/92	115/18870	1.48431476861717e-06	8.634371796403e-05	5.45982616432905e-05	GPX4/ALOX5/ALOX15B/SCD/IL1B/ALOX15/CYP4F8	7
GO:0006879	BP	GO:0006879	intracellular iron ion homeostasis	6/92	73/18870	1.49082678499045e-06	8.634371796403e-05	5.45982616432905e-05	TFR2/FTL/IFNG/HMOX1/FTH1/HAMP	6
GO:0042554	BP	GO:0042554	superoxide anion generation	5/92	41/18870	1.61026108821702e-06	9.13576699029248e-05	5.77687651411906e-05	NCF2/CYBB/TGFB1/NOX4/NOX1	5
GO:1904659	BP	GO:1904659	glucose transmembrane transport	7/92	117/18870	1.66696368390075e-06	9.26831808248815e-05	5.8606933728721e-05	SIRT6/SLC2A6/IL1B/SLC2A3/TERT/SLC2A14/ADIPOQ	7
GO:1904892	BP	GO:1904892	regulation of receptor signaling pathway via STAT	7/92	119/18870	1.86805525809556e-06	9.86743433578511e-05	6.23953628957256e-05	PARP14/TGFB1/SOCS1/IFNG/IFNA1/IFNA8/IL6	7
GO:0030856	BP	GO:0030856	regulation of epithelial cell differentiation	8/92	171/18870	1.88120151005975e-06	9.86743433578511e-05	6.23953628957256e-05	ALOX15B/AQP3/EZH2/ETV4/VDR/IFNG/IL1B/TP63	8
GO:0051897	BP	GO:0051897	positive regulation of phosphatidylinositol 3-kinase/protein kinase B signal transduction	8/92	171/18870	1.88120151005975e-06	9.86743433578511e-05	6.23953628957256e-05	SRC/GDF15/TGFB1/TXN/FLT3/H19/NOX4/TGFBR1	8
GO:0008645	BP	GO:0008645	hexose transmembrane transport	7/92	120/18870	1.97597017315045e-06	0.000101725871877004	6.43249549544103e-05	SIRT6/SLC2A6/IL1B/SLC2A3/TERT/SLC2A14/ADIPOQ	7
GO:0071453	BP	GO:0071453	cellular response to oxygen levels	8/92	174/18870	2.14269338942721e-06	0.000108303411320139	6.84841714898265e-05	SRC/AQP3/CYBB/TGFB1/NOX1/HMOX1/TERT/CPEB1	8
GO:0042509	BP	GO:0042509	regulation of tyrosine phosphorylation of STAT protein	6/92	78/18870	2.20593397666424e-06	0.000109508865270118	6.9246423703558e-05	PARP14/PARP9/FLT3/SOCS1/IFNG/IL6	6
GO:0015749	BP	GO:0015749	monosaccharide transmembrane transport	7/92	123/18870	2.33149149342315e-06	0.000113711339503796	7.19038004435209e-05	SIRT6/SLC2A6/IL1B/SLC2A3/TERT/SLC2A14/ADIPOQ	7
GO:0046879	BP	GO:0046879	hormone secretion	10/92	308/18870	2.56524243630558e-06	0.000122367621810762	7.73774814176346e-05	ALOX5/TFR2/SREBF1/SIRT6/NR1D1/MYB/IFNG/IL1B/IL6/ADIPOQ	10
GO:0006690	BP	GO:0006690	icosanoid metabolic process	7/92	125/18870	2.59701067871762e-06	0.000122367621810762	7.73774814176346e-05	GPX4/ALOX5/ALOX15B/IL1B/ALOX15/DPEP1/CYP4F8	7
GO:2001234	BP	GO:2001234	negative regulation of apoptotic signaling pathway	9/92	243/18870	2.88123654524482e-06	0.000130647399735776	8.26130850279237e-05	BID/SRC/MUC1/HELLS/HSPB1/IL1B/HMOX1/TGFBR1/TERT	9
GO:0051099	BP	GO:0051099	positive regulation of binding	7/92	127/18870	2.88732731513136e-06	0.000130647399735776	8.26130850279237e-05	STING1/TGFB1/TXN/STMN1/PARP9/IFNG/TERT	7
GO:0007260	BP	GO:0007260	tyrosine phosphorylation of STAT protein	6/92	82/18870	2.96071445444385e-06	0.000130647399735776	8.26130850279237e-05	PARP14/PARP9/FLT3/SOCS1/IFNG/IL6	6
GO:0051341	BP	GO:0051341	regulation of oxidoreductase activity	6/92	82/18870	2.96071445444385e-06	0.000130647399735776	8.26130850279237e-05	DRD5/VDR/H19/IFNG/IL1B/TERT	6
GO:0043410	BP	GO:0043410	positive regulation of MAPK cascade	12/92	474/18870	3.22696830428043e-06	0.000140171435717181	8.86354780945449e-05	SRC/GDF15/TGFB1/EZH2/FLT3/NOX4/IL1B/NOX1/TGFBR1/MAP3K5/ALOX15/IL6	12
GO:0043086	BP	GO:0043086	negative regulation of catalytic activity	12/92	480/18870	3.67102715568581e-06	0.000155599439935583	9.83911642152303e-05	TIMP1/SRC/CDKN2A/DRD5/PARP9/TRIB2/H19/HSPB1/IFNG/IL1B/DPEP1/ADIPOQ	12
GO:2001233	BP	GO:2001233	regulation of apoptotic signaling pathway	11/92	398/18870	3.72296811669022e-06	0.000155599439935583	9.83911642152303e-05	BID/SRC/MUC1/HELLS/HSPB1/IL1B/NOX1/HMOX1/TP63/TGFBR1/TERT	11
GO:1903131	BP	GO:1903131	mononuclear cell differentiation	12/92	481/18870	3.75005844449066e-06	0.000155599439935583	9.83911642152303e-05	TGFB1/EZH2/MYB/FANCD2/FLT3/AQP8/SOCS1/IFNG/IFNA1/IL1B/IFNA8/IL6	12
GO:0006109	BP	GO:0006109	regulation of carbohydrate metabolic process	8/92	188/18870	3.81143648615948e-06	0.000155820491640049	9.85309432180547e-05	SIRT6/SRC/NNMT/TGFB1/SLC2A6/IFNG/DDIT4/ADIPOQ	8
GO:0060252	BP	GO:0060252	positive regulation of glial cell proliferation	4/92	23/18870	4.363983462193e-06	0.000175824261230385	0.000111180051592102	MYB/IL1B/SLC7A5/IL6	4
GO:0090276	BP	GO:0090276	regulation of peptide hormone secretion	8/92	195/18870	4.99392343582231e-06	0.000198330102165515	0.000125411310343207	ALOX5/TFR2/SREBF1/SIRT6/NR1D1/IFNG/IL1B/IL6	8
GO:0051098	BP	GO:0051098	regulation of binding	9/92	262/18870	5.31898670733299e-06	0.000208264549949094	0.000131693221664138	TMSB4X/STING1/TGFB1/TXN/STMN1/PARP9/IFNG/TERT/ADIPOQ	9
GO:0002791	BP	GO:0002791	regulation of peptide secretion	8/92	198/18870	5.58848513252179e-06	0.000215777620394591	0.000136444008352506	ALOX5/TFR2/SREBF1/SIRT6/NR1D1/IFNG/IL1B/IL6	8
GO:0033674	BP	GO:0033674	positive regulation of kinase activity	10/92	337/18870	5.69415560118871e-06	0.00021684592563431	0.000137119536466981	SRC/TGFB1/TXN/EZH2/FLT3/IFNG/NOX4/IL1B/MAP3K5/ADIPOQ	10
GO:0090087	BP	GO:0090087	regulation of peptide transport	8/92	200/18870	6.01729525927454e-06	0.000224408253093379	0.000141901470149922	ALOX5/TFR2/SREBF1/SIRT6/NR1D1/IFNG/IL1B/IL6	8
GO:0043405	BP	GO:0043405	regulation of MAP kinase activity	7/92	142/18870	6.0541794899293e-06	0.000224408253093379	0.000141901470149922	TGFB1/EZH2/TRIB2/FLT3/IL1B/MAP3K5/ADIPOQ	7
GO:0048143	BP	GO:0048143	astrocyte activation	4/92	25/18870	6.18792408790214e-06	0.000226347749531157	0.000143127884027653	NR1D1/IFNG/IL1B/IL6	4
GO:0019216	BP	GO:0019216	regulation of lipid metabolic process	10/92	342/18870	6.48071770697872e-06	0.00023397915877144	0.000147953500624121	SREBF1/SIRT6/TGFB1/RARRES2/NR1D1/FLT3/AQP8/IFNG/IL1B/ADIPOQ	10
GO:1904019	BP	GO:1904019	epithelial cell apoptotic process	7/92	144/18870	6.63852993121016e-06	0.000236604015496977	0.000149613292646707	BID/TGFB1/H19/HMOX1/TERT/MAP3K5/IL6	7
GO:0045834	BP	GO:0045834	positive regulation of lipid metabolic process	7/92	145/18870	6.94783794160017e-06	0.000244493537691753	0.000154602123417352	SREBF1/TGFB1/NR1D1/FLT3/IFNG/IL1B/ADIPOQ	7
GO:2000648	BP	GO:2000648	positive regulation of stem cell proliferation	5/92	55/18870	7.08375837027963e-06	0.000246160603367217	0.000155656269452197	SIRT6/TGFB1/TP63/TGFBR1/TERT	5
GO:0000302	BP	GO:0000302	response to reactive oxygen species	8/92	205/18870	7.21290225427801e-06	0.0002475539292209	0.000156537319878418	SRC/TXN/EZH2/MYB/H19/HMOX1/MAP3K5/IL6	8
GO:0071456	BP	GO:0071456	cellular response to hypoxia	7/92	147/18870	7.60247235552571e-06	0.000257742355467823	0.000162979830984954	SRC/AQP3/CYBB/TGFB1/HMOX1/TERT/CPEB1	7
GO:0043434	BP	GO:0043434	response to peptide hormone	11/92	430/18870	7.7564688556649e-06	0.000259794980948776	0.000164277780456061	TIMP1/SREBF1/SRC/GDF15/CYBB/RARRES2/SOCS1/IL1B/CPEB1/CDO1/ADIPOQ	11
GO:0031960	BP	GO:0031960	response to corticosteroid	7/92	149/18870	8.30755748399426e-06	0.000274940592922667	0.000173854899727699	SRC/CYBB/FLT3/DDIT4/CDO1/IL6/ADIPOQ	7
GO:0042886	BP	GO:0042886	amide transport	10/92	354/18870	8.7629257773427e-06	0.000286599219541326	0.000181227071803868	ALOX5/TFR2/SREBF1/SIRT6/AQP3/NR1D1/AQP8/IFNG/IL1B/IL6	10
GO:0000041	BP	GO:0000041	transition metal ion transport	6/92	100/18870	9.39541292151027e-06	0.000303712185137192	0.000192048220060247	TFR2/LCN2/FTL/IFNG/FTH1/HAMP	6
GO:0042759	BP	GO:0042759	long-chain fatty acid biosynthetic process	4/92	28/18870	9.90420563025264e-06	0.000316479214391981	0.000200121275287621	GPX4/ALOX5/ALOX15B/ALOX15	4
GO:0010718	BP	GO:0010718	positive regulation of epithelial to mesenchymal transition	5/92	59/18870	1.00391697189216e-05	0.00031714649793866	0.000200543222854056	TGFB1/EZH2/IL1B/TGFBR1/IL6	5
GO:0034614	BP	GO:0034614	cellular response to reactive oxygen species	7/92	154/18870	1.03111296303722e-05	0.000322077981712749	0.000203661578743011	SRC/TXN/EZH2/MYB/H19/MAP3K5/IL6	7
GO:0032770	BP	GO:0032770	positive regulation of monooxygenase activity	4/92	29/18870	1.14461238876319e-05	0.00035355804897352	0.000223567565992343	VDR/IFNG/IL1B/TERT	4
GO:0033138	BP	GO:0033138	positive regulation of peptidyl-serine phosphorylation	6/92	104/18870	1.17744091349903e-05	0.000359701729618384	0.000227452437888187	TGFB1/TXN/IFNG/IFNA1/IFNA8/IL6	6
GO:0036294	BP	GO:0036294	cellular response to decreased oxygen levels	7/92	158/18870	1.21887838668811e-05	0.000368313251629669	0.000232897815305395	SRC/AQP3/CYBB/TGFB1/HMOX1/TERT/CPEB1	7
GO:0046425	BP	GO:0046425	regulation of receptor signaling pathway via JAK-STAT	6/92	106/18870	1.31344359232322e-05	0.000389138574757057	0.00024606642175096	PARP14/SOCS1/IFNG/IFNA1/IFNA8/IL6	6
GO:0010575	BP	GO:0010575	positive regulation of vascular endothelial growth factor production	4/92	30/18870	1.31579230313537e-05	0.000389138574757057	0.00024606642175096	TGFB1/IL1B/NOX1/IL6	4
GO:0140888	BP	GO:0140888	interferon-mediated signaling pathway	6/92	107/18870	1.38605386194705e-05	0.000405603130127662	0.000256477556725936	STING1/PARP14/PARP9/IFNG/IFNA1/IFNA8	6
GO:0072330	BP	GO:0072330	monocarboxylic acid biosynthetic process	8/92	226/18870	1.46711256162999e-05	0.000420520750677385	0.000265910508758513	GPX4/ALOX5/ALOX15B/SCD/NR1D1/IL1B/IDO1/ALOX15	8
GO:0045936	BP	GO:0045936	negative regulation of phosphate metabolic process	10/92	376/18870	1.47840764969473e-05	0.000420520750677385	0.000265910508758513	CDKN2A/PARP14/TGFB1/TRIB2/H19/HSPB1/SOCS1/IFNG/IL1B/ADIPOQ	10
GO:0031100	BP	GO:0031100	animal organ regeneration	5/92	64/18870	1.49987850041437e-05	0.000420520750677385	0.000265910508758513	NNMT/EZH2/FLT3/SLC7A5/IL6	5
GO:2000630	BP	GO:2000630	positive regulation of miRNA metabolic process	5/92	64/18870	1.49987850041437e-05	0.000420520750677385	0.000265910508758513	SREBF1/TGFB1/MYB/NEAT1/TERT	5
GO:0010563	BP	GO:0010563	negative regulation of phosphorus metabolic process	10/92	377/18870	1.51266457078196e-05	0.000420520750677385	0.000265910508758513	CDKN2A/PARP14/TGFB1/TRIB2/H19/HSPB1/SOCS1/IFNG/IL1B/ADIPOQ	10
GO:0097191	BP	GO:0097191	extrinsic apoptotic signaling pathway	8/92	229/18870	1.61376500400476e-05	0.000440287635817563	0.000278409826510917	BID/SRC/TGFB1/IFNG/IL1B/HMOX1/TGFBR1/TERT	8
GO:0050796	BP	GO:0050796	regulation of insulin secretion	7/92	165/18870	1.61544384364718e-05	0.000440287635817563	0.000278409826510917	ALOX5/SREBF1/SIRT6/NR1D1/IFNG/IL1B/IL6	7
GO:0006935	BP	GO:0006935	chemotaxis	11/92	468/18870	1.71084180669325e-05	0.000461761186660897	0.000291988330830632	TMSB4X/ALOX5/DPP4/TGFB1/CXCL2/RARRES2/HSPB1/IL1B/DPEP1/ENPP2/IL6	11
GO:0042531	BP	GO:0042531	positive regulation of tyrosine phosphorylation of STAT protein	5/92	66/18870	1.74462200280156e-05	0.000463226102404121	0.000292914650138161	PARP14/PARP9/FLT3/IFNG/IL6	5
GO:0001933	BP	GO:0001933	negative regulation of protein phosphorylation	9/92	304/18870	1.7495949910947e-05	0.000463226102404121	0.000292914650138161	CDKN2A/PARP14/TGFB1/TRIB2/HSPB1/SOCS1/IFNG/IL1B/ADIPOQ	9
GO:0042330	BP	GO:0042330	taxis	11/92	470/18870	1.77971146392592e-05	0.000466754516010761	0.000295145793918202	TMSB4X/ALOX5/DPP4/TGFB1/CXCL2/RARRES2/HSPB1/IL1B/DPEP1/ENPP2/IL6	11
GO:0050673	BP	GO:0050673	epithelial cell proliferation	11/92	480/18870	2.1614056799154e-05	0.000561561475716337	0.00035509566999102	ALOX5/BID/SIRT6/TGFB1/NR1D1/VDR/HMOX1/TP63/TGFBR1/NEAT1/IL6	11
GO:0030072	BP	GO:0030072	peptide hormone secretion	8/92	241/18870	2.32999674869906e-05	0.000599758422350314	0.000379248983462713	ALOX5/TFR2/SREBF1/SIRT6/NR1D1/IFNG/IL1B/IL6	8
GO:0010634	BP	GO:0010634	positive regulation of epithelial cell migration	7/92	176/18870	2.45034567841776e-05	0.000624950549174439	0.000395178878122421	TMSB4X/SRC/TGFB1/HSPB1/IFNG/HMOX1/ENPP2	7
GO:0097193	BP	GO:0097193	intrinsic apoptotic signaling pathway	9/92	319/18870	2.55728261541635e-05	0.000646295060987042	0.000408675786387111	BID/SRC/MUC1/HELLS/HSPB1/NOX1/TP63/DDIT4/MAP3K5	9
GO:0014015	BP	GO:0014015	positive regulation of gliogenesis	5/92	72/18870	2.66924712112229e-05	0.000668514143848645	0.00042272571761728	TGFB1/MYB/IL1B/SLC7A5/IL6	5
GO:0002790	BP	GO:0002790	peptide secretion	8/92	246/18870	2.69866006177552e-05	0.00066984597961928	0.000423567885635819	ALOX5/TFR2/SREBF1/SIRT6/NR1D1/IFNG/IL1B/IL6	8
GO:0051896	BP	GO:0051896	regulation of phosphatidylinositol 3-kinase/protein kinase B signal transduction	8/92	248/18870	2.8592249111406e-05	0.000703419933891227	0.000444797913516982	SRC/GDF15/TGFB1/TXN/FLT3/H19/NOX4/TGFBR1	8
GO:0050678	BP	GO:0050678	regulation of epithelial cell proliferation	10/92	407/18870	2.91304647950303e-05	0.000710374492370038	0.000449195532850421	ALOX5/BID/SIRT6/TGFB1/NR1D1/VDR/HMOX1/TP63/TGFBR1/NEAT1	10
GO:0060326	BP	GO:0060326	cell chemotaxis	9/92	325/18870	2.95926458995078e-05	0.000715370048701146	0.00045235440413893	TMSB4X/ALOX5/DPP4/CXCL2/RARRES2/HSPB1/IL1B/DPEP1/IL6	9
GO:0140719	BP	GO:0140719	constitutive heterochromatin formation	3/92	13/18870	3.09608152605525e-05	0.000737686284613305	0.00046646576876343	SIRT6/EZH2/HELLS	3
GO:0042326	BP	GO:0042326	negative regulation of phosphorylation	9/92	327/18870	3.10465091006319e-05	0.000737686284613305	0.00046646576876343	CDKN2A/PARP14/TGFB1/TRIB2/HSPB1/SOCS1/IFNG/IL1B/ADIPOQ	9
GO:0048771	BP	GO:0048771	tissue remodeling	7/92	184/18870	3.25833010255522e-05	0.000767640481788432	0.000485406893065764	TIMP1/SRC/TGFB1/VDR/NOX4/HAMP/IL6	7
GO:0051347	BP	GO:0051347	positive regulation of transferase activity	10/92	414/18870	3.36621088417891e-05	0.000786392122522467	0.000497264234991488	SRC/TGFB1/TXN/EZH2/FLT3/IFNG/NOX4/IL1B/MAP3K5/ADIPOQ	10
GO:0046394	BP	GO:0046394	carboxylic acid biosynthetic process	9/92	334/18870	3.66223296274921e-05	0.000841405589788661	0.000532051243826984	GPX4/ALOX5/ALOX15B/SCD/NR1D1/IL1B/IDO1/ALOX15/CDO1	9
GO:0051607	BP	GO:0051607	defense response to virus	9/92	334/18870	3.66223296274921e-05	0.000841405589788661	0.000532051243826984	STING1/PARP9/MAP3K14/IFNG/IFNA1/IL1B/DDIT4/IFNA8/IL6	9
GO:0046323	BP	GO:0046323	glucose import	5/92	77/18870	3.69777447630843e-05	0.000842607626568643	0.0005328113352403	SIRT6/SLC2A3/TERT/SLC2A14/ADIPOQ	5
GO:0140546	BP	GO:0140546	defense response to symbiont	9/92	335/18870	3.74841980669879e-05	0.000847203826229483	0.000535717678835001	STING1/PARP9/MAP3K14/IFNG/IFNA1/IL1B/DDIT4/IFNA8/IL6	9
GO:0006959	BP	GO:0006959	humoral immune response	8/92	258/18870	3.78735502719917e-05	0.000849100562549491	0.000536917053940799	ALOX5/CXCL2/RARRES2/IFNG/IFNA1/IL1B/IFNA8/IL6	8
GO:0032386	BP	GO:0032386	regulation of intracellular transport	9/92	336/18870	3.83631980924406e-05	0.00085319752557588	0.00053950771212106	TRIM46/SREBF1/SIRT6/SRC/TGFB1/TXN/IFNG/IL1B/ADIPOQ	9
GO:0016053	BP	GO:0016053	organic acid biosynthetic process	9/92	337/18870	3.9259604746164e-05	0.000866203977732824	0.000547732163125262	GPX4/ALOX5/ALOX15B/SCD/NR1D1/IL1B/IDO1/ALOX15/CDO1	9
GO:0042060	BP	GO:0042060	wound healing	10/92	423/18870	4.03660749805837e-05	0.000883603846031675	0.000558734730357023	TIMP1/ALOX5/SRC/TGFB1/DRD5/HSPB1/HMOX1/TGFBR1/ALOX15/IL6	10
GO:0015833	BP	GO:0015833	peptide transport	8/92	262/18870	4.22323146776211e-05	0.000917233084404584	0.000579999716378514	ALOX5/TFR2/SREBF1/SIRT6/NR1D1/IFNG/IL1B/IL6	8
GO:0045066	BP	GO:0045066	regulatory T cell differentiation	4/92	41/18870	4.66704257535836e-05	0.000997459848965338	0.000630730006729313	TGFB1/FANCD2/SOCS1/IFNG	4
GO:0060251	BP	GO:0060251	regulation of glial cell proliferation	4/92	41/18870	4.66704257535836e-05	0.000997459848965338	0.000630730006729313	MYB/IL1B/SLC7A5/IL6	4
GO:0050708	BP	GO:0050708	regulation of protein secretion	8/92	266/18870	4.70026043936904e-05	0.000997459848965338	0.000630730006729313	ALOX5/SREBF1/SIRT6/TGFB1/NR1D1/IFNG/IL1B/IL6	8
GO:0030073	BP	GO:0030073	insulin secretion	7/92	199/18870	5.3632498795717e-05	0.00112953292918253	0.000714244601186981	ALOX5/SREBF1/SIRT6/NR1D1/IFNG/IL1B/IL6	7
GO:0030522	BP	GO:0030522	intracellular receptor signaling pathway	9/92	353/18870	5.62068219172352e-05	0.00116248957755208	0.000735084284177198	STING1/SREBF1/SRC/ALOX15B/EZH2/NR1D1/VDR/TP63/ALOX15	9
GO:0014002	BP	GO:0014002	astrocyte development	4/92	43/18870	5.64518320034286e-05	0.00116248957755208	0.000735084284177198	NR1D1/IFNG/IL1B/IL6	4
GO:1904037	BP	GO:1904037	positive regulation of epithelial cell apoptotic process	4/92	43/18870	5.64518320034286e-05	0.00116248957755208	0.000735084284177198	TGFB1/H19/HMOX1/IL6	4
GO:0033135	BP	GO:0033135	regulation of peptidyl-serine phosphorylation	6/92	138/18870	5.83970695186576e-05	0.00119370480339609	0.000754822802601844	TGFB1/TXN/IFNG/IFNA1/IFNA8/IL6	6
GO:0048732	BP	GO:0048732	gland development	10/92	443/18870	5.94594323805331e-05	0.00120654906582396	0.000762944695163198	SRC/ALOX15B/TGFB1/EZH2/VDR/TP63/TGFBR1/SLC7A5/CDO1/IL6	10
GO:0010715	BP	GO:0010715	regulation of extracellular matrix disassembly	3/92	16/18870	5.99827890615885e-05	0.00120834893906678	0.000764082820235339	DPP4/TGFB1/IL6	3
GO:2000628	BP	GO:2000628	regulation of miRNA metabolic process	5/92	86/18870	6.29705681332406e-05	0.00125941136266481	0.000796371440988351	SREBF1/TGFB1/MYB/NEAT1/TERT	5
GO:0032869	BP	GO:0032869	cellular response to insulin stimulus	7/92	206/18870	6.67049752822537e-05	0.0013245702234619	0.00083757374978469	SREBF1/SRC/RARRES2/SOCS1/IL1B/CPEB1/ADIPOQ	7
GO:0043406	BP	GO:0043406	positive regulation of MAP kinase activity	5/92	88/18870	7.02946056960766e-05	0.00137619016785277	0.000870214911137494	TGFB1/EZH2/FLT3/IL1B/MAP3K5	5
GO:0098586	BP	GO:0098586	cellular response to virus	5/92	88/18870	7.02946056960766e-05	0.00137619016785277	0.000870214911137494	H19/IFNG/IFNA1/IFNA8/IL6	5
GO:1900180	BP	GO:1900180	regulation of protein localization to nucleus	6/92	143/18870	7.11823000179157e-05	0.00138382373461403	0.000875041892012656	SIRT6/SRC/TGFB1/PARP9/IFNG/TERT	6
GO:0032768	BP	GO:0032768	regulation of monooxygenase activity	4/92	46/18870	7.38175227773572e-05	0.00142508828695176	0.000901134963729434	VDR/IFNG/IL1B/TERT	4
GO:0051353	BP	GO:0051353	positive regulation of oxidoreductase activity	4/92	47/18870	8.03846456557587e-05	0.0015411676891242	0.000974536176008109	VDR/IFNG/IL1B/TERT	4
GO:0010631	BP	GO:0010631	epithelial cell migration	9/92	372/18870	8.39906373997928e-05	0.00159927378062619	0.00101127876321308	TMSB4X/SRC/DPP4/TGFB1/HSPB1/IFNG/HMOX1/TGFBR1/ENPP2	9
GO:0043491	BP	GO:0043491	phosphatidylinositol 3-kinase/protein kinase B signal transduction	8/92	290/18870	8.60697962500459e-05	0.00162771451411651	0.00102926286958522	SRC/GDF15/TGFB1/TXN/FLT3/H19/NOX4/TGFBR1	8
GO:0032620	BP	GO:0032620	interleukin-17 production	4/92	48/18870	8.73667314199857e-05	0.0016300638479702	0.00103074843851202	TGFB1/IFNG/SLC7A5/IL6	4
GO:0032660	BP	GO:0032660	regulation of interleukin-17 production	4/92	48/18870	8.73667314199857e-05	0.0016300638479702	0.00103074843851202	TGFB1/IFNG/SLC7A5/IL6	4
GO:0090132	BP	GO:0090132	epithelium migration	9/92	375/18870	8.92880280419082e-05	0.0016548047863767	0.00104639303038587	TMSB4X/SRC/DPP4/TGFB1/HSPB1/IFNG/HMOX1/TGFBR1/ENPP2	9
GO:1900182	BP	GO:1900182	positive regulation of protein localization to nucleus	5/92	93/18870	9.1486346739323e-05	0.00168431817175707	0.00106505541341701	SRC/TGFB1/PARP9/IFNG/TERT	5
GO:0090130	BP	GO:0090130	tissue migration	9/92	380/18870	9.87411016606685e-05	0.00180592278037275	0.00114195041394263	TMSB4X/SRC/DPP4/TGFB1/HSPB1/IFNG/HMOX1/TGFBR1/ENPP2	9
GO:0050729	BP	GO:0050729	positive regulation of inflammatory response	6/92	152/18870	9.97627612944886e-05	0.00181268285227894	0.00114622505236874	TGFB1/IFNG/IL1B/NEAT1/IDO1/IL6	6
GO:0050863	BP	GO:0050863	regulation of T cell activation	9/92	381/18870	0.000100729202279852	0.00181536715876754	0.00114792243663074	BID/SRC/DPP4/FANCD2/SOCS1/IFNG/IL1B/IDO1/IL6	9
GO:0072091	BP	GO:0072091	regulation of stem cell proliferation	5/92	95/18870	0.00010121651424783	0.00181536715876754	0.00114792243663074	SIRT6/TGFB1/TP63/TGFBR1/TERT	5
GO:0045618	BP	GO:0045618	positive regulation of keratinocyte differentiation	3/92	19/18870	0.000102696919152737	0.00183011176438851	0.00115724598505446	ALOX15B/ETV4/VDR	3
GO:0030183	BP	GO:0030183	B cell differentiation	6/92	153/18870	0.000103431392776941	0.00183146033069998	0.00115809873240022	EZH2/FLT3/AQP8/IFNA1/IFNA8/IL6	6
GO:0031349	BP	GO:0031349	positive regulation of defense response	10/92	480/18870	0.000115379189834049	0.00202477503508255	0.00128033862498594	STING1/SRC/TGFB1/NR1D1/PARP9/IFNG/IL1B/NEAT1/IDO1/IL6	10
GO:0051348	BP	GO:0051348	negative regulation of transferase activity	7/92	225/18870	0.000115805478625225	0.00202477503508255	0.00128033862498594	SRC/CDKN2A/TRIB2/HSPB1/IFNG/IL1B/ADIPOQ	7
GO:0033157	BP	GO:0033157	regulation of intracellular protein transport	7/92	226/18870	0.000119038083515922	0.00202845302176112	0.00128266434923933	SREBF1/SIRT6/TGFB1/TXN/IFNG/IL1B/ADIPOQ	7
GO:0006110	BP	GO:0006110	regulation of glycolytic process	4/92	52/18870	0.000119761130851887	0.00202845302176112	0.00128266434923933	SIRT6/SLC2A6/IFNG/DDIT4	4
GO:0006636	BP	GO:0006636	unsaturated fatty acid biosynthetic process	4/92	52/18870	0.000119761130851887	0.00202845302176112	0.00128266434923933	ALOX15B/SCD/IL1B/ALOX15	4
GO:1902895	BP	GO:1902895	positive regulation of miRNA transcription	4/92	52/18870	0.000119761130851887	0.00202845302176112	0.00128266434923933	SREBF1/TGFB1/MYB/TERT	4
GO:0050767	BP	GO:0050767	regulation of neurogenesis	9/92	390/18870	0.000120185518909259	0.00202845302176112	0.00128266434923933	TRIM46/TGFB1/EZH2/NR1D1/MYB/IFNG/IL1B/SLC7A5/IL6	9
GO:0033141	BP	GO:0033141	positive regulation of peptidyl-serine phosphorylation of STAT protein	3/92	20/18870	0.000120393794457045	0.00202845302176112	0.00128266434923933	IFNG/IFNA1/IFNA8	3
GO:2001237	BP	GO:2001237	negative regulation of extrinsic apoptotic signaling pathway	5/92	99/18870	0.000123046536409049	0.00204331335031789	0.00129206107346872	SRC/IL1B/HMOX1/TGFBR1/TERT	5
GO:2001236	BP	GO:2001236	regulation of extrinsic apoptotic signaling pathway	6/92	158/18870	0.000123417469151054	0.00204331335031789	0.00129206107346872	BID/SRC/IL1B/HMOX1/TGFBR1/TERT	6
GO:0023061	BP	GO:0023061	signal release	10/92	484/18870	0.000123480806781801	0.00204331335031789	0.00129206107346872	ALOX5/TFR2/SREBF1/SIRT6/NR1D1/MYB/IFNG/IL1B/IL6/ADIPOQ	10
GO:0046651	BP	GO:0046651	lymphocyte proliferation	8/92	307/18870	0.000127620969217451	0.00209932718594387	0.00132748065146772	BID/FLT3/HELLS/IFNA1/IL1B/IFNA8/IDO1/IL6	8
GO:0050867	BP	GO:0050867	positive regulation of cell activation	9/92	396/18870	0.00013483316198619	0.00219202450480472	0.0013860965251889	SRC/DPP4/TGFB1/MYB/SOCS1/IFNG/IL1B/HAMP/IL6	9
GO:0050900	BP	GO:0050900	leukocyte migration	9/92	396/18870	0.00013483316198619	0.00219202450480472	0.0013860965251889	ALOX5/SRC/DPP4/CXCL2/RARRES2/IL1B/HMOX1/DPEP1/IL6	9
GO:0071375	BP	GO:0071375	cellular response to peptide hormone stimulus	8/92	310/18870	0.000136440635620154	0.00220526143618621	0.00139446671655849	SREBF1/SRC/GDF15/RARRES2/SOCS1/IL1B/CPEB1/ADIPOQ	8
GO:0043651	BP	GO:0043651	linoleic acid metabolic process	3/92	21/18870	0.000139964149752306	0.00224913489197347	0.00142220949246335	ALOX5/ALOX15B/ALOX15	3
GO:0022407	BP	GO:0022407	regulation of cell-cell adhesion	10/92	493/18870	0.000143487351339758	0.00229249906163521	0.0014496302282964	ALOX5/SRC/DPP4/TGFB1/SOCS1/IFNG/IL1B/IDO1/IL6/ADIPOQ	10
GO:0006631	BP	GO:0006631	fatty acid metabolic process	9/92	401/18870	0.000148155107837031	0.00235317957176781	0.00148800071368885	GPX4/ALOX5/SREBF1/ALOX15B/SCD/IL1B/ALOX15/CYP4F8/ADIPOQ	9
GO:0032943	BP	GO:0032943	mononuclear cell proliferation	8/92	314/18870	0.000148978275047171	0.00235317957176781	0.00148800071368885	BID/FLT3/HELLS/IFNA1/IL1B/IFNA8/IDO1/IL6	8
GO:0001667	BP	GO:0001667	ameboidal-type cell migration	10/92	497/18870	0.00015322198686359	0.00239301754764483	0.0015131917094157	TMSB4X/TIMP1/SRC/DPP4/TGFB1/HSPB1/IFNG/HMOX1/TGFBR1/ENPP2	10
GO:0022411	BP	GO:0022411	cellular component disassembly	10/92	497/18870	0.00015322198686359	0.00239301754764483	0.0015131917094157	STING1/SREBF1/DPP4/CAPG/TGFB1/STMN1/MMP13/TGFBR1/DDIT4/IL6	10
GO:0045912	BP	GO:0045912	negative regulation of carbohydrate metabolic process	4/92	56/18870	0.000160080847481923	0.00247235975555414	0.00156336266254275	SIRT6/TGFB1/DDIT4/ADIPOQ	4
GO:0070542	BP	GO:0070542	response to fatty acid	4/92	56/18870	0.000160080847481923	0.00247235975555414	0.00156336266254275	SREBF1/SRC/SCD/ADIPOQ	4
GO:0010586	BP	GO:0010586	miRNA metabolic process	5/92	105/18870	0.000162351925644951	0.00249358206239206	0.0015767822961737	SREBF1/TGFB1/MYB/NEAT1/TERT	5
GO:0032760	BP	GO:0032760	positive regulation of tumor necrosis factor production	5/92	106/18870	0.00016973893008662	0.00257854768109728	0.00163050913571847	CYBB/TGFB1/HSPB1/IFNG/IL6	5
GO:0032963	BP	GO:0032963	collagen metabolic process	5/92	106/18870	0.00016973893008662	0.00257854768109728	0.00163050913571847	TGFB1/MYB/MMP13/CTSB/IL6	5
GO:0061900	BP	GO:0061900	glial cell activation	4/92	57/18870	0.000171523857294276	0.00257892793046306	0.00163074958117126	NR1D1/IFNG/IL1B/IL6	4
GO:0030595	BP	GO:0030595	leukocyte chemotaxis	7/92	240/18870	0.000172545857505771	0.00257892793046306	0.00163074958117126	ALOX5/DPP4/CXCL2/RARRES2/IL1B/DPEP1/IL6	7
GO:0006633	BP	GO:0006633	fatty acid biosynthetic process	6/92	168/18870	0.000172546976642492	0.00257892793046306	0.00163074958117126	GPX4/ALOX5/ALOX15B/SCD/IL1B/ALOX15	6
GO:0019369	BP	GO:0019369	arachidonic acid metabolic process	4/92	58/18870	0.000183546090194665	0.00270774448364723	0.00171220495558155	GPX4/ALOX5/ALOX15B/ALOX15	4
GO:1903409	BP	GO:1903409	reactive oxygen species biosynthetic process	4/92	58/18870	0.000183546090194665	0.00270774448364723	0.00171220495558155	ALOX5/CYBB/H19/NOX4	4
GO:0010893	BP	GO:0010893	positive regulation of steroid biosynthetic process	3/92	23/18870	0.000185061673342796	0.00270774448364723	0.00171220495558155	SREBF1/NR1D1/IFNG	3
GO:0033139	BP	GO:0033139	regulation of peptidyl-serine phosphorylation of STAT protein	3/92	23/18870	0.000185061673342796	0.00270774448364723	0.00171220495558155	IFNG/IFNA1/IFNA8	3
GO:0046822	BP	GO:0046822	regulation of nucleocytoplasmic transport	5/92	109/18870	0.000193447933567209	0.00281102100716537	0.00177751044375849	SIRT6/TGFB1/TXN/IFNG/IL1B	5
GO:0010574	BP	GO:0010574	regulation of vascular endothelial growth factor production	4/92	59/18870	0.000196164775320174	0.00281102100716537	0.00177751044375849	TGFB1/IL1B/NOX1/IL6	4
GO:0014009	BP	GO:0014009	glial cell proliferation	4/92	59/18870	0.000196164775320174	0.00281102100716537	0.00177751044375849	MYB/IL1B/SLC7A5/IL6	4
GO:0033619	BP	GO:0033619	membrane protein proteolysis	4/92	59/18870	0.000196164775320174	0.00281102100716537	0.00177751044375849	TIMP1/TGFB1/IFNG/IL1B	4
GO:0090398	BP	GO:0090398	cellular senescence	5/92	110/18870	0.000201886610347472	0.00286349375901006	0.00181069086616691	SIRT6/CDKN2A/TP63/TERT/MAP3K5	5
GO:1903557	BP	GO:1903557	positive regulation of tumor necrosis factor superfamily cytokine production	5/92	110/18870	0.000201886610347472	0.00286349375901006	0.00181069086616691	CYBB/TGFB1/HSPB1/IFNG/IL6	5
GO:0045926	BP	GO:0045926	negative regulation of growth	7/92	247/18870	0.000205804504099108	0.0029042463015001	0.00183646017550366	TRIM46/ALOX15B/CDKN2A/GDF15/TGFB1/MEG3/RGS4	7
GO:0010717	BP	GO:0010717	regulation of epithelial to mesenchymal transition	5/92	111/18870	0.000210603116395548	0.00292947683899816	0.00185241435862436	TGFB1/EZH2/IL1B/TGFBR1/IL6	5
GO:0042501	BP	GO:0042501	serine phosphorylation of STAT protein	3/92	24/18870	0.000210753729424328	0.00292947683899816	0.00185241435862436	IFNG/IFNA1/IFNA8	3
GO:0051043	BP	GO:0051043	regulation of membrane protein ectodomain proteolysis	3/92	24/18870	0.000210753729424328	0.00292947683899816	0.00185241435862436	TIMP1/IFNG/IL1B	3
GO:0006611	BP	GO:0006611	protein export from nucleus	4/92	61/18870	0.000223261041761441	0.00307260245592478	0.00194291787254615	SIRT6/TGFB1/TXN/IL1B	4
GO:0045599	BP	GO:0045599	negative regulation of fat cell differentiation	4/92	61/18870	0.000223261041761441	0.00307260245592478	0.00194291787254615	TGFB1/TRIB2/IL6/ADIPOQ	4
GO:1904035	BP	GO:1904035	regulation of epithelial cell apoptotic process	5/92	113/18870	0.000228894015749416	0.00311977720058824	0.00197274817303384	TGFB1/H19/HMOX1/TERT/IL6	5
GO:0030216	BP	GO:0030216	keratinocyte differentiation	6/92	177/18870	0.000228933290978418	0.00311977720058824	0.00197274817303384	ALOX15B/AQP3/EZH2/ETV4/VDR/TP63	6
GO:0022617	BP	GO:0022617	extracellular matrix disassembly	4/92	62/18870	0.000237773689717007	0.00317437514312694	0.00200727243052707	DPP4/TGFB1/MMP13/IL6	4
GO:0046824	BP	GO:0046824	positive regulation of nucleocytoplasmic transport	4/92	62/18870	0.000237773689717007	0.00317437514312694	0.00200727243052707	SIRT6/TGFB1/IFNG/IL1B	4
GO:1903053	BP	GO:1903053	regulation of extracellular matrix organization	4/92	62/18870	0.000237773689717007	0.00317437514312694	0.00200727243052707	DPP4/TGFB1/TGFBR1/IL6	4
GO:2001243	BP	GO:2001243	negative regulation of intrinsic apoptotic signaling pathway	5/92	114/18870	0.000238480756694331	0.00317437514312694	0.00200727243052707	BID/SRC/MUC1/HELLS/HSPB1	5
GO:0060586	BP	GO:0060586	multicellular organismal-level iron ion homeostasis	3/92	25/18870	0.000238649066515659	0.00317437514312694	0.00200727243052707	TFR2/HMOX1/HAMP	3
GO:0006469	BP	GO:0006469	negative regulation of protein kinase activity	6/92	179/18870	0.000243237905118095	0.00321563320411359	0.00203336139752733	CDKN2A/TRIB2/HSPB1/IFNG/IL1B/ADIPOQ	6
GO:0097305	BP	GO:0097305	response to alcohol	7/92	254/18870	0.000244064246787038	0.00321563320411359	0.00203336139752733	SREBF1/CYBB/TGFB1/TGFBR1/RGS4/CDO1/ADIPOQ	7
GO:0042063	BP	GO:0042063	gliogenesis	8/92	338/18870	0.000245803482739365	0.00322327208497846	0.00203819173870278	TGFB1/EZH2/NR1D1/MYB/IFNG/IL1B/SLC7A5/IL6	8
GO:0010573	BP	GO:0010573	vascular endothelial growth factor production	4/92	63/18870	0.000252952913598611	0.00328602383086046	0.00207787194151343	TGFB1/IL1B/NOX1/IL6	4
GO:0043470	BP	GO:0043470	regulation of carbohydrate catabolic process	4/92	63/18870	0.000252952913598611	0.00328602383086046	0.00207787194151343	SIRT6/SLC2A6/IFNG/DDIT4	4
GO:0030225	BP	GO:0030225	macrophage differentiation	4/92	64/18870	0.000268816522171576	0.00344395735243475	0.00217773903012724	TGFB1/SOCS1/IFNG/ADIPOQ	4
GO:0009435	BP	GO:0009435	NAD biosynthetic process	3/92	26/18870	0.000268826886862713	0.00344395735243475	0.00217773903012724	NNMT/PARP9/IDO1	3
GO:0060333	BP	GO:0060333	type II interferon-mediated signaling pathway	3/92	26/18870	0.000268826886862713	0.00344395735243475	0.00217773903012724	PARP14/PARP9/IFNG	3
GO:0001659	BP	GO:0001659	temperature homeostasis	6/92	183/18870	0.000273955631186782	0.00347761029543039	0.00219901900544065	SIRT6/LCN2/SCD/NR1D1/IL1B/ADIPOQ	6
GO:2000045	BP	GO:2000045	regulation of G1/S transition of mitotic cell cycle	6/92	183/18870	0.000273955631186782	0.00347761029543039	0.00219901900544065	BID/MUC1/CDKN2A/EZH2/RRM2/TERT	6
GO:0031400	BP	GO:0031400	negative regulation of protein modification process	9/92	437/18870	0.000280501434246789	0.00354451812366397	0.00224132724972315	CDKN2A/PARP14/TGFB1/TRIB2/HSPB1/SOCS1/IFNG/IL1B/ADIPOQ	9
GO:0045453	BP	GO:0045453	bone resorption	4/92	65/18870	0.000285382425987763	0.00358987848075104	0.00227001024719964	SRC/NOX4/HAMP/IL6	4
GO:0045766	BP	GO:0045766	positive regulation of angiogenesis	6/92	185/18870	0.000290416698184318	0.00362044134956235	0.00228933625663352	SIRT6/CYBB/HSPB1/IL1B/HMOX1/TERT	6
GO:1904018	BP	GO:1904018	positive regulation of vasculature development	6/92	185/18870	0.000290416698184318	0.00362044134956235	0.00228933625663352	SIRT6/CYBB/HSPB1/IL1B/HMOX1/TERT	6
GO:0032640	BP	GO:0032640	tumor necrosis factor production	6/92	186/18870	0.000298933486213362	0.00369072700320708	0.0023337804223233	CYBB/TGFB1/HSPB1/IFNG/IL6/ADIPOQ	6
GO:0032680	BP	GO:0032680	regulation of tumor necrosis factor production	6/92	186/18870	0.000298933486213362	0.00369072700320708	0.0023337804223233	CYBB/TGFB1/HSPB1/IFNG/IL6/ADIPOQ	6
GO:0032740	BP	GO:0032740	positive regulation of interleukin-17 production	3/92	27/18870	0.000301365118607197	0.00369072700320708	0.0023337804223233	TGFB1/SLC7A5/IL6	3
GO:0045940	BP	GO:0045940	positive regulation of steroid metabolic process	3/92	27/18870	0.000301365118607197	0.00369072700320708	0.0023337804223233	SREBF1/NR1D1/IFNG	3
GO:0045765	BP	GO:0045765	regulation of angiogenesis	8/92	349/18870	0.000304873650795774	0.00371731907549233	0.00235059555322688	ALOX5/SIRT6/CYBB/HSPB1/IL1B/HMOX1/TERT/IL6	8
GO:0070661	BP	GO:0070661	leukocyte proliferation	8/92	350/18870	0.000310774131379908	0.00377271652941548	0.00238562537073981	BID/FLT3/HELLS/IFNA1/IL1B/IFNA8/IDO1/IL6	8
GO:0045471	BP	GO:0045471	response to ethanol	5/92	121/18870	0.00031441645810687	0.00379817219587037	0.00240172191105775	SREBF1/CYBB/RGS4/CDO1/ADIPOQ	5
GO:0043122	BP	GO:0043122	regulation of canonical NF-kappaB signal transduction	7/92	265/18870	0.000315603516994984	0.00379817219587037	0.00240172191105775	NR1D1/MAP3K14/HSPB1/IL1B/HMOX1/LURAP1L/ADIPOQ	7
GO:0022612	BP	GO:0022612	gland morphogenesis	5/92	122/18870	0.000326603493652687	0.0039136108291141	0.00247471794192372	SRC/TGFB1/VDR/TP63/IL6	5
GO:2001242	BP	GO:2001242	regulation of intrinsic apoptotic signaling pathway	6/92	190/18870	0.000334982086699357	0.00392868231217275	0.0024842481867961	BID/SRC/MUC1/HELLS/HSPB1/NOX1	6
GO:1901342	BP	GO:1901342	regulation of vasculature development	8/92	354/18870	0.000335318327759441	0.00392868231217275	0.0024842481867961	ALOX5/SIRT6/CYBB/HSPB1/IL1B/HMOX1/TERT/IL6	8
GO:0019359	BP	GO:0019359	nicotinamide nucleotide biosynthetic process	3/92	28/18870	0.00033634042816443	0.00392868231217275	0.0024842481867961	NNMT/PARP9/IDO1	3
GO:0019363	BP	GO:0019363	pyridine nucleotide biosynthetic process	3/92	28/18870	0.00033634042816443	0.00392868231217275	0.0024842481867961	NNMT/PARP9/IDO1	3
GO:0045606	BP	GO:0045606	positive regulation of epidermal cell differentiation	3/92	28/18870	0.00033634042816443	0.00392868231217275	0.0024842481867961	ALOX15B/ETV4/VDR	3
GO:1903055	BP	GO:1903055	positive regulation of extracellular matrix organization	3/92	28/18870	0.00033634042816443	0.00392868231217275	0.0024842481867961	TGFB1/TGFBR1/IL6	3
GO:0002286	BP	GO:0002286	T cell activation involved in immune response	5/92	123/18870	0.000339145178089582	0.0039448685986989	0.0024944833622973	MYB/IFNG/IFNA1/IFNA8/IL6	5
GO:0071706	BP	GO:0071706	tumor necrosis factor superfamily cytokine production	6/92	191/18870	0.000344505527540238	0.00396839544325169	0.00250936023863322	CYBB/TGFB1/HSPB1/IFNG/IL6/ADIPOQ	6
GO:1903555	BP	GO:1903555	regulation of tumor necrosis factor superfamily cytokine production	6/92	191/18870	0.000344505527540238	0.00396839544325169	0.00250936023863322	CYBB/TGFB1/HSPB1/IFNG/IL6/ADIPOQ	6
GO:0032868	BP	GO:0032868	response to insulin	7/92	269/18870	0.000345450250815435	0.00396839544325169	0.00250936023863322	SREBF1/SRC/RARRES2/SOCS1/IL1B/CPEB1/ADIPOQ	7
GO:0033673	BP	GO:0033673	negative regulation of kinase activity	6/92	193/18870	0.000364188630630861	0.00414525903349199	0.0026211974956197	CDKN2A/TRIB2/HSPB1/IFNG/IL1B/ADIPOQ	6
GO:0008286	BP	GO:0008286	insulin receptor signaling pathway	5/92	125/18870	0.000365319591081129	0.00414525903349199	0.0026211974956197	SREBF1/SRC/RARRES2/SOCS1/IL1B	5
GO:0072089	BP	GO:0072089	stem cell proliferation	5/92	125/18870	0.000365319591081129	0.00414525903349199	0.0026211974956197	SIRT6/TGFB1/TP63/TGFBR1/TERT	5
GO:0010038	BP	GO:0010038	response to metal ion	8/92	359/18870	0.000368203818946971	0.0041610025067991	0.0026311526642766	TFR2/AQP3/CYBB/HMOX1/TERT/HAMP/ALOX15/DPEP1	8
GO:0006833	BP	GO:0006833	water transport	3/92	29/18870	0.00037382823250406	0.00419049389661809	0.00264980113871723	AQP3/AQP8/AQP5	3
GO:0097421	BP	GO:0097421	liver regeneration	3/92	29/18870	0.00037382823250406	0.00419049389661809	0.00264980113871723	EZH2/SLC7A5/IL6	3
GO:0043200	BP	GO:0043200	response to amino acid	5/92	126/18870	0.000378965999251884	0.00421870336080207	0.00266763900512664	CYBB/SOCS1/SLC7A5/CPEB1/CDO1	5
GO:1902893	BP	GO:1902893	regulation of miRNA transcription	4/92	70/18870	0.00037937979863328	0.00421870336080207	0.00266763900512664	SREBF1/TGFB1/MYB/TERT	4
GO:0046683	BP	GO:0046683	response to organophosphorus	5/92	127/18870	0.000392994414330483	0.00433405059245081	0.00274057723945205	SREBF1/AQP8/IL1B/CDO1/ADIPOQ	5
GO:0051384	BP	GO:0051384	response to glucocorticoid	5/92	127/18870	0.000392994414330483	0.00433405059245081	0.00274057723945205	FLT3/DDIT4/CDO1/IL6/ADIPOQ	5
GO:1903039	BP	GO:1903039	positive regulation of leukocyte cell-cell adhesion	7/92	275/18870	0.000394429784133113	0.00433405059245081	0.00274057723945205	ALOX5/SRC/DPP4/SOCS1/IFNG/IL1B/IL6	7
GO:0061614	BP	GO:0061614	miRNA transcription	4/92	71/18870	0.000400540728727256	0.00438387096795973	0.00277208046819112	SREBF1/TGFB1/MYB/TERT	4
GO:0010039	BP	GO:0010039	response to iron ion	3/92	30/18870	0.000413902711334361	0.00451235112748833	0.00285332312870333	TFR2/HMOX1/HAMP	3
GO:0042113	BP	GO:0042113	B cell activation	7/92	278/18870	0.000420923859931449	0.00456726077973647	0.00288804449154105	TGFB1/EZH2/FLT3/AQP8/IFNA1/IFNA8/IL6	7
GO:0051224	BP	GO:0051224	negative regulation of protein transport	5/92	129/18870	0.000422225187191465	0.00456726077973647	0.00288804449154105	SREBF1/SIRT6/TXN/IL1B/ADIPOQ	5
GO:0009306	BP	GO:0009306	protein secretion	8/92	368/18870	0.000434016787916916	0.00467661500158538	0.00295719312860567	ALOX5/SREBF1/SIRT6/TGFB1/NR1D1/IFNG/IL1B/IL6	8
GO:0071621	BP	GO:0071621	granulocyte chemotaxis	5/92	130/18870	0.000437441630708998	0.00469531943386492	0.00296902061891496	DPP4/CXCL2/RARRES2/IL1B/DPEP1	5
GO:0035592	BP	GO:0035592	establishment of protein localization to extracellular region	8/92	369/18870	0.00044188507573296	0.0047247711943755	0.00298764403430787	ALOX5/SREBF1/SIRT6/TGFB1/NR1D1/IFNG/IL1B/IL6	8
GO:0140962	BP	GO:0140962	multicellular organismal-level chemical homeostasis	4/92	73/18870	0.00044537158643197	0.00474380463709148	0.00299967956983823	TFR2/AQP3/HMOX1/HAMP	4
GO:0051960	BP	GO:0051960	regulation of nervous system development	9/92	466/18870	0.000448064827513033	0.0047542756507108	0.00300630077118025	TRIM46/TGFB1/EZH2/NR1D1/MYB/IFNG/IL1B/SLC7A5/IL6	9
GO:0034755	BP	GO:0034755	iron ion transmembrane transport	3/92	31/18870	0.000456636819190763	0.00480852408087243	0.00304060401933243	LCN2/IFNG/HAMP	3
GO:0072525	BP	GO:0072525	pyridine-containing compound biosynthetic process	3/92	31/18870	0.000456636819190763	0.00480852408087243	0.00304060401933243	NNMT/PARP9/IDO1	3
GO:1901653	BP	GO:1901653	cellular response to peptide	8/92	374/18870	0.000482988194848778	0.00506681955350793	0.00320393360634542	SREBF1/SRC/GDF15/RARRES2/SOCS1/IL1B/CPEB1/ADIPOQ	8
GO:1904950	BP	GO:1904950	negative regulation of establishment of protein localization	5/92	133/18870	0.000485580730741984	0.00507486628369442	0.00320902184542586	SREBF1/SIRT6/TXN/IL1B/ADIPOQ	5
GO:0034391	BP	GO:0034391	regulation of smooth muscle cell apoptotic process	3/92	32/18870	0.000502102297429291	0.0052083745778113	0.00329344397763911	CDKN2A/IFNG/SLC7A5	3
GO:0045684	BP	GO:0045684	positive regulation of epidermis development	3/92	32/18870	0.000502102297429291	0.0052083745778113	0.00329344397763911	ALOX15B/ETV4/VDR	3
GO:0071692	BP	GO:0071692	protein localization to extracellular region	8/92	377/18870	0.000509106161819849	0.00526139453479249	0.003326970417684	ALOX5/SREBF1/SIRT6/TGFB1/NR1D1/IFNG/IL1B/IL6	8
GO:0043536	BP	GO:0043536	positive regulation of blood vessel endothelial cell migration	4/92	76/18870	0.000519169775540233	0.00534552583704388	0.00338016968870249	TMSB4X/TGFB1/HSPB1/HMOX1	4
GO:0002696	BP	GO:0002696	positive regulation of leukocyte activation	8/92	380/18870	0.000536359916526035	0.00550214231713055	0.003479203964259	SRC/DPP4/TGFB1/SOCS1/IFNG/IL1B/HAMP/IL6	8
GO:0001818	BP	GO:0001818	negative regulation of cytokine production	8/92	381/18870	0.000545703202622469	0.00557740773268553	0.00352679701385265	TMSB4X/TGFB1/EZH2/TRIB2/IFNG/IDO1/IL6/ADIPOQ	8
GO:0034390	BP	GO:0034390	smooth muscle cell apoptotic process	3/92	33/18870	0.000550369686125568	0.00560449717006989	0.00354392664673105	CDKN2A/IFNG/SLC7A5	3
GO:1903037	BP	GO:1903037	regulation of leukocyte cell-cell adhesion	8/92	382/18870	0.000555178119752043	0.00561340904698182	0.00354956194943568	ALOX5/SRC/DPP4/SOCS1/IFNG/IL1B/IDO1/IL6	8
GO:1902806	BP	GO:1902806	regulation of cell cycle G1/S phase transition	6/92	209/18870	0.000555283269035971	0.00561340904698182	0.00354956194943568	BID/MUC1/CDKN2A/EZH2/RRM2/TERT	6
GO:0010827	BP	GO:0010827	regulation of glucose transmembrane transport	4/92	78/18870	0.00057295514214032	0.0057502357225635	0.0036360824144949	SIRT6/IL1B/TERT/ADIPOQ	4
GO:1901568	BP	GO:1901568	fatty acid derivative metabolic process	4/92	78/18870	0.00057295514214032	0.0057502357225635	0.0036360824144949	ALOX5/ALOX15B/ALOX15/DPEP1	4
GO:0098739	BP	GO:0098739	import across plasma membrane	6/92	212/18870	0.000598473760089356	0.00584682927883382	0.00369716202031521	SLC1A5/AQP8/IFNG/SLC2A3/RGS4/SLC7A5	6
GO:0009165	BP	GO:0009165	nucleotide biosynthetic process	7/92	295/18870	0.000599226924073335	0.00584682927883382	0.00369716202031521	TMSB4X/NNMT/TGFB1/PARP9/H19/RRM2/IDO1	7
GO:0010632	BP	GO:0010632	regulation of epithelial cell migration	7/92	295/18870	0.000599226924073335	0.00584682927883382	0.00369716202031521	TMSB4X/SRC/TGFB1/HSPB1/IFNG/HMOX1/ENPP2	7
GO:0018105	BP	GO:0018105	peptidyl-serine phosphorylation	7/92	295/18870	0.000599226924073335	0.00584682927883382	0.00369716202031521	TGFB1/TXN/IFNG/IFNA1/TGFBR1/IFNA8/IL6	7
GO:0019362	BP	GO:0019362	pyridine nucleotide metabolic process	4/92	79/18870	0.00060128031658801	0.00584682927883382	0.00369716202031521	NNMT/PARP9/NOX1/IDO1	4
GO:0046496	BP	GO:0046496	nicotinamide nucleotide metabolic process	4/92	79/18870	0.00060128031658801	0.00584682927883382	0.00369716202031521	NNMT/PARP9/NOX1/IDO1	4
GO:0000096	BP	GO:0000096	sulfur amino acid metabolic process	3/92	34/18870	0.000601508335880026	0.00584682927883382	0.00369716202031521	NOX4/DPEP1/CDO1	3
GO:0010661	BP	GO:0010661	positive regulation of muscle cell apoptotic process	3/92	34/18870	0.000601508335880026	0.00584682927883382	0.00369716202031521	CDKN2A/IFNG/MAP3K5	3
GO:0046825	BP	GO:0046825	regulation of protein export from nucleus	3/92	34/18870	0.000601508335880026	0.00584682927883382	0.00369716202031521	SIRT6/TXN/IL1B	3
GO:0002285	BP	GO:0002285	lymphocyte activation involved in immune response	6/92	213/18870	0.000613436016464902	0.00594199346959034	0.00375733778652626	TGFB1/MYB/IFNG/IFNA1/IFNA8/IL6	6
GO:1901293	BP	GO:1901293	nucleoside phosphate biosynthetic process	7/92	297/18870	0.00062364322049567	0.00601988942006237	0.00380659421866875	TMSB4X/NNMT/TGFB1/PARP9/H19/RRM2/IDO1	7
GO:0001101	BP	GO:0001101	response to acid chemical	5/92	141/18870	0.000633493510633289	0.00609381300886001	0.00385333878258092	CYBB/SOCS1/SLC7A5/CPEB1/CDO1	5
GO:0002534	BP	GO:0002534	cytokine production involved in inflammatory response	4/92	81/18870	0.000660890266198613	0.00627867371021094	0.00397023290270817	ALOX5/EZH2/H19/IL6	4
GO:0050810	BP	GO:0050810	regulation of steroid biosynthetic process	4/92	81/18870	0.000660890266198613	0.00627867371021094	0.00397023290270817	SREBF1/NR1D1/AQP8/IFNG	4
GO:1900015	BP	GO:1900015	regulation of cytokine production involved in inflammatory response	4/92	81/18870	0.000660890266198613	0.00627867371021094	0.00397023290270817	ALOX5/EZH2/H19/IL6	4
GO:0007249	BP	GO:0007249	canonical NF-kappaB signal transduction	7/92	300/18870	0.000661745106867556	0.00627867371021094	0.00397023290270817	NR1D1/MAP3K14/HSPB1/IL1B/HMOX1/LURAP1L/ADIPOQ	7
GO:0014074	BP	GO:0014074	response to purine-containing compound	5/92	143/18870	0.000675235864442569	0.00638488334404878	0.00403739310282525	SREBF1/AQP8/IL1B/CDO1/ADIPOQ	5
GO:0031667	BP	GO:0031667	response to nutrient levels	9/92	495/18870	0.000690760134685013	0.00648348391795149	0.00409974181862135	SREBF1/SRC/AQP3/GDF15/CYBB/VDR/SLC7A5/MAP3K5/ADIPOQ	9
GO:0150076	BP	GO:0150076	neuroinflammatory response	4/92	82/18870	0.000692212994830734	0.00648348391795149	0.00409974181862135	NR1D1/IFNG/IL1B/IL6	4
GO:1903828	BP	GO:1903828	negative regulation of protein localization	6/92	218/18870	0.000692659972529349	0.00648348391795149	0.00409974181862135	SREBF1/SIRT6/TGFB1/TXN/IL1B/ADIPOQ	6
GO:0045589	BP	GO:0045589	regulation of regulatory T cell differentiation	3/92	36/18870	0.000712670943769354	0.00664840679086847	0.00420402852735719	FANCD2/SOCS1/IFNG	3
GO:0050921	BP	GO:0050921	positive regulation of chemotaxis	5/92	145/18870	0.0007190056467578	0.00668506922403573	0.00422721151235883	TMSB4X/TGFB1/RARRES2/HSPB1/IL6	5
GO:0030217	BP	GO:0030217	T cell differentiation	7/92	307/18870	0.000757863289238963	0.00700069635326424	0.0044267939833212	TGFB1/MYB/FANCD2/SOCS1/IFNG/IL1B/IL6	7
GO:0010660	BP	GO:0010660	regulation of muscle cell apoptotic process	4/92	84/18870	0.000757989065587244	0.00700069635326424	0.0044267939833212	CDKN2A/IFNG/SLC7A5/MAP3K5	4
GO:0018209	BP	GO:0018209	peptidyl-serine modification	7/92	308/18870	0.000772452973882157	0.00711065982580264	0.00449632787167376	TGFB1/TXN/IFNG/IFNA1/TGFBR1/IFNA8/IL6	7
GO:0034103	BP	GO:0034103	regulation of tissue remodeling	4/92	85/18870	0.000792480524170825	0.00717620800389216	0.00453777635990152	SRC/TGFB1/HAMP/IL6	4
GO:0051101	BP	GO:0051101	regulation of DNA binding	4/92	85/18870	0.000792480524170825	0.00717620800389216	0.00453777635990152	TMSB4X/TGFB1/TXN/IFNG	4
GO:0051591	BP	GO:0051591	response to cAMP	4/92	85/18870	0.000792480524170825	0.00717620800389216	0.00453777635990152	SREBF1/AQP8/CDO1/ADIPOQ	4
GO:0071230	BP	GO:0071230	cellular response to amino acid stimulus	4/92	85/18870	0.000792480524170825	0.00717620800389216	0.00453777635990152	CYBB/SOCS1/SLC7A5/CPEB1	4
GO:0072524	BP	GO:0072524	pyridine-containing compound metabolic process	4/92	85/18870	0.000792480524170825	0.00717620800389216	0.00453777635990152	NNMT/PARP9/NOX1/IDO1	4
GO:0034504	BP	GO:0034504	protein localization to nucleus	7/92	310/18870	0.000802299914790114	0.00724153819193675	0.00457908700512471	SIRT6/SRC/TGFB1/TXN/PARP9/IFNG/TERT	7
GO:0070918	BP	GO:0070918	regulatory ncRNA processing	4/92	86/18870	0.000828066375684853	0.0073931107048316	0.00467493179745126	TGFB1/H19/TERT/IL6	4
GO:0007162	BP	GO:0007162	negative regulation of cell adhesion	7/92	312/18870	0.000833053013278515	0.0073931107048316	0.00467493179745126	SRC/MUC1/CDKN2A/TGFB1/SOCS1/IDO1/ADIPOQ	7
GO:0042180	BP	GO:0042180	cellular ketone metabolic process	6/92	226/18870	0.000835667290789364	0.0073931107048316	0.00467493179745126	SREBF1/SIRT6/NR1D1/IL1B/IDO1/ADIPOQ	6
GO:0071222	BP	GO:0071222	cellular response to lipopolysaccharide	6/92	226/18870	0.000835667290789364	0.0073931107048316	0.00467493179745126	SRC/CXCL2/NR1D1/IL1B/SLC7A5/IL6	6
GO:0032965	BP	GO:0032965	regulation of collagen biosynthetic process	3/92	38/18870	0.000836121579149495	0.0073931107048316	0.00467493179745126	TGFB1/MYB/IL6	3
GO:0042044	BP	GO:0042044	fluid transport	3/92	38/18870	0.000836121579149495	0.0073931107048316	0.00467493179745126	AQP3/AQP8/AQP5	3
GO:0120161	BP	GO:0120161	regulation of cold-induced thermogenesis	5/92	150/18870	0.000837708587058257	0.0073931107048316	0.00467493179745126	SIRT6/LCN2/SCD/NR1D1/ADIPOQ	5
GO:0106106	BP	GO:0106106	cold-induced thermogenesis	5/92	151/18870	0.000863102770445849	0.00758374987393499	0.00479547985212852	SIRT6/LCN2/SCD/NR1D1/ADIPOQ	5
GO:0048708	BP	GO:0048708	astrocyte differentiation	4/92	87/18870	0.000864765723035032	0.00758374987393499	0.00479547985212852	NR1D1/IFNG/IL1B/IL6	4
GO:0048872	BP	GO:0048872	homeostasis of number of cells	7/92	316/18870	0.00089735575163692	0.007844808143241	0.00496055645558973	SLC1A5/EZH2/MYB/FLT3/HMOX1/HAMP/IL6	7
GO:0043588	BP	GO:0043588	skin development	7/92	317/18870	0.000914028456086526	0.00796551444489198	0.00503688342407028	ALOX15B/AQP3/STMN1/EZH2/ETV4/VDR/TP63	7
GO:0006096	BP	GO:0006096	glycolytic process	4/92	89/18870	0.000941581372998514	0.00815450534870987	0.00515638922088053	SIRT6/SLC2A6/IFNG/DDIT4	4
GO:0046849	BP	GO:0046849	bone remodeling	4/92	89/18870	0.000941581372998514	0.00815450534870987	0.00515638922088053	SRC/NOX4/HAMP/IL6	4
GO:0050920	BP	GO:0050920	regulation of chemotaxis	6/92	232/18870	0.000957120612333583	0.0082575452188954	0.00522154506457983	TMSB4X/DPP4/TGFB1/RARRES2/HSPB1/IL6	6
GO:0010742	BP	GO:0010742	macrophage derived foam cell differentiation	3/92	40/18870	0.0009723734084816	0.0082575452188954	0.00522154506457983	ALOX15B/TGFB1/ADIPOQ	3
GO:0032570	BP	GO:0032570	response to progesterone	3/92	40/18870	0.0009723734084816	0.0082575452188954	0.00522154506457983	SREBF1/SRC/TGFB1	3
GO:0033028	BP	GO:0033028	myeloid cell apoptotic process	3/92	40/18870	0.0009723734084816	0.0082575452188954	0.00522154506457983	CDKN2A/IL6/ADIPOQ	3
GO:0045730	BP	GO:0045730	respiratory burst	3/92	40/18870	0.0009723734084816	0.0082575452188954	0.00522154506457983	NCF2/CYBB/NOX1	3
GO:2000677	BP	GO:2000677	regulation of transcription regulatory region DNA binding	3/92	40/18870	0.0009723734084816	0.0082575452188954	0.00522154506457983	TMSB4X/TGFB1/IFNG	3
GO:0010657	BP	GO:0010657	muscle cell apoptotic process	4/92	90/18870	0.000981735927853617	0.0082575452188954	0.00522154506457983	CDKN2A/IFNG/SLC7A5/MAP3K5	4
GO:0046889	BP	GO:0046889	positive regulation of lipid biosynthetic process	4/92	90/18870	0.000981735927853617	0.0082575452188954	0.00522154506457983	SREBF1/NR1D1/IFNG/IL1B	4
GO:0030198	BP	GO:0030198	extracellular matrix organization	7/92	321/18870	0.000983182542249776	0.0082575452188954	0.00522154506457983	DPP4/QSOX1/TGFB1/MMP13/NOX1/TGFBR1/IL6	7
GO:0031348	BP	GO:0031348	negative regulation of defense response	7/92	321/18870	0.000983182542249776	0.0082575452188954	0.00522154506457983	ALOX5/SRC/PARP14/TGFB1/NR1D1/HAMP/ADIPOQ	7
GO:0097530	BP	GO:0097530	granulocyte migration	5/92	156/18870	0.000998781133452396	0.00833250546062323	0.0052689451417042	DPP4/CXCL2/RARRES2/IL1B/DPEP1	5
GO:0022409	BP	GO:0022409	positive regulation of cell-cell adhesion	7/92	322/18870	0.0010010995769238	0.00833250546062323	0.0052689451417042	ALOX5/SRC/DPP4/SOCS1/IFNG/IL1B/IL6	7
GO:0043062	BP	GO:0043062	extracellular structure organization	7/92	322/18870	0.0010010995769238	0.00833250546062323	0.0052689451417042	DPP4/QSOX1/TGFB1/MMP13/NOX1/TGFBR1/IL6	7
GO:0007159	BP	GO:0007159	leukocyte cell-cell adhesion	8/92	419/18870	0.00101162649994497	0.00837000496978282	0.00529265744018831	ALOX5/SRC/DPP4/SOCS1/IFNG/IL1B/IDO1/IL6	8
GO:0043254	BP	GO:0043254	regulation of protein-containing complex assembly	8/92	419/18870	0.00101162649994497	0.00837000496978282	0.00529265744018831	TMSB4X/BID/SRC/CAPG/TGFB1/STMN1/IFNG/ALOX15	8
GO:0045229	BP	GO:0045229	external encapsulating structure organization	7/92	323/18870	0.00101927314096462	0.00838470103264615	0.00530195029326735	DPP4/QSOX1/TGFB1/MMP13/NOX1/TGFBR1/IL6	7
GO:0033034	BP	GO:0033034	positive regulation of myeloid cell apoptotic process	2/92	10/18870	0.00103149919178597	0.00838470103264615	0.00530195029326735	CDKN2A/ADIPOQ	2
GO:0033212	BP	GO:0033212	iron import into cell	2/92	10/18870	0.00103149919178597	0.00838470103264615	0.00530195029326735	TFR2/IFNG	2
GO:0034356	BP	GO:0034356	NAD biosynthesis via nicotinamide riboside salvage pathway	2/92	10/18870	0.00103149919178597	0.00838470103264615	0.00530195029326735	NNMT/PARP9	2
GO:1902460	BP	GO:1902460	regulation of mesenchymal stem cell proliferation	2/92	10/18870	0.00103149919178597	0.00838470103264615	0.00530195029326735	TGFB1/TGFBR1	2
GO:2000271	BP	GO:2000271	positive regulation of fibroblast apoptotic process	2/92	10/18870	0.00103149919178597	0.00838470103264615	0.00530195029326735	BID/TP63	2
GO:0043388	BP	GO:0043388	positive regulation of DNA binding	3/92	41/18870	0.0010454552229075	0.00842424788313867	0.00532695719986429	TGFB1/TXN/IFNG	3
GO:0090077	BP	GO:0090077	foam cell differentiation	3/92	41/18870	0.0010454552229075	0.00842424788313867	0.00532695719986429	ALOX15B/TGFB1/ADIPOQ	3
GO:0150077	BP	GO:0150077	regulation of neuroinflammatory response	3/92	41/18870	0.0010454552229075	0.00842424788313867	0.00532695719986429	NR1D1/IL1B/IL6	3
GO:0140747	BP	GO:0140747	regulation of ncRNA transcription	4/92	92/18870	0.00106563414975323	0.00855914702292864	0.0054122588141957	SREBF1/TGFB1/MYB/TERT	4
GO:0006909	BP	GO:0006909	phagocytosis	6/92	237/18870	0.0010683539629339	0.00855914702292864	0.0054122588141957	NCF2/SRC/IFNG/IL1B/ALOX15/ADIPOQ	6
GO:0043367	BP	GO:0043367	CD4-positive, alpha-beta T cell differentiation	4/92	93/18870	0.00110941607348418	0.00883553041873998	0.0055870260504717	MYB/SOCS1/IFNG/IL6	4
GO:1904705	BP	GO:1904705	regulation of vascular associated smooth muscle cell proliferation	4/92	93/18870	0.00110941607348418	0.00883553041873998	0.0055870260504717	SRC/TERT/MAP3K5/ADIPOQ	4
GO:0071219	BP	GO:0071219	cellular response to molecule of bacterial origin	6/92	239/18870	0.00111552824691222	0.00883553041873998	0.0055870260504717	SRC/CXCL2/NR1D1/IL1B/SLC7A5/IL6	6
GO:0019674	BP	GO:0019674	NAD metabolic process	3/92	42/18870	0.00112192166827885	0.00883553041873998	0.0055870260504717	NNMT/PARP9/IDO1	3
GO:0042092	BP	GO:0042092	type 2 immune response	3/92	42/18870	0.00112192166827885	0.00883553041873998	0.0055870260504717	MYB/IDO1/IL6	3
GO:0045124	BP	GO:0045124	regulation of bone resorption	3/92	42/18870	0.00112192166827885	0.00883553041873998	0.0055870260504717	SRC/HAMP/IL6	3
GO:0051251	BP	GO:0051251	positive regulation of lymphocyte activation	7/92	330/18870	0.00115388964903719	0.00904044541224777	0.00571660122622256	SRC/DPP4/TGFB1/SOCS1/IFNG/IL1B/IL6	7
GO:0071229	BP	GO:0071229	cellular response to acid chemical	4/92	94/18870	0.00115444536739135	0.00904044541224777	0.00571660122622256	CYBB/SOCS1/SLC7A5/CPEB1	4
GO:0050769	BP	GO:0050769	positive regulation of neurogenesis	6/92	242/18870	0.0011892711460305	0.00926099099710026	0.00585606019127506	TGFB1/MYB/IFNG/IL1B/SLC7A5/IL6	6
GO:0097529	BP	GO:0097529	myeloid leukocyte migration	6/92	242/18870	0.0011892711460305	0.00926099099710026	0.00585606019127506	DPP4/CXCL2/RARRES2/IL1B/DPEP1/IL6	6
GO:1990874	BP	GO:1990874	vascular associated smooth muscle cell proliferation	4/92	95/18870	0.0012007411411559	0.00928081305188511	0.00586859439479293	SRC/TERT/MAP3K5/ADIPOQ	4
GO:0010712	BP	GO:0010712	regulation of collagen metabolic process	3/92	43/18870	0.00120183190599951	0.00928081305188511	0.00586859439479293	TGFB1/MYB/IL6	3
GO:0090317	BP	GO:0090317	negative regulation of intracellular protein transport	3/92	43/18870	0.00120183190599951	0.00928081305188511	0.00586859439479293	SIRT6/TXN/ADIPOQ	3
GO:0071918	BP	GO:0071918	urea transmembrane transport	2/92	11/18870	0.00125672371005368	0.00962449563071414	0.00608591734316268	AQP3/AQP8	2
GO:0097168	BP	GO:0097168	mesenchymal stem cell proliferation	2/92	11/18870	0.00125672371005368	0.00962449563071414	0.00608591734316268	TGFB1/TGFBR1	2
GO:2000392	BP	GO:2000392	regulation of lamellipodium morphogenesis	2/92	11/18870	0.00125672371005368	0.00962449563071414	0.00608591734316268	SRC/ENPP2	2
GO:0009913	BP	GO:0009913	epidermal cell differentiation	6/92	245/18870	0.00126669801691174	0.0096742321071831	0.00611736751949859	ALOX15B/AQP3/EZH2/ETV4/VDR/TP63	6
GO:0006509	BP	GO:0006509	membrane protein ectodomain proteolysis	3/92	44/18870	0.0012852440210336	0.00973563590864686	0.00615619536820911	TIMP1/IFNG/IL1B	3
GO:0042771	BP	GO:0042771	intrinsic apoptotic signaling pathway in response to DNA damage by p53 class mediator	3/92	44/18870	0.0012852440210336	0.00973563590864686	0.00615619536820911	MUC1/TP63/DDIT4	3
GO:0050691	BP	GO:0050691	regulation of defense response to virus by host	3/92	44/18870	0.0012852440210336	0.00973563590864686	0.00615619536820911	STING1/PARP9/IL1B	3
GO:0048738	BP	GO:0048738	cardiac muscle tissue development	6/92	247/18870	0.0013204222196473	0.00997492872450952	0.00630750888675914	PPP1R13L/SIRT6/TGFB1/NOX4/TGFBR1/RGS4	6
GO:1990845	BP	GO:1990845	adaptive thermogenesis	5/92	168/18870	0.00138862290476292	0.0104617118570214	0.00661531950065346	SIRT6/LCN2/SCD/NR1D1/ADIPOQ	5
GO:0042593	BP	GO:0042593	glucose homeostasis	6/92	251/18870	0.00143308874089761	0.0107096416658478	0.00677209450282687	ALOX5/SIRT6/NR1D1/NOX4/IL6/ADIPOQ	6
GO:0050870	BP	GO:0050870	positive regulation of T cell activation	6/92	251/18870	0.00143308874089761	0.0107096416658478	0.00677209450282687	SRC/DPP4/SOCS1/IFNG/IL1B/IL6	6
GO:1901617	BP	GO:1901617	organic hydroxy compound biosynthetic process	6/92	251/18870	0.00143308874089761	0.0107096416658478	0.00677209450282687	SREBF1/ALOX15B/NR1D1/AQP8/IFNG/ALOX15	6
GO:0050764	BP	GO:0050764	regulation of phagocytosis	4/92	100/18870	0.0014518849952345	0.0107867016374331	0.00682082231522653	IFNG/IL1B/ALOX15/ADIPOQ	4
GO:0000082	BP	GO:0000082	G1/S transition of mitotic cell cycle	6/92	252/18870	0.00146236915696842	0.0107867016374331	0.00682082231522653	BID/MUC1/CDKN2A/EZH2/RRM2/TERT	6
GO:0033500	BP	GO:0033500	carbohydrate homeostasis	6/92	252/18870	0.00146236915696842	0.0107867016374331	0.00682082231522653	ALOX5/SIRT6/NR1D1/NOX4/IL6/ADIPOQ	6
GO:0010720	BP	GO:0010720	positive regulation of cell development	8/92	444/18870	0.00146276005736176	0.0107867016374331	0.00682082231522653	TGFB1/MYB/SOCS1/IFNG/IL1B/SLC7A5/IL6/ADIPOQ	8
GO:0085029	BP	GO:0085029	extracellular matrix assembly	3/92	46/18870	0.00146280090550801	0.0107867016374331	0.00682082231522653	QSOX1/TGFB1/TGFBR1	3
GO:0001959	BP	GO:0001959	regulation of cytokine-mediated signaling pathway	5/92	171/18870	0.00150149680190556	0.0108757935333901	0.0068771583493985	STING1/PARP14/PARP9/IL6/ADIPOQ	5
GO:0015840	BP	GO:0015840	urea transport	2/92	12/18870	0.00150328836786711	0.0108757935333901	0.0068771583493985	AQP3/AQP8	2
GO:0042532	BP	GO:0042532	negative regulation of tyrosine phosphorylation of STAT protein	2/92	12/18870	0.00150328836786711	0.0108757935333901	0.0068771583493985	PARP14/SOCS1	2
GO:0051238	BP	GO:0051238	sequestering of metal ion	2/92	12/18870	0.00150328836786711	0.0108757935333901	0.0068771583493985	FTL/FTH1	2
GO:0090312	BP	GO:0090312	positive regulation of protein deacetylation	2/92	12/18870	0.00150328836786711	0.0108757935333901	0.0068771583493985	NNMT/IFNG	2
GO:1901203	BP	GO:1901203	positive regulation of extracellular matrix assembly	2/92	12/18870	0.00150328836786711	0.0108757935333901	0.0068771583493985	TGFB1/TGFBR1	2
GO:0032755	BP	GO:0032755	positive regulation of interleukin-6 production	4/92	101/18870	0.00150618003969611	0.0108757935333901	0.0068771583493985	TGFB1/IFNG/IL1B/IL6	4
GO:0120162	BP	GO:0120162	positive regulation of cold-induced thermogenesis	4/92	101/18870	0.00150618003969611	0.0108757935333901	0.0068771583493985	SIRT6/LCN2/SCD/ADIPOQ	4
GO:0071496	BP	GO:0071496	cellular response to external stimulus	7/92	346/18870	0.00151417225107337	0.0109051783885595	0.0068957394581198	SREBF1/AQP3/VDR/MAP3K14/IL1B/SLC7A5/MAP3K5	7
GO:0035196	BP	GO:0035196	miRNA processing	3/92	47/18870	0.00155705655958885	0.0111826492168431	0.00707119431735251	TGFB1/H19/IL6	3
GO:0008630	BP	GO:0008630	intrinsic apoptotic signaling pathway in response to DNA damage	4/92	102/18870	0.00156187481771387	0.0111826492168431	0.00707119431735251	BID/MUC1/TP63/DDIT4	4
GO:0032496	BP	GO:0032496	response to lipopolysaccharide	7/92	348/18870	0.00156476638322013	0.0111826492168431	0.00707119431735251	SRC/CXCL2/NR1D1/IL1B/SLC7A5/IDO1/IL6	7
GO:0002262	BP	GO:0002262	myeloid cell homeostasis	5/92	173/18870	0.00158041107488398	0.0112654943286601	0.0071235802835526	SLC1A5/MYB/HMOX1/HAMP/IL6	5
GO:0009895	BP	GO:0009895	negative regulation of catabolic process	7/92	349/18870	0.00159055366136917	0.011308795853213	0.0071509614066133	TIMP1/SIRT6/QSOX1/IL1B/HMOX1/SLC7A5/DDIT4	7
GO:0045862	BP	GO:0045862	positive regulation of proteolysis	7/92	350/18870	0.00161667161096079	0.0113943983824648	0.00720509098777591	BID/SIRT6/SRC/TRIB2/IFNG/IL1B/MAP3K5	7
GO:0051235	BP	GO:0051235	maintenance of location	7/92	350/18870	0.00161667161096079	0.0113943983824648	0.00720509098777591	TMSB4X/SREBF1/TXN/FTL/IL1B/FTH1/IL6	7
GO:0010906	BP	GO:0010906	regulation of glucose metabolic process	4/92	103/18870	0.00161898825937899	0.0113943983824648	0.00720509098777591	SIRT6/SRC/NNMT/ADIPOQ	4
GO:0032677	BP	GO:0032677	regulation of interleukin-8 production	4/92	103/18870	0.00161898825937899	0.0113943983824648	0.00720509098777591	TMSB4X/IL1B/IL6/ADIPOQ	4
GO:0006164	BP	GO:0006164	purine nucleotide biosynthetic process	6/92	258/18870	0.0016477639513703	0.0115603008805971	0.00730999714903337	TMSB4X/NNMT/TGFB1/PARP9/H19/IDO1	6
GO:0006953	BP	GO:0006953	acute-phase response	3/92	48/18870	0.00165503588146678	0.0115603008805971	0.00730999714903337	TFR2/IL1B/IL6	3
GO:0032964	BP	GO:0032964	collagen biosynthetic process	3/92	48/18870	0.00165503588146678	0.0115603008805971	0.00730999714903337	TGFB1/MYB/IL6	3
GO:0031214	BP	GO:0031214	biomineral tissue development	5/92	175/18870	0.00166233731746778	0.0115821998560412	0.00732384466474394	ALOX5/TGFB1/MMP13/VDR/ALOX15	5
GO:0019218	BP	GO:0019218	regulation of steroid metabolic process	4/92	104/18870	0.00167753926040039	0.0116298233015289	0.00735395869502205	SREBF1/NR1D1/AQP8/IFNG	4
GO:0032637	BP	GO:0032637	interleukin-8 production	4/92	104/18870	0.00167753926040039	0.0116298233015289	0.00735395869502205	TMSB4X/IL1B/IL6/ADIPOQ	4
GO:0022900	BP	GO:0022900	electron transport chain	5/92	176/18870	0.00170445144165608	0.0117870025069749	0.00745334880221434	BID/NCF2/CYBB/NOX4/IDO1	5
GO:1901987	BP	GO:1901987	regulation of cell cycle phase transition	8/92	456/18870	0.00172980389281554	0.0119326422382809	0.00754544208176035	BID/MUC1/CDKN2A/EZH2/FANCD2/PARP9/RRM2/TERT	8
GO:0043255	BP	GO:0043255	regulation of carbohydrate biosynthetic process	4/92	105/18870	0.00173754667959862	0.011941029392929	0.00755074558356359	SIRT6/NNMT/TGFB1/ADIPOQ	4
GO:0010506	BP	GO:0010506	regulation of autophagy	7/92	355/18870	0.00175232372567182	0.011941029392929	0.00755074558356359	STING1/SREBF1/QSOX1/HSPB1/IFNG/HMOX1/SLC7A5	7
GO:0001774	BP	GO:0001774	microglial cell activation	3/92	49/18870	0.00175679173442733	0.011941029392929	0.00755074558356359	NR1D1/IFNG/IL6	3
GO:0031648	BP	GO:0031648	protein destabilization	3/92	49/18870	0.00175679173442733	0.011941029392929	0.00755074558356359	SIRT6/SRC/NR1D1	3
GO:0043330	BP	GO:0043330	response to exogenous dsRNA	3/92	49/18870	0.00175679173442733	0.011941029392929	0.00755074558356359	STING1/IFNA1/IFNA8	3
GO:0046850	BP	GO:0046850	regulation of bone remodeling	3/92	49/18870	0.00175679173442733	0.011941029392929	0.00755074558356359	SRC/HAMP/IL6	3
GO:0001837	BP	GO:0001837	epithelial to mesenchymal transition	5/92	178/18870	0.00179102487962556	0.0121440223545343	0.00767910538889522	TGFB1/EZH2/IL1B/TGFBR1/IL6	5
GO:0002532	BP	GO:0002532	production of molecular mediator involved in inflammatory response	4/92	106/18870	0.00179902933644223	0.0121686169228939	0.00769465742568452	ALOX5/EZH2/H19/IL6	4
GO:0014706	BP	GO:0014706	striated muscle tissue development	6/92	264/18870	0.00185054164128763	0.0124866644727661	0.00789577041632689	PPP1R13L/SIRT6/TGFB1/NOX4/TGFBR1/RGS4	6
GO:0030593	BP	GO:0030593	neutrophil chemotaxis	4/92	107/18870	0.0018620060086261	0.0125058096464319	0.00790787660338557	DPP4/CXCL2/IL1B/DPEP1	4
GO:0089718	BP	GO:0089718	amino acid import across plasma membrane	3/92	50/18870	0.00186237596892907	0.0125058096464319	0.00790787660338557	SLC1A5/RGS4/SLC7A5	3
GO:0071216	BP	GO:0071216	cellular response to biotic stimulus	6/92	265/18870	0.00188610005343341	0.0126345979483009	0.00798931411346556	SRC/CXCL2/NR1D1/IL1B/SLC7A5/IL6	6
GO:0072522	BP	GO:0072522	purine-containing compound biosynthetic process	6/92	267/18870	0.00195877058627705	0.0130898611294476	0.00827719351994603	TMSB4X/NNMT/TGFB1/PARP9/H19/IDO1	6
GO:0060759	BP	GO:0060759	regulation of response to cytokine stimulus	5/92	183/18870	0.00202154367214878	0.0133878635335011	0.00846563123852585	STING1/PARP14/PARP9/IL6/ADIPOQ	5
GO:0003018	BP	GO:0003018	vascular process in circulatory system	6/92	269/18870	0.0020335450764804	0.0133878635335011	0.00846563123852585	SRC/SLC1A5/TGFB1/DRD5/SLC2A3/SLC7A5	6
GO:0050878	BP	GO:0050878	regulation of body fluid levels	7/92	365/18870	0.00205012740454911	0.0133878635335011	0.00846563123852585	SRC/AQP3/VDR/HSPB1/AQP5/CDO1/IL6	7
GO:0030213	BP	GO:0030213	hyaluronan biosynthetic process	2/92	14/18870	0.00205960407833472	0.0133878635335011	0.00846563123852585	TGFB1/IL1B	2
GO:0045605	BP	GO:0045605	negative regulation of epidermal cell differentiation	2/92	14/18870	0.00205960407833472	0.0133878635335011	0.00846563123852585	EZH2/TP63	2
GO:0045683	BP	GO:0045683	negative regulation of epidermis development	2/92	14/18870	0.00205960407833472	0.0133878635335011	0.00846563123852585	EZH2/TP63	2
GO:0050667	BP	GO:0050667	homocysteine metabolic process	2/92	14/18870	0.00205960407833472	0.0133878635335011	0.00846563123852585	NOX4/DPEP1	2
GO:0060330	BP	GO:0060330	regulation of response to type II interferon	2/92	14/18870	0.00205960407833472	0.0133878635335011	0.00846563123852585	PARP14/PARP9	2
GO:0060334	BP	GO:0060334	regulation of type II interferon-mediated signaling pathway	2/92	14/18870	0.00205960407833472	0.0133878635335011	0.00846563123852585	PARP14/PARP9	2
GO:0001676	BP	GO:0001676	long-chain fatty acid metabolic process	4/92	110/18870	0.00206008721786921	0.0133878635335011	0.00846563123852585	GPX4/ALOX5/ALOX15B/ALOX15	4
GO:0042116	BP	GO:0042116	macrophage activation	4/92	110/18870	0.00206008721786921	0.0133878635335011	0.00846563123852585	NR1D1/IFNG/HAMP/IL6	4
GO:1902074	BP	GO:1902074	response to salt	7/92	366/18870	0.00208193948082149	0.0133878635335011	0.00846563123852585	AQP3/DRD5/IL1B/RGS4/ALOX15/DPEP1/ADIPOQ	7
GO:0002269	BP	GO:0002269	leukocyte activation involved in inflammatory response	3/92	52/18870	0.00208523198201653	0.0133878635335011	0.00846563123852585	NR1D1/IFNG/IL6	3
GO:0035306	BP	GO:0035306	positive regulation of dephosphorylation	3/92	52/18870	0.00208523198201653	0.0133878635335011	0.00846563123852585	SRC/TGFB1/IFNG	3
GO:0051180	BP	GO:0051180	vitamin transport	3/92	52/18870	0.00208523198201653	0.0133878635335011	0.00846563123852585	SLC2A6/SLC2A3/SLC2A14	3
GO:1901570	BP	GO:1901570	fatty acid derivative biosynthetic process	3/92	52/18870	0.00208523198201653	0.0133878635335011	0.00846563123852585	ALOX5/ALOX15B/ALOX15	3
GO:1904707	BP	GO:1904707	positive regulation of vascular associated smooth muscle cell proliferation	3/92	52/18870	0.00208523198201653	0.0133878635335011	0.00846563123852585	SRC/TERT/MAP3K5	3
GO:0007565	BP	GO:0007565	female pregnancy	5/92	186/18870	0.00216986201991072	0.0138991161644051	0.00878891480293693	TIMP1/VDR/IL1B/CTSB/IDO1	5
GO:0002237	BP	GO:0002237	response to molecule of bacterial origin	7/92	369/18870	0.00217967788448442	0.0139298954456706	0.00880837765780758	SRC/CXCL2/NR1D1/IL1B/SLC7A5/IDO1/IL6	7
GO:0110053	BP	GO:0110053	regulation of actin filament organization	6/92	273/18870	0.00218956217767326	0.0139609698484671	0.00882802712871643	TMSB4X/CAPG/STMN1/TGFBR1/RGS4/ALOX15	6
GO:0006111	BP	GO:0006111	regulation of gluconeogenesis	3/92	53/18870	0.00220260248973721	0.0140119792253305	0.00886028220609693	SIRT6/NNMT/ADIPOQ	3
GO:0030336	BP	GO:0030336	negative regulation of cell migration	7/92	373/18870	0.00231548351671348	0.0146294332377894	0.00925072075240754	TIMP1/ALOX15B/DPP4/TGFB1/HMOX1/DPEP1/ADIPOQ	7
GO:0042743	BP	GO:0042743	hydrogen peroxide metabolic process	3/92	54/18870	0.0023239988574725	0.0146294332377894	0.00925072075240754	CYBB/TXN/NOX1	3
GO:0050805	BP	GO:0050805	negative regulation of synaptic transmission	3/92	54/18870	0.0023239988574725	0.0146294332377894	0.00925072075240754	DRD5/IL1B/ADIPOQ	3
GO:0030308	BP	GO:0030308	negative regulation of cell growth	5/92	189/18870	0.00232597463708738	0.0146294332377894	0.00925072075240754	TRIM46/CDKN2A/TGFB1/MEG3/RGS4	5
GO:0046890	BP	GO:0046890	regulation of lipid biosynthetic process	5/92	189/18870	0.00232597463708738	0.0146294332377894	0.00925072075240754	SREBF1/NR1D1/AQP8/IFNG/IL1B	5
GO:0034440	BP	GO:0034440	lipid oxidation	4/92	114/18870	0.00234624261659824	0.0147001301512126	0.00929542497255777	ALOX5/ALOX15B/ALOX15/ADIPOQ	4
GO:0035358	BP	GO:0035358	regulation of peroxisome proliferator activated receptor signaling pathway	2/92	15/18870	0.00236894183731772	0.0147001301512126	0.00929542497255777	ALOX15B/ALOX15	2
GO:0036446	BP	GO:0036446	myofibroblast differentiation	2/92	15/18870	0.00236894183731772	0.0147001301512126	0.00929542497255777	TGFB1/TGFBR1	2
GO:0071639	BP	GO:0071639	positive regulation of monocyte chemotactic protein-1 production	2/92	15/18870	0.00236894183731772	0.0147001301512126	0.00929542497255777	IL1B/ADIPOQ	2
GO:1903054	BP	GO:1903054	negative regulation of extracellular matrix organization	2/92	15/18870	0.00236894183731772	0.0147001301512126	0.00929542497255777	DPP4/TGFB1	2
GO:2001028	BP	GO:2001028	positive regulation of endothelial cell chemotaxis	2/92	15/18870	0.00236894183731772	0.0147001301512126	0.00929542497255777	TMSB4X/HSPB1	2
GO:0032102	BP	GO:0032102	negative regulation of response to external stimulus	8/92	481/18870	0.00241004909839756	0.0149219075580072	0.00943566286326089	ALOX5/SRC/DPP4/PARP14/TGFB1/NR1D1/HAMP/ADIPOQ	8
GO:0062014	BP	GO:0062014	negative regulation of small molecule metabolic process	4/92	115/18870	0.00242184162904771	0.0149615993972281	0.00946076145148461	SIRT6/H19/DDIT4/ADIPOQ	4
GO:0031099	BP	GO:0031099	regeneration	5/92	191/18870	0.00243449706696101	0.0149805995176759	0.00947277591613738	NNMT/EZH2/FLT3/SLC7A5/IL6	5
GO:0044843	BP	GO:0044843	cell cycle G1/S phase transition	6/92	279/18870	0.00244034954625406	0.0149805995176759	0.00947277591613738	BID/MUC1/CDKN2A/EZH2/RRM2/TERT	6
GO:0045785	BP	GO:0045785	positive regulation of cell adhesion	8/92	482/18870	0.00244108330270043	0.0149805995176759	0.00947277591613738	ALOX5/SRC/DPP4/SOCS1/IFNG/IL1B/ALOX15/IL6	8
GO:0030857	BP	GO:0030857	negative regulation of epithelial cell differentiation	3/92	56/18870	0.00257905597792714	0.0157924573097741	0.00998614301678258	EZH2/IFNG/TP63	3
GO:0006090	BP	GO:0006090	pyruvate metabolic process	4/92	118/18870	0.0026586760759941	0.0162044166332474	0.0102466398248857	SIRT6/SLC2A6/IFNG/DDIT4	4
GO:0043500	BP	GO:0043500	muscle adaptation	4/92	118/18870	0.0026586760759941	0.0162044166332474	0.0102466398248857	EZH2/IL1B/HMOX1/RGS4	4
GO:0043542	BP	GO:0043542	endothelial cell migration	6/92	284/18870	0.00266538871546787	0.0162044166332474	0.0102466398248857	TMSB4X/DPP4/TGFB1/HSPB1/HMOX1/TGFBR1	6
GO:0010958	BP	GO:0010958	regulation of amino acid import across plasma membrane	2/92	16/18870	0.00269879312992574	0.0162044166332474	0.0102466398248857	RGS4/SLC7A5	2
GO:0034393	BP	GO:0034393	positive regulation of smooth muscle cell apoptotic process	2/92	16/18870	0.00269879312992574	0.0162044166332474	0.0102466398248857	CDKN2A/IFNG	2
GO:0045779	BP	GO:0045779	negative regulation of bone resorption	2/92	16/18870	0.00269879312992574	0.0162044166332474	0.0102466398248857	HAMP/IL6	2
GO:0051044	BP	GO:0051044	positive regulation of membrane protein ectodomain proteolysis	2/92	16/18870	0.00269879312992574	0.0162044166332474	0.0102466398248857	IFNG/IL1B	2
GO:1903789	BP	GO:1903789	regulation of amino acid transmembrane transport	2/92	16/18870	0.00269879312992574	0.0162044166332474	0.0102466398248857	RGS4/SLC7A5	2
GO:1903798	BP	GO:1903798	regulation of miRNA processing	2/92	16/18870	0.00269879312992574	0.0162044166332474	0.0102466398248857	TGFB1/IL6	2
GO:0043331	BP	GO:0043331	response to dsRNA	3/92	57/18870	0.00271280776240675	0.0162534603006266	0.0102776519129294	STING1/IFNA1/IFNA8	3
GO:0043123	BP	GO:0043123	positive regulation of canonical NF-kappaB signal transduction	5/92	196/18870	0.00272188313546244	0.0162727636915819	0.0102898581465134	MAP3K14/IL1B/HMOX1/LURAP1L/ADIPOQ	5
GO:0035710	BP	GO:0035710	CD4-positive, alpha-beta T cell activation	4/92	119/18870	0.00274102725931796	0.0163170359334131	0.0103178530892843	MYB/SOCS1/IFNG/IL6	4
GO:1990748	BP	GO:1990748	cellular detoxification	4/92	119/18870	0.00274102725931796	0.0163170359334131	0.0103178530892843	GPX4/TXN/H19/AQP8	4
GO:0008544	BP	GO:0008544	epidermis development	7/92	385/18870	0.0027624487769652	0.0164094179486394	0.010376269585092	ALOX15B/AQP3/STMN1/EZH2/ETV4/VDR/TP63	7
GO:0010721	BP	GO:0010721	negative regulation of cell development	6/92	287/18870	0.00280769745833898	0.0166426416507087	0.0105237453830684	TRIM46/NR1D1/SOCS1/IL1B/IL6/ADIPOQ	6
GO:0002718	BP	GO:0002718	regulation of cytokine production involved in immune response	4/92	120/18870	0.00282511173848618	0.0166472364067763	0.0105266508138268	TGFB1/IL1B/SLC7A5/IL6	4
GO:0045814	BP	GO:0045814	negative regulation of gene expression, epigenetic	4/92	120/18870	0.00282511173848618	0.0166472364067763	0.0105266508138268	SIRT6/EZH2/TFAP2C/HELLS	4
GO:0031334	BP	GO:0031334	positive regulation of protein-containing complex assembly	5/92	198/18870	0.00284345506900938	0.0166472364067763	0.0105266508138268	BID/SRC/TGFB1/IFNG/ALOX15	5
GO:0003229	BP	GO:0003229	ventricular cardiac muscle tissue development	3/92	58/18870	0.00285076748998195	0.0166472364067763	0.0105266508138268	PPP1R13L/TGFB1/TGFBR1	3
GO:0006476	BP	GO:0006476	protein deacetylation	3/92	58/18870	0.00285076748998195	0.0166472364067763	0.0105266508138268	SIRT6/NNMT/IFNG	3
GO:0015804	BP	GO:0015804	neutral amino acid transport	3/92	58/18870	0.00285076748998195	0.0166472364067763	0.0105266508138268	SLC1A5/RGS4/SLC7A5	3
GO:0042306	BP	GO:0042306	regulation of protein import into nucleus	3/92	58/18870	0.00285076748998195	0.0166472364067763	0.0105266508138268	SIRT6/TGFB1/IFNG	3
GO:1903532	BP	GO:1903532	positive regulation of secretion by cell	6/92	288/18870	0.00285637833310515	0.0166472364067763	0.0105266508138268	TFR2/SIRT6/TGFB1/MYB/IFNG/IL1B	6
GO:2000146	BP	GO:2000146	negative regulation of cell motility	7/92	388/18870	0.00288391580707456	0.0167725647357056	0.0106059004576404	TIMP1/ALOX15B/DPP4/TGFB1/HMOX1/DPEP1/ADIPOQ	7
GO:0051962	BP	GO:0051962	positive regulation of nervous system development	6/92	290/18870	0.002955637602192	0.0171538048728471	0.0108469724110771	TGFB1/MYB/IFNG/IL1B/SLC7A5/IL6	6
GO:0071248	BP	GO:0071248	cellular response to metal ion	5/92	200/18870	0.00296891457471463	0.0171949635785556	0.0108729985521347	TFR2/CYBB/HMOX1/ALOX15/DPEP1	5
GO:0046686	BP	GO:0046686	response to cadmium ion	3/92	59/18870	0.00299297834969597	0.0172587485458978	0.0109133320983148	CYBB/HMOX1/TERT	3
GO:0002367	BP	GO:0002367	cytokine production involved in immune response	4/92	122/18870	0.00299855235527649	0.0172587485458978	0.0109133320983148	TGFB1/IL1B/SLC7A5/IL6	4
GO:0021782	BP	GO:0021782	glial cell development	4/92	122/18870	0.00299855235527649	0.0172587485458978	0.0109133320983148	NR1D1/IFNG/IL1B/IL6	4
GO:0030100	BP	GO:0030100	regulation of endocytosis	6/92	291/18870	0.00300622622113462	0.017267167137922	0.0109186554791101	TFR2/SRC/IFNG/IL1B/ALOX15/ADIPOQ	6
GO:0032388	BP	GO:0032388	positive regulation of intracellular transport	5/92	201/18870	0.00303312429546428	0.0173690468455808	0.0109830777100038	TRIM46/SIRT6/TGFB1/IFNG/IL1B	5
GO:0070920	BP	GO:0070920	regulation of regulatory ncRNA processing	2/92	17/18870	0.00304895498584296	0.0173690468455808	0.0109830777100038	TGFB1/IL6	2
GO:0090399	BP	GO:0090399	replicative senescence	2/92	17/18870	0.00304895498584296	0.0173690468455808	0.0109830777100038	CDKN2A/TERT	2
GO:1902170	BP	GO:1902170	cellular response to reactive nitrogen species	2/92	17/18870	0.00304895498584296	0.0173690468455808	0.0109830777100038	MAP3K5/DPEP1	2
GO:0030282	BP	GO:0030282	bone mineralization	4/92	123/18870	0.00308794419316513	0.0175551837566443	0.0111007788237773	ALOX5/MMP13/VDR/ALOX15	4
GO:0050728	BP	GO:0050728	negative regulation of inflammatory response	5/92	202/18870	0.00309833246547954	0.017578294395986	0.0111153925184765	ALOX5/SRC/NR1D1/HAMP/ADIPOQ	5
GO:0001961	BP	GO:0001961	positive regulation of cytokine-mediated signaling pathway	3/92	60/18870	0.00313948261718633	0.0177033705391035	0.0111944826960632	STING1/PARP14/PARP9	3
GO:0032387	BP	GO:0032387	negative regulation of intracellular transport	3/92	60/18870	0.00313948261718633	0.0177033705391035	0.0111944826960632	SIRT6/TXN/ADIPOQ	3
GO:0046324	BP	GO:0046324	regulation of glucose import	3/92	60/18870	0.00313948261718633	0.0177033705391035	0.0111944826960632	SIRT6/TERT/ADIPOQ	3
GO:0046632	BP	GO:0046632	alpha-beta T cell differentiation	4/92	124/18870	0.00317914072384968	0.0178907109560771	0.0113129448302343	MYB/SOCS1/IFNG/IL6	4
GO:0007623	BP	GO:0007623	circadian rhythm	5/92	204/18870	0.00323177956582787	0.018150196349498	0.0114770268472782	SREBF1/SIRT6/EZH2/NR1D1/ADIPOQ	5
GO:0048511	BP	GO:0048511	rhythmic process	6/92	296/18870	0.00326896441600787	0.0183220182993989	0.0115856760923878	SREBF1/SIRT6/SRC/EZH2/NR1D1/ADIPOQ	6
GO:0019755	BP	GO:0019755	one-carbon compound transport	3/92	61/18870	0.00329032166419107	0.0183308501532088	0.0115912607935852	AQP3/AQP8/AQP5	3
GO:0048010	BP	GO:0048010	vascular endothelial growth factor receptor signaling pathway	3/92	61/18870	0.00329032166419107	0.0183308501532088	0.0115912607935852	SRC/HSPB1/IL1B	3
GO:0050994	BP	GO:0050994	regulation of lipid catabolic process	3/92	61/18870	0.00329032166419107	0.0183308501532088	0.0115912607935852	SIRT6/RARRES2/IL1B	3
GO:0044703	BP	GO:0044703	multi-organism reproductive process	5/92	206/18870	0.00336932669149983	0.0187334564047391	0.0118458433153784	TIMP1/VDR/IL1B/CTSB/IDO1	5
GO:0002830	BP	GO:0002830	positive regulation of type 2 immune response	2/92	18/18870	0.00341922588882846	0.0188226692493923	0.0119022558297937	IDO1/IL6	2
GO:0045820	BP	GO:0045820	negative regulation of glycolytic process	2/92	18/18870	0.00341922588882846	0.0188226692493923	0.0119022558297937	SIRT6/DDIT4	2
GO:0046851	BP	GO:0046851	negative regulation of bone remodeling	2/92	18/18870	0.00341922588882846	0.0188226692493923	0.0119022558297937	HAMP/IL6	2
GO:0072673	BP	GO:0072673	lamellipodium morphogenesis	2/92	18/18870	0.00341922588882846	0.0188226692493923	0.0119022558297937	SRC/ENPP2	2
GO:0150078	BP	GO:0150078	positive regulation of neuroinflammatory response	2/92	18/18870	0.00341922588882846	0.0188226692493923	0.0119022558297937	IL1B/IL6	2
GO:0032731	BP	GO:0032731	positive regulation of interleukin-1 beta production	3/92	62/18870	0.00344553596797789	0.0188926824279655	0.0119465276996223	HSPB1/IFNG/IL6	3
GO:0043030	BP	GO:0043030	regulation of macrophage activation	3/92	62/18870	0.00344553596797789	0.0188926824279655	0.0119465276996223	NR1D1/HAMP/IL6	3
GO:0071383	BP	GO:0071383	cellular response to steroid hormone stimulus	5/92	208/18870	0.00351104462923047	0.0191762358924572	0.0121258288301414	SRC/NR1D1/FLT3/TP63/DDIT4	5
GO:1901654	BP	GO:1901654	response to ketone	5/92	208/18870	0.00351104462923047	0.0191762358924572	0.0121258288301414	SREBF1/SRC/CYBB/TGFB1/DDIT4	5
GO:0002366	BP	GO:0002366	leukocyte activation involved in immune response	6/92	301/18870	0.00354850048779062	0.0193428065805058	0.0122311575120957	TGFB1/MYB/IFNG/IFNA1/IFNA8/IL6	6
GO:0097237	BP	GO:0097237	cellular response to toxic substance	4/92	128/18870	0.00356232569769694	0.0193801672007779	0.0122547819861034	GPX4/TXN/H19/AQP8	4
GO:0008631	BP	GO:0008631	intrinsic apoptotic signaling pathway in response to oxidative stress	3/92	63/18870	0.00360516512069685	0.0195367622525092	0.0123538027117344	HSPB1/NOX1/MAP3K5	3
GO:0032757	BP	GO:0032757	positive regulation of interleukin-8 production	3/92	63/18870	0.00360516512069685	0.0195367622525092	0.0123538027117344	IL1B/IL6/ADIPOQ	3
GO:0045732	BP	GO:0045732	positive regulation of protein catabolic process	5/92	210/18870	0.00365700411671822	0.0197720558854603	0.0125025874020139	SIRT6/TRIB2/IFNG/IL1B/HAMP	5
GO:1990266	BP	GO:1990266	neutrophil migration	4/92	129/18870	0.00366280891403311	0.0197720558854603	0.0125025874020139	DPP4/CXCL2/IL1B/DPEP1	4
GO:0051090	BP	GO:0051090	regulation of DNA-binding transcription factor activity	7/92	406/18870	0.00370123328031578	0.019940752944337	0.0126092606652945	TMSB4X/STING1/CDKN2A/TGFB1/IL1B/HMOX1/IL6	7
GO:0045786	BP	GO:0045786	negative regulation of cell cycle	7/92	407/18870	0.0037513219353891	0.0201715183372954	0.0127551819853401	MUC1/ALOX15B/CDKN2A/TGFB1/EZH2/FANCD2/PARP9	7
GO:0010595	BP	GO:0010595	positive regulation of endothelial cell migration	4/92	130/18870	0.00376520152620213	0.0202070661058725	0.0127776601275301	TMSB4X/TGFB1/HSPB1/HMOX1	4
GO:0002263	BP	GO:0002263	cell activation involved in immune response	6/92	305/18870	0.00378465920220343	0.0202102061716917	0.0127796457049319	TGFB1/MYB/IFNG/IFNA1/IFNA8/IL6	6
GO:0051146	BP	GO:0051146	striated muscle cell differentiation	6/92	305/18870	0.00378465920220343	0.0202102061716917	0.0127796457049319	SIRT6/GDF15/TGFB1/EZH2/NOX4/RGS4	6
GO:0035743	BP	GO:0035743	CD4-positive, alpha-beta T cell cytokine production	2/92	19/18870	0.00380940576761384	0.0202102061716917	0.0127796457049319	IL1B/IL6	2
GO:0045721	BP	GO:0045721	negative regulation of gluconeogenesis	2/92	19/18870	0.00380940576761384	0.0202102061716917	0.0127796457049319	SIRT6/ADIPOQ	2
GO:0046827	BP	GO:0046827	positive regulation of protein export from nucleus	2/92	19/18870	0.00380940576761384	0.0202102061716917	0.0127796457049319	SIRT6/IL1B	2
GO:2001169	BP	GO:2001169	regulation of ATP biosynthetic process	2/92	19/18870	0.00380940576761384	0.0202102061716917	0.0127796457049319	TMSB4X/H19	2
GO:0055007	BP	GO:0055007	cardiac muscle cell differentiation	4/92	131/18870	0.00386952068446521	0.020490033338692	0.0129565905625201	SIRT6/TGFB1/NOX4/RGS4	4
GO:0032613	BP	GO:0032613	interleukin-10 production	3/92	65/18870	0.0039378219715282	0.0207332293197886	0.0131103721938838	TRIB2/IDO1/IL6	3
GO:0032653	BP	GO:0032653	regulation of interleukin-10 production	3/92	65/18870	0.0039378219715282	0.0207332293197886	0.0131103721938838	TRIB2/IDO1/IL6	3
GO:1902808	BP	GO:1902808	positive regulation of cell cycle G1/S phase transition	3/92	65/18870	0.0039378219715282	0.0207332293197886	0.0131103721938838	EZH2/RRM2/TERT	3
GO:0016051	BP	GO:0016051	carbohydrate biosynthetic process	5/92	214/18870	0.00396193032776408	0.0208207302668887	0.0131657022134435	SIRT6/NNMT/TGFB1/NR1D1/ADIPOQ	5
GO:0042476	BP	GO:0042476	odontogenesis	4/92	132/18870	0.00397578344917057	0.0208541094126306	0.0131868090568319	SRC/AQP3/TP63/AQP5	4
GO:0051047	BP	GO:0051047	positive regulation of secretion	6/92	310/18870	0.00409606717606058	0.0214445701496204	0.0135601787769277	TFR2/SIRT6/TGFB1/MYB/IFNG/IL1B	6
GO:0044706	BP	GO:0044706	multi-multicellular organism process	5/92	216/18870	0.00412103810402753	0.0215347479872115	0.0136172014913454	TIMP1/VDR/IL1B/CTSB/IDO1	5
GO:0034764	BP	GO:0034764	positive regulation of transmembrane transport	5/92	217/18870	0.00420228395726613	0.0217215608212087	0.0137353300156829	TMSB4X/IFNG/TERT/SLC7A5/ADIPOQ	5
GO:0031053	BP	GO:0031053	primary miRNA processing	2/92	20/18870	0.00421929598685349	0.0217215608212087	0.0137353300156829	TGFB1/IL6	2
GO:0034244	BP	GO:0034244	negative regulation of transcription elongation by RNA polymerase II	2/92	20/18870	0.00421929598685349	0.0217215608212087	0.0137353300156829	SIRT6/EZH2	2
GO:0055093	BP	GO:0055093	response to hyperoxia	2/92	20/18870	0.00421929598685349	0.0217215608212087	0.0137353300156829	NOX1/SLC7A5	2
GO:0071731	BP	GO:0071731	response to nitric oxide	2/92	20/18870	0.00421929598685349	0.0217215608212087	0.0137353300156829	TXN/DPEP1	2
GO:0097709	BP	GO:0097709	connective tissue replacement	2/92	20/18870	0.00421929598685349	0.0217215608212087	0.0137353300156829	TIMP1/TGFB1	2
GO:1903978	BP	GO:1903978	regulation of microglial cell activation	2/92	20/18870	0.00421929598685349	0.0217215608212087	0.0137353300156829	NR1D1/IL6	2
GO:2000269	BP	GO:2000269	regulation of fibroblast apoptotic process	2/92	20/18870	0.00421929598685349	0.0217215608212087	0.0137353300156829	BID/TP63	2
GO:0050679	BP	GO:0050679	positive regulation of epithelial cell proliferation	5/92	218/18870	0.00428466949681394	0.0218121151602345	0.0137925908056007	SIRT6/HMOX1/TP63/TGFBR1/NEAT1	5
GO:0001655	BP	GO:0001655	urogenital system development	3/92	67/18870	0.00428859160216728	0.0218121151602345	0.0137925908056007	ALOX15B/HELLS/TP63	3
GO:0035601	BP	GO:0035601	protein deacylation	3/92	67/18870	0.00428859160216728	0.0218121151602345	0.0137925908056007	SIRT6/NNMT/IFNG	3
GO:0046888	BP	GO:0046888	negative regulation of hormone secretion	3/92	67/18870	0.00428859160216728	0.0218121151602345	0.0137925908056007	SREBF1/IL1B/ADIPOQ	3
GO:0060760	BP	GO:0060760	positive regulation of response to cytokine stimulus	3/92	67/18870	0.00428859160216728	0.0218121151602345	0.0137925908056007	STING1/PARP14/PARP9	3
GO:0072577	BP	GO:0072577	endothelial cell apoptotic process	3/92	67/18870	0.00428859160216728	0.0218121151602345	0.0137925908056007	TGFB1/TERT/MAP3K5	3
GO:0070372	BP	GO:0070372	regulation of ERK1 and ERK2 cascade	6/92	313/18870	0.00429180827073678	0.0218121151602345	0.0137925908056007	SRC/TGFB1/NOX4/IL1B/ALOX15/ADIPOQ	6
GO:0002702	BP	GO:0002702	positive regulation of production of molecular mediator of immune response	4/92	136/18870	0.00442060855060515	0.0223848666132647	0.0141547623037304	TGFB1/IL1B/SLC7A5/IL6	4
GO:0098781	BP	GO:0098781	ncRNA transcription	4/92	136/18870	0.00442060855060515	0.0223848666132647	0.0141547623037304	SREBF1/TGFB1/MYB/TERT	4
GO:0040013	BP	GO:0040013	negative regulation of locomotion	7/92	423/18870	0.00462517187804042	0.0231601866666557	0.0146450252681996	TIMP1/ALOX15B/DPP4/TGFB1/HMOX1/DPEP1/ADIPOQ	7
GO:0010829	BP	GO:0010829	negative regulation of glucose transmembrane transport	2/92	21/18870	0.0046486993381273	0.0231601866666557	0.0146450252681996	SIRT6/IL1B	2
GO:0034104	BP	GO:0034104	negative regulation of tissue remodeling	2/92	21/18870	0.0046486993381273	0.0231601866666557	0.0146450252681996	HAMP/IL6	2
GO:0043552	BP	GO:0043552	positive regulation of phosphatidylinositol 3-kinase activity	2/92	21/18870	0.0046486993381273	0.0231601866666557	0.0146450252681996	TGFB1/FLT3	2
GO:0060444	BP	GO:0060444	branching involved in mammary gland duct morphogenesis	2/92	21/18870	0.0046486993381273	0.0231601866666557	0.0146450252681996	SRC/VDR	2
GO:0071605	BP	GO:0071605	monocyte chemotactic protein-1 production	2/92	21/18870	0.0046486993381273	0.0231601866666557	0.0146450252681996	IL1B/ADIPOQ	2
GO:0071637	BP	GO:0071637	regulation of monocyte chemotactic protein-1 production	2/92	21/18870	0.0046486993381273	0.0231601866666557	0.0146450252681996	IL1B/ADIPOQ	2
GO:0097284	BP	GO:0097284	hepatocyte apoptotic process	2/92	21/18870	0.0046486993381273	0.0231601866666557	0.0146450252681996	BID/H19	2
GO:1901201	BP	GO:1901201	regulation of extracellular matrix assembly	2/92	21/18870	0.0046486993381273	0.0231601866666557	0.0146450252681996	TGFB1/TGFBR1	2
GO:0046626	BP	GO:0046626	regulation of insulin receptor signaling pathway	3/92	69/18870	0.00465775982212806	0.0231638145000286	0.0146473192787004	SRC/SOCS1/IL1B	3
GO:0043467	BP	GO:0043467	regulation of generation of precursor metabolites and energy	4/92	139/18870	0.00477545730210077	0.0237067344640003	0.0149906272453163	SIRT6/SLC2A6/IFNG/DDIT4	4
GO:0048662	BP	GO:0048662	negative regulation of smooth muscle cell proliferation	3/92	70/18870	0.00484932907691141	0.0239877844018038	0.0151683453051921	IFNG/HMOX1/ADIPOQ	3
GO:0098732	BP	GO:0098732	macromolecule deacylation	3/92	70/18870	0.00484932907691141	0.0239877844018038	0.0151683453051921	SIRT6/NNMT/IFNG	3
GO:0070555	BP	GO:0070555	response to interleukin-1	4/92	140/18870	0.00489787182826952	0.0241848733260911	0.0152929717737872	SRC/NR1D1/IL1B/IL6	4
GO:0003208	BP	GO:0003208	cardiac ventricle morphogenesis	3/92	71/18870	0.005045599151096	0.0247728141038186	0.0156647480323276	PPP1R13L/TGFB1/TGFBR1	3
GO:1900076	BP	GO:1900076	regulation of cellular response to insulin stimulus	3/92	71/18870	0.005045599151096	0.0247728141038186	0.0156647480323276	SRC/SOCS1/IL1B	3
GO:1902475	BP	GO:1902475	L-alpha-amino acid transmembrane transport	3/92	71/18870	0.005045599151096	0.0247728141038186	0.0156647480323276	SLC1A5/RGS4/SLC7A5	3
GO:0030099	BP	GO:0030099	myeloid cell differentiation	7/92	430/18870	0.0050525847470738	0.0247728141038186	0.0156647480323276	SRC/SLC1A5/TGFB1/MYB/SOCS1/IFNG/ADIPOQ	7
GO:0015669	BP	GO:0015669	gas transport	2/92	22/18870	0.00509742003099549	0.0248611012038026	0.015720575164843	AQP5/NGB	2
GO:0033762	BP	GO:0033762	response to glucagon	2/92	22/18870	0.00509742003099549	0.0248611012038026	0.015720575164843	SREBF1/CDO1	2
GO:2000679	BP	GO:2000679	positive regulation of transcription regulatory region DNA binding	2/92	22/18870	0.00509742003099549	0.0248611012038026	0.015720575164843	TGFB1/IFNG	2
GO:0014823	BP	GO:0014823	response to activity	3/92	72/18870	0.00524660207928718	0.0254992198958363	0.0161240807368598	SLC7A5/IL6/ADIPOQ	3
GO:0030858	BP	GO:0030858	positive regulation of epithelial cell differentiation	3/92	72/18870	0.00524660207928718	0.0254992198958363	0.0161240807368598	ALOX15B/ETV4/VDR	3
GO:0071241	BP	GO:0071241	cellular response to inorganic substance	5/92	229/18870	0.00526862988251173	0.0255615900059033	0.0161635196175156	TFR2/CYBB/HMOX1/ALOX15/DPEP1	5
GO:0009410	BP	GO:0009410	response to xenobiotic stimulus	7/92	434/18870	0.00530983918433334	0.0257166427394542	0.0162615650794731	SREBF1/SRC/NNMT/CYBB/IL1B/DPEP1/ADIPOQ	7
GO:0009743	BP	GO:0009743	response to carbohydrate	5/92	230/18870	0.00536537237100789	0.0259404090285251	0.0164030606125093	SREBF1/NR1D1/NOX4/IL1B/ADIPOQ	5
GO:0010565	BP	GO:0010565	regulation of cellular ketone metabolic process	4/92	144/18870	0.00540861895922823	0.0260588573772175	0.0164779597955143	SREBF1/NR1D1/IL1B/ADIPOQ	4
GO:0034763	BP	GO:0034763	negative regulation of transmembrane transport	4/92	144/18870	0.00540861895922823	0.0260588573772175	0.0164779597955143	SIRT6/IL1B/RGS4/HAMP	4
GO:0032732	BP	GO:0032732	positive regulation of interleukin-1 production	3/92	73/18870	0.00545236910040955	0.0262241974033539	0.0165825102853469	HSPB1/IFNG/IL6	3
GO:2001235	BP	GO:2001235	positive regulation of apoptotic signaling pathway	4/92	145/18870	0.0055416576347593	0.0265832182849015	0.0168095321983285	BID/NOX1/TP63/TGFBR1	4
GO:0032785	BP	GO:0032785	negative regulation of DNA-templated transcription, elongation	2/92	23/18870	0.00556526368410527	0.0265832182849015	0.0168095321983285	SIRT6/EZH2	2
GO:0045591	BP	GO:0045591	positive regulation of regulatory T cell differentiation	2/92	23/18870	0.00556526368410527	0.0265832182849015	0.0168095321983285	SOCS1/IFNG	2
GO:0046823	BP	GO:0046823	negative regulation of nucleocytoplasmic transport	2/92	23/18870	0.00556526368410527	0.0265832182849015	0.0168095321983285	SIRT6/TXN	2
GO:0031333	BP	GO:0031333	negative regulation of protein-containing complex assembly	4/92	147/18870	0.00581426725319446	0.0277249793548552	0.0175315090960273	TMSB4X/SRC/CAPG/STMN1	4
GO:0016042	BP	GO:0016042	lipid catabolic process	6/92	334/18870	0.00586163147758593	0.0278857634297532	0.0176331786928011	SIRT6/RARRES2/IL1B/DPEP1/ENPP2/ADIPOQ	6
GO:0002573	BP	GO:0002573	myeloid leukocyte differentiation	5/92	235/18870	0.00586804734043367	0.0278857634297532	0.0176331786928011	SRC/TGFB1/SOCS1/IFNG/ADIPOQ	5
GO:0002294	BP	GO:0002294	CD4-positive, alpha-beta T cell differentiation involved in immune response	3/92	75/18870	0.00587831644994931	0.0278868937386674	0.0176338934280858	MYB/IFNG/IL6	3
GO:0015711	BP	GO:0015711	organic anion transport	7/92	443/18870	0.0059246554203696	0.0280588450913586	0.0177426244992688	SLC1A5/SLC2A6/IL1B/SLC2A3/RGS4/SLC7A5/SLC2A14	7
GO:0070371	BP	GO:0070371	ERK1 and ERK2 cascade	6/92	336/18870	0.00603041001913205	0.0282293015762588	0.0178504103113791	SRC/TGFB1/NOX4/IL1B/ALOX15/ADIPOQ	6
GO:0006925	BP	GO:0006925	inflammatory cell apoptotic process	2/92	24/18870	0.006052037316349	0.0282293015762588	0.0178504103113791	CDKN2A/IL6	2
GO:0010640	BP	GO:0010640	regulation of platelet-derived growth factor receptor signaling pathway	2/92	24/18870	0.006052037316349	0.0282293015762588	0.0178504103113791	SRC/ADIPOQ	2
GO:0032693	BP	GO:0032693	negative regulation of interleukin-10 production	2/92	24/18870	0.006052037316349	0.0282293015762588	0.0178504103113791	TRIB2/IDO1	2
GO:0034114	BP	GO:0034114	regulation of heterotypic cell-cell adhesion	2/92	24/18870	0.006052037316349	0.0282293015762588	0.0178504103113791	IL1B/ADIPOQ	2
GO:0035357	BP	GO:0035357	peroxisome proliferator activated receptor signaling pathway	2/92	24/18870	0.006052037316349	0.0282293015762588	0.0178504103113791	ALOX15B/ALOX15	2
GO:0046426	BP	GO:0046426	negative regulation of receptor signaling pathway via JAK-STAT	2/92	24/18870	0.006052037316349	0.0282293015762588	0.0178504103113791	PARP14/SOCS1	2
GO:1903578	BP	GO:1903578	regulation of ATP metabolic process	2/92	24/18870	0.006052037316349	0.0282293015762588	0.0178504103113791	TMSB4X/H19	2
GO:2001026	BP	GO:2001026	regulation of endothelial cell chemotaxis	2/92	24/18870	0.006052037316349	0.0282293015762588	0.0178504103113791	TMSB4X/HSPB1	2
GO:0050768	BP	GO:0050768	negative regulation of neurogenesis	4/92	149/18870	0.00609568968556562	0.0283038128299971	0.0178975264771281	TRIM46/NR1D1/IL1B/IL6	4
GO:0002287	BP	GO:0002287	alpha-beta T cell activation involved in immune response	3/92	76/18870	0.00609855535437708	0.0283038128299971	0.0178975264771281	MYB/IFNG/IL6	3
GO:0002293	BP	GO:0002293	alpha-beta T cell differentiation involved in immune response	3/92	76/18870	0.00609855535437708	0.0283038128299971	0.0178975264771281	MYB/IFNG/IL6	3
GO:0032956	BP	GO:0032956	regulation of actin cytoskeleton organization	6/92	337/18870	0.00611611939755949	0.028338019875359	0.0179191568314462	TMSB4X/CAPG/STMN1/TGFBR1/RGS4/ALOX15	6
GO:0032890	BP	GO:0032890	regulation of organic acid transport	3/92	77/18870	0.00632367552049999	0.0292509450033111	0.0184964324708556	IL1B/RGS4/SLC7A5	3
GO:0014856	BP	GO:0014856	skeletal muscle cell proliferation	2/92	25/18870	0.00655754933807365	0.0299835315129025	0.0189596734670758	SRC/MYB	2
GO:0045540	BP	GO:0045540	regulation of cholesterol biosynthetic process	2/92	25/18870	0.00655754933807365	0.0299835315129025	0.0189596734670758	SREBF1/AQP8	2
GO:0045649	BP	GO:0045649	regulation of macrophage differentiation	2/92	25/18870	0.00655754933807365	0.0299835315129025	0.0189596734670758	TGFB1/ADIPOQ	2
GO:0046697	BP	GO:0046697	decidualization	2/92	25/18870	0.00655754933807365	0.0299835315129025	0.0189596734670758	VDR/CTSB	2
GO:0048011	BP	GO:0048011	neurotrophin TRK receptor signaling pathway	2/92	25/18870	0.00655754933807365	0.0299835315129025	0.0189596734670758	SRC/DDIT4	2
GO:0106118	BP	GO:0106118	regulation of sterol biosynthetic process	2/92	25/18870	0.00655754933807365	0.0299835315129025	0.0189596734670758	SREBF1/AQP8	2
GO:2000773	BP	GO:2000773	negative regulation of cellular senescence	2/92	25/18870	0.00655754933807365	0.0299835315129025	0.0189596734670758	SIRT6/TERT	2
GO:0043535	BP	GO:0043535	regulation of blood vessel endothelial cell migration	4/92	153/18870	0.00668545995287994	0.0305181915747229	0.0192977583982534	TMSB4X/TGFB1/HSPB1/HMOX1	4
GO:0045685	BP	GO:0045685	regulation of glial cell differentiation	3/92	79/18870	0.00678866844164936	0.0309385217504676	0.0195635483995762	TGFB1/NR1D1/IL6	3
GO:0007584	BP	GO:0007584	response to nutrient	4/92	155/18870	0.00699404671988349	0.0317018913489671	0.0200462546583776	AQP3/CYBB/VDR/ADIPOQ	4
GO:0051961	BP	GO:0051961	negative regulation of nervous system development	4/92	155/18870	0.00699404671988349	0.0317018913489671	0.0200462546583776	TRIM46/NR1D1/IL1B/IL6	4
GO:0032272	BP	GO:0032272	negative regulation of protein polymerization	3/92	80/18870	0.00702859374309907	0.0317018913489671	0.0200462546583776	TMSB4X/CAPG/STMN1	3
GO:0002726	BP	GO:0002726	positive regulation of T cell cytokine production	2/92	26/18870	0.00708160954234122	0.0317018913489671	0.0200462546583776	IL1B/IL6	2
GO:0032967	BP	GO:0032967	positive regulation of collagen biosynthetic process	2/92	26/18870	0.00708160954234122	0.0317018913489671	0.0200462546583776	TGFB1/MYB	2
GO:0044346	BP	GO:0044346	fibroblast apoptotic process	2/92	26/18870	0.00708160954234122	0.0317018913489671	0.0200462546583776	BID/TP63	2
GO:0060391	BP	GO:0060391	positive regulation of SMAD protein signal transduction	2/92	26/18870	0.00708160954234122	0.0317018913489671	0.0200462546583776	TGFB1/TGFBR1	2
GO:0070102	BP	GO:0070102	interleukin-6-mediated signaling pathway	2/92	26/18870	0.00708160954234122	0.0317018913489671	0.0200462546583776	SRC/IL6	2
GO:0090218	BP	GO:0090218	positive regulation of lipid kinase activity	2/92	26/18870	0.00708160954234122	0.0317018913489671	0.0200462546583776	TGFB1/FLT3	2
GO:1900407	BP	GO:1900407	regulation of cellular response to oxidative stress	2/92	26/18870	0.00708160954234122	0.0317018913489671	0.0200462546583776	ALOX5/H19	2
GO:1904996	BP	GO:1904996	positive regulation of leukocyte adhesion to vascular endothelial cell	2/92	26/18870	0.00708160954234122	0.0317018913489671	0.0200462546583776	ALOX5/IL6	2
GO:0002720	BP	GO:0002720	positive regulation of cytokine production involved in immune response	3/92	81/18870	0.00727350541528755	0.0324564126075431	0.0205233657912143	IL1B/SLC7A5/IL6	3
GO:0045913	BP	GO:0045913	positive regulation of carbohydrate metabolic process	3/92	81/18870	0.00727350541528755	0.0324564126075431	0.0205233657912143	SRC/NNMT/IFNG	3
GO:0090316	BP	GO:0090316	positive regulation of intracellular protein transport	4/92	158/18870	0.00747438272951899	0.0332209193371724	0.0210067910992344	SIRT6/TGFB1/IFNG/IL1B	4
GO:0098754	BP	GO:0098754	detoxification	4/92	158/18870	0.00747438272951899	0.0332209193371724	0.0210067910992344	GPX4/TXN/H19/AQP8	4
GO:0006163	BP	GO:0006163	purine nucleotide metabolic process	7/92	463/18870	0.00748068183635609	0.0332209193371724	0.0210067910992344	TMSB4X/NNMT/TGFB1/PARP9/H19/NOX1/IDO1	7
GO:0060337	BP	GO:0060337	type I interferon-mediated signaling pathway	3/92	82/18870	0.00752342791226691	0.0333574634706571	0.0210931329026874	STING1/IFNA1/IFNA8	3
GO:0007015	BP	GO:0007015	actin filament organization	7/92	464/18870	0.00756572865868367	0.0334916013871666	0.0211779531679546	TMSB4X/SRC/CAPG/STMN1/TGFBR1/RGS4/ALOX15	7
GO:0010714	BP	GO:0010714	positive regulation of collagen metabolic process	2/92	27/18870	0.00762402909623994	0.0335892248614057	0.021239684028227	TGFB1/MYB	2
GO:0036296	BP	GO:0036296	response to increased oxygen levels	2/92	27/18870	0.00762402909623994	0.0335892248614057	0.021239684028227	NOX1/SLC7A5	2
GO:1903319	BP	GO:1903319	positive regulation of protein maturation	2/92	27/18870	0.00762402909623994	0.0335892248614057	0.021239684028227	TFR2/SRC	2
GO:0031669	BP	GO:0031669	cellular response to nutrient levels	5/92	251/18870	0.00769943433655595	0.0338677649614328	0.0214158150267296	SREBF1/AQP3/VDR/SLC7A5/MAP3K5	5
GO:0014855	BP	GO:0014855	striated muscle cell proliferation	3/92	83/18870	0.00777838497476919	0.0341071139272214	0.0215671640509124	SRC/MYB/TGFBR1	3
GO:0071357	BP	GO:0071357	cellular response to type I interferon	3/92	83/18870	0.00777838497476919	0.0341071139272214	0.0215671640509124	STING1/IFNA1/IFNA8	3
GO:1901990	BP	GO:1901990	regulation of mitotic cell cycle phase transition	6/92	355/18870	0.00781566541033002	0.0342066355227241	0.0216300951620406	BID/MUC1/CDKN2A/EZH2/RRM2/TERT	6
GO:0010001	BP	GO:0010001	glial cell differentiation	5/92	252/18870	0.00782569071670955	0.0342066355227241	0.0216300951620406	TGFB1/NR1D1/IFNG/IL1B/IL6	5
GO:0051051	BP	GO:0051051	negative regulation of transport	7/92	469/18870	0.00800177805120071	0.0349167984278762	0.022079156900626	SREBF1/SIRT6/TXN/IL1B/RGS4/HAMP/ADIPOQ	7
GO:0002292	BP	GO:0002292	T cell differentiation involved in immune response	3/92	84/18870	0.00803839963807223	0.0349167984278762	0.022079156900626	MYB/IFNG/IL6	3
GO:0060395	BP	GO:0060395	SMAD protein signal transduction	3/92	84/18870	0.00803839963807223	0.0349167984278762	0.022079156900626	GDF15/TGFB1/TGFBR1	3
GO:0072332	BP	GO:0072332	intrinsic apoptotic signaling pathway by p53 class mediator	3/92	84/18870	0.00803839963807223	0.0349167984278762	0.022079156900626	MUC1/TP63/DDIT4	3
GO:0120254	BP	GO:0120254	olefinic compound metabolic process	4/92	162/18870	0.00814801262279461	0.035331125900067	0.0223411511749761	GPX4/ALOX5/ALOX15B/ALOX15	4
GO:0002675	BP	GO:0002675	positive regulation of acute inflammatory response	2/92	28/18870	0.00818462053224575	0.035331125900067	0.0223411511749761	IL1B/IL6	2
GO:0060964	BP	GO:0060964	regulation of miRNA-mediated gene silencing	2/92	28/18870	0.00818462053224575	0.035331125900067	0.0223411511749761	TGFB1/IL6	2
GO:2000108	BP	GO:2000108	positive regulation of leukocyte apoptotic process	2/92	28/18870	0.00818462053224575	0.035331125900067	0.0223411511749761	CDKN2A/IDO1	2
GO:0003015	BP	GO:0003015	heart process	5/92	255/18870	0.00821311354520986	0.0353443586001291	0.0223495186907291	PPP1R13L/SREBF1/SRC/NOX4/RGS4	5
GO:0051259	BP	GO:0051259	protein complex oligomerization	5/92	255/18870	0.00821311354520986	0.0353443586001291	0.0223495186907291	STING1/SLC1A5/TP63/RRM2/AQP5	5
GO:0016052	BP	GO:0016052	carbohydrate catabolic process	4/92	163/18870	0.00832243827876625	0.035649273366672	0.0225423273465893	SIRT6/SLC2A6/IFNG/DDIT4	4
GO:0043281	BP	GO:0043281	regulation of cysteine-type endopeptidase activity involved in apoptotic process	4/92	163/18870	0.00832243827876625	0.035649273366672	0.0225423273465893	BID/SRC/MAP3K5/DPEP1	4
GO:0044409	BP	GO:0044409	entry into host	4/92	163/18870	0.00832243827876625	0.035649273366672	0.0225423273465893	SRC/SLC1A5/DPP4/CTSB	4
GO:0032370	BP	GO:0032370	positive regulation of lipid transport	3/92	86/18870	0.00857369042765992	0.0366690144444532	0.0231871465816876	MYB/IL1B/ADIPOQ	3
GO:1903829	BP	GO:1903829	positive regulation of protein localization	7/92	476/18870	0.00864317998938601	0.036909432212739	0.0233391714484189	SIRT6/SRC/TGFB1/PARP9/IFNG/IL1B/TERT	7
GO:0035051	BP	GO:0035051	cardiocyte differentiation	4/92	165/18870	0.00867860675677247	0.0370038754353182	0.0233988913203262	SIRT6/TGFB1/NOX4/RGS4	4
GO:0010447	BP	GO:0010447	response to acidic pH	2/92	29/18870	0.00876319773963402	0.0371367221283271	0.0234828950981849	SRC/NOX1	2
GO:0051354	BP	GO:0051354	negative regulation of oxidoreductase activity	2/92	29/18870	0.00876319773963402	0.0371367221283271	0.0234828950981849	DRD5/H19	2
GO:0060603	BP	GO:0060603	mammary gland duct morphogenesis	2/92	29/18870	0.00876319773963402	0.0371367221283271	0.0234828950981849	SRC/VDR	2
GO:1900368	BP	GO:1900368	regulation of post-transcriptional gene silencing by regulatory ncRNA	2/92	29/18870	0.00876319773963402	0.0371367221283271	0.0234828950981849	TGFB1/IL6	2
GO:0042176	BP	GO:0042176	regulation of protein catabolic process	6/92	364/18870	0.00878274948928793	0.0371629278237754	0.0234994659090136	TIMP1/SIRT6/TRIB2/IFNG/IL1B/HAMP	6
GO:0010232	BP	GO:0010232	vascular transport	3/92	87/18870	0.0088490091671108	0.0372167102640969	0.0235334744949041	SLC1A5/SLC2A3/SLC7A5	3
GO:0071868	BP	GO:0071868	cellular response to monoamine stimulus	3/92	87/18870	0.0088490091671108	0.0372167102640969	0.0235334744949041	DRD5/RGS4/ADIPOQ	3
GO:0071870	BP	GO:0071870	cellular response to catecholamine stimulus	3/92	87/18870	0.0088490091671108	0.0372167102640969	0.0235334744949041	DRD5/RGS4/ADIPOQ	3
GO:0150104	BP	GO:0150104	transport across blood-brain barrier	3/92	87/18870	0.0088490091671108	0.0372167102640969	0.0235334744949041	SLC1A5/SLC2A3/SLC7A5	3
GO:0005996	BP	GO:0005996	monosaccharide metabolic process	5/92	261/18870	0.00902762282565086	0.0379105611107393	0.0239722215278056	SIRT6/SRC/NNMT/SLC2A3/ADIPOQ	5
GO:0046330	BP	GO:0046330	positive regulation of JNK cascade	3/92	88/18870	0.00912947074897341	0.0382804354180182	0.0242061064551649	IL1B/NOX1/MAP3K5	3
GO:0048762	BP	GO:0048762	mesenchymal cell differentiation	5/92	262/18870	0.00916860859287315	0.0383866444099207	0.024273266249363	TGFB1/EZH2/IL1B/TGFBR1/IL6	5
GO:0051168	BP	GO:0051168	nuclear export	4/92	168/18870	0.00923135204901239	0.0385912160845931	0.0244026243321736	SIRT6/TGFB1/TXN/IL1B	4
GO:0060147	BP	GO:0060147	regulation of post-transcriptional gene silencing	2/92	30/18870	0.00935957595594114	0.0388914762787275	0.0245924897332355	TGFB1/IL6	2
GO:0061098	BP	GO:0061098	positive regulation of protein tyrosine kinase activity	2/92	30/18870	0.00935957595594114	0.0388914762787275	0.0245924897332355	SRC/NOX4	2
GO:0070723	BP	GO:0070723	response to cholesterol	2/92	30/18870	0.00935957595594114	0.0388914762787275	0.0245924897332355	TGFB1/TGFBR1	2
GO:1902230	BP	GO:1902230	negative regulation of intrinsic apoptotic signaling pathway in response to DNA damage	2/92	30/18870	0.00935957595594114	0.0388914762787275	0.0245924897332355	BID/MUC1	2
GO:0001960	BP	GO:0001960	negative regulation of cytokine-mediated signaling pathway	3/92	89/18870	0.00941509479697253	0.0388914762787275	0.0245924897332355	PARP14/IL6/ADIPOQ	3
GO:0014910	BP	GO:0014910	regulation of smooth muscle cell migration	3/92	89/18870	0.00941509479697253	0.0388914762787275	0.0245924897332355	SRC/TERT/ADIPOQ	3
GO:0034340	BP	GO:0034340	response to type I interferon	3/92	89/18870	0.00941509479697253	0.0388914762787275	0.0245924897332355	STING1/IFNA1/IFNA8	3
GO:0048145	BP	GO:0048145	regulation of fibroblast proliferation	3/92	89/18870	0.00941509479697253	0.0388914762787275	0.0245924897332355	SIRT6/MYB/FTH1	3
GO:0006094	BP	GO:0006094	gluconeogenesis	3/92	90/18870	0.00970590027521802	0.0396800040663325	0.0250911044266472	SIRT6/NNMT/ADIPOQ	3
GO:0007589	BP	GO:0007589	body fluid secretion	3/92	90/18870	0.00970590027521802	0.0396800040663325	0.0250911044266472	VDR/AQP5/CDO1	3
GO:0010507	BP	GO:0010507	negative regulation of autophagy	3/92	90/18870	0.00970590027521802	0.0396800040663325	0.0250911044266472	QSOX1/HMOX1/SLC7A5	3
GO:0015807	BP	GO:0015807	L-amino acid transport	3/92	90/18870	0.00970590027521802	0.0396800040663325	0.0250911044266472	SLC1A5/RGS4/SLC7A5	3
GO:0051262	BP	GO:0051262	protein tetramerization	3/92	90/18870	0.00970590027521802	0.0396800040663325	0.0250911044266472	TP63/RRM2/AQP5	3
GO:0071867	BP	GO:0071867	response to monoamine	3/92	90/18870	0.00970590027521802	0.0396800040663325	0.0250911044266472	DRD5/RGS4/ADIPOQ	3
GO:0071869	BP	GO:0071869	response to catecholamine	3/92	90/18870	0.00970590027521802	0.0396800040663325	0.0250911044266472	DRD5/RGS4/ADIPOQ	3
GO:0001975	BP	GO:0001975	response to amphetamine	2/92	31/18870	0.00997357175847564	0.0403588493283294	0.0255203628846309	DRD5/RGS4	2
GO:0035767	BP	GO:0035767	endothelial cell chemotaxis	2/92	31/18870	0.00997357175847564	0.0403588493283294	0.0255203628846309	TMSB4X/HSPB1	2
GO:0050999	BP	GO:0050999	regulation of nitric-oxide synthase activity	2/92	31/18870	0.00997357175847564	0.0403588493283294	0.0255203628846309	IL1B/TERT	2
GO:0060966	BP	GO:0060966	regulation of gene silencing by regulatory ncRNA	2/92	31/18870	0.00997357175847564	0.0403588493283294	0.0255203628846309	TGFB1/IL6	2
GO:0090322	BP	GO:0090322	regulation of superoxide metabolic process	2/92	31/18870	0.00997357175847564	0.0403588493283294	0.0255203628846309	TGFB1/H19	2
GO:1900017	BP	GO:1900017	positive regulation of cytokine production involved in inflammatory response	2/92	31/18870	0.00997357175847564	0.0403588493283294	0.0255203628846309	H19/IL6	2
GO:1900745	BP	GO:1900745	positive regulation of p38MAPK cascade	2/92	31/18870	0.00997357175847564	0.0403588493283294	0.0255203628846309	IL1B/MAP3K5	2
GO:0031507	BP	GO:0031507	heterochromatin formation	3/92	91/18870	0.0100019054956228	0.0404146762759178	0.0255556642865516	SIRT6/EZH2/HELLS	3
GO:0050680	BP	GO:0050680	negative regulation of epithelial cell proliferation	4/92	173/18870	0.0102027720326188	0.0411664822215967	0.0260310584286507	ALOX5/TGFB1/VDR/TGFBR1	4
GO:0050886	BP	GO:0050886	endocrine process	3/92	92/18870	0.0103031281252589	0.0415111538959705	0.0262490068179745	DRD5/IL1B/NOX1	3
GO:0002699	BP	GO:0002699	positive regulation of immune effector process	5/92	270/18870	0.0103517362715057	0.0416121716571538	0.026312884008878	TGFB1/IFNG/IL1B/SLC7A5/IL6	5
GO:0072521	BP	GO:0072521	purine-containing compound metabolic process	7/92	493/18870	0.0103581376930757	0.0416121716571538	0.026312884008878	TMSB4X/NNMT/TGFB1/PARP9/H19/NOX1/IDO1	7
GO:0032970	BP	GO:0032970	regulation of actin filament-based process	6/92	379/18870	0.0105813253524719	0.0420151664363971	0.0265677122108229	TMSB4X/CAPG/STMN1/TGFBR1/RGS4/ALOX15	6
GO:0002230	BP	GO:0002230	positive regulation of defense response to virus by host	2/92	32/18870	0.0106050030558787	0.0420151664363971	0.0265677122108229	STING1/PARP9	2
GO:0016242	BP	GO:0016242	negative regulation of macroautophagy	2/92	32/18870	0.0106050030558787	0.0420151664363971	0.0265677122108229	QSOX1/HMOX1	2
GO:0030808	BP	GO:0030808	regulation of nucleotide biosynthetic process	2/92	32/18870	0.0106050030558787	0.0420151664363971	0.0265677122108229	TMSB4X/H19	2
GO:0048710	BP	GO:0048710	regulation of astrocyte differentiation	2/92	32/18870	0.0106050030558787	0.0420151664363971	0.0265677122108229	NR1D1/IL6	2
GO:0070498	BP	GO:0070498	interleukin-1-mediated signaling pathway	2/92	32/18870	0.0106050030558787	0.0420151664363971	0.0265677122108229	IL1B/IL6	2
GO:1900371	BP	GO:1900371	regulation of purine nucleotide biosynthetic process	2/92	32/18870	0.0106050030558787	0.0420151664363971	0.0265677122108229	TMSB4X/H19	2
GO:1901889	BP	GO:1901889	negative regulation of cell junction assembly	2/92	32/18870	0.0106050030558787	0.0420151664363971	0.0265677122108229	SRC/IL1B	2
GO:1903649	BP	GO:1903649	regulation of cytoplasmic transport	2/92	32/18870	0.0106050030558787	0.0420151664363971	0.0265677122108229	TRIM46/SRC	2
GO:0019319	BP	GO:0019319	hexose biosynthetic process	3/92	93/18870	0.0106095851936514	0.0420151664363971	0.0265677122108229	SIRT6/NNMT/ADIPOQ	3
GO:0019915	BP	GO:0019915	lipid storage	3/92	94/18870	0.0109212931000116	0.0430655245645846	0.0272318917163409	SREBF1/IL1B/IL6	3
GO:0032411	BP	GO:0032411	positive regulation of transporter activity	3/92	94/18870	0.0109212931000116	0.0430655245645846	0.0272318917163409	TMSB4X/IFNG/ADIPOQ	3
GO:0060761	BP	GO:0060761	negative regulation of response to cytokine stimulus	3/92	94/18870	0.0109212931000116	0.0430655245645846	0.0272318917163409	PARP14/IL6/ADIPOQ	3
GO:0032635	BP	GO:0032635	interleukin-6 production	4/92	177/18870	0.0110259693789532	0.0433552968507636	0.0274151252331599	TGFB1/IFNG/IL1B/IL6	4
GO:0032675	BP	GO:0032675	regulation of interleukin-6 production	4/92	177/18870	0.0110259693789532	0.0433552968507636	0.0274151252331599	TGFB1/IFNG/IL1B/IL6	4
GO:0010743	BP	GO:0010743	regulation of macrophage derived foam cell differentiation	2/92	33/18870	0.0112536890797338	0.0439399657888482	0.0277848325889347	ALOX15B/ADIPOQ	2
GO:0033032	BP	GO:0033032	regulation of myeloid cell apoptotic process	2/92	33/18870	0.0112536890797338	0.0439399657888482	0.0277848325889347	CDKN2A/ADIPOQ	2
GO:0043618	BP	GO:0043618	regulation of transcription from RNA polymerase II promoter in response to stress	2/92	33/18870	0.0112536890797338	0.0439399657888482	0.0277848325889347	MUC1/HMOX1	2
GO:0061436	BP	GO:0061436	establishment of skin barrier	2/92	33/18870	0.0112536890797338	0.0439399657888482	0.0277848325889347	STMN1/TP63	2
GO:1904893	BP	GO:1904893	negative regulation of receptor signaling pathway via STAT	2/92	33/18870	0.0112536890797338	0.0439399657888482	0.0277848325889347	PARP14/SOCS1	2
GO:0014909	BP	GO:0014909	smooth muscle cell migration	3/92	96/18870	0.0115605239148832	0.0450746935250706	0.0285023620548534	SRC/TERT/ADIPOQ	3
GO:0051402	BP	GO:0051402	neuron apoptotic process	5/92	278/18870	0.0116358296955222	0.0453047710834059	0.0286478484321423	BID/MYB/TP63/TERT/MAP3K5	5
GO:0001894	BP	GO:0001894	tissue homeostasis	5/92	279/18870	0.0118036304281731	0.045329783920526	0.0286636649554254	SRC/HSPB1/NOX4/HAMP/IL6	5
GO:0060249	BP	GO:0060249	anatomical structure homeostasis	5/92	279/18870	0.0118036304281731	0.045329783920526	0.0286636649554254	SRC/HSPB1/NOX4/HAMP/IL6	5
GO:0050688	BP	GO:0050688	regulation of defense response to virus	3/92	97/18870	0.0118880765344952	0.045329783920526	0.0286636649554254	STING1/PARP9/IL1B	3
GO:0051153	BP	GO:0051153	regulation of striated muscle cell differentiation	3/92	97/18870	0.0118880765344952	0.045329783920526	0.0286636649554254	TGFB1/EZH2/RGS4	3
GO:0001936	BP	GO:0001936	regulation of endothelial cell proliferation	4/92	181/18870	0.0118909422636982	0.045329783920526	0.0286636649554254	ALOX5/SIRT6/HMOX1/TGFBR1	4
GO:0043534	BP	GO:0043534	blood vessel endothelial cell migration	4/92	181/18870	0.0118909422636982	0.045329783920526	0.0286636649554254	TMSB4X/TGFB1/HSPB1/HMOX1	4
GO:0046631	BP	GO:0046631	alpha-beta T cell activation	4/92	181/18870	0.0118909422636982	0.045329783920526	0.0286636649554254	MYB/SOCS1/IFNG/IL6	4
GO:1902903	BP	GO:1902903	regulation of supramolecular fiber organization	6/92	389/18870	0.0119172106320832	0.045329783920526	0.0286636649554254	TMSB4X/CAPG/STMN1/TGFBR1/RGS4/ALOX15	6
GO:0002323	BP	GO:0002323	natural killer cell activation involved in immune response	2/92	34/18870	0.0119194503762246	0.045329783920526	0.0286636649554254	IFNA1/IFNA8	2
GO:0002828	BP	GO:0002828	regulation of type 2 immune response	2/92	34/18870	0.0119194503762246	0.045329783920526	0.0286636649554254	IDO1/IL6	2
GO:0006691	BP	GO:0006691	leukotriene metabolic process	2/92	34/18870	0.0119194503762246	0.045329783920526	0.0286636649554254	ALOX5/DPEP1	2
GO:0030212	BP	GO:0030212	hyaluronan metabolic process	2/92	34/18870	0.0119194503762246	0.045329783920526	0.0286636649554254	TGFB1/IL1B	2
GO:0034383	BP	GO:0034383	low-density lipoprotein particle clearance	2/92	34/18870	0.0119194503762246	0.045329783920526	0.0286636649554254	HMOX1/ADIPOQ	2
GO:0043372	BP	GO:0043372	positive regulation of CD4-positive, alpha-beta T cell differentiation	2/92	34/18870	0.0119194503762246	0.045329783920526	0.0286636649554254	SOCS1/IFNG	2
GO:0070293	BP	GO:0070293	renal absorption	2/92	34/18870	0.0119194503762246	0.045329783920526	0.0286636649554254	AQP3/ADIPOQ	2
GO:0071398	BP	GO:0071398	cellular response to fatty acid	2/92	34/18870	0.0119194503762246	0.045329783920526	0.0286636649554254	SREBF1/SRC	2
GO:0090183	BP	GO:0090183	regulation of kidney development	2/92	34/18870	0.0119194503762246	0.045329783920526	0.0286636649554254	EZH2/ADIPOQ	2
GO:0042129	BP	GO:0042129	regulation of T cell proliferation	4/92	182/18870	0.0121137994973764	0.0460059598397627	0.0290912354912547	BID/IL1B/IDO1/IL6	4
GO:0031668	BP	GO:0031668	cellular response to extracellular stimulus	5/92	281/18870	0.0121441712551964	0.0460583848423547	0.0291243857200804	SREBF1/AQP3/VDR/SLC7A5/MAP3K5	5
GO:1905952	BP	GO:1905952	regulation of lipid localization	4/92	183/18870	0.0123393247672139	0.0467347722790934	0.0295520900060908	MYB/IL1B/IL6/ADIPOQ	4
GO:0098869	BP	GO:0098869	cellular oxidant detoxification	3/92	99/18870	0.0125591259503799	0.0470885248091426	0.0297757805495147	GPX4/TXN/H19	3
GO:0006694	BP	GO:0006694	steroid biosynthetic process	4/92	184/18870	0.0125675290572873	0.0470885248091426	0.0297757805495147	SREBF1/NR1D1/AQP8/IFNG	4
GO:0001893	BP	GO:0001893	maternal placenta development	2/92	35/18870	0.0126021087978425	0.0470885248091426	0.0297757805495147	VDR/CTSB	2
GO:0008340	BP	GO:0008340	determination of adult lifespan	2/92	35/18870	0.0126021087978425	0.0470885248091426	0.0297757805495147	SIRT6/TP63	2
GO:0033146	BP	GO:0033146	regulation of intracellular estrogen receptor signaling pathway	2/92	35/18870	0.0126021087978425	0.0470885248091426	0.0297757805495147	SRC/TP63	2
GO:0036314	BP	GO:0036314	response to sterol	2/92	35/18870	0.0126021087978425	0.0470885248091426	0.0297757805495147	TGFB1/TGFBR1	2
GO:0090311	BP	GO:0090311	regulation of protein deacetylation	2/92	35/18870	0.0126021087978425	0.0470885248091426	0.0297757805495147	NNMT/IFNG	2
GO:1901099	BP	GO:1901099	negative regulation of signal transduction in absence of ligand	2/92	35/18870	0.0126021087978425	0.0470885248091426	0.0297757805495147	IL1B/TERT	2
GO:1902882	BP	GO:1902882	regulation of response to oxidative stress	2/92	35/18870	0.0126021087978425	0.0470885248091426	0.0297757805495147	ALOX5/H19	2
GO:2001240	BP	GO:2001240	negative regulation of extrinsic apoptotic signaling pathway in absence of ligand	2/92	35/18870	0.0126021087978425	0.0470885248091426	0.0297757805495147	IL1B/TERT	2
GO:0019217	BP	GO:0019217	regulation of fatty acid metabolic process	3/92	100/18870	0.0129026488665184	0.0480178900253296	0.0303634518524424	SREBF1/IL1B/ADIPOQ	3
GO:0070828	BP	GO:0070828	heterochromatin organization	3/92	100/18870	0.0129026488665184	0.0480178900253296	0.0303634518524424	SIRT6/EZH2/HELLS	3
GO:0071901	BP	GO:0071901	negative regulation of protein serine/threonine kinase activity	3/92	100/18870	0.0129026488665184	0.0480178900253296	0.0303634518524424	CDKN2A/IL1B/ADIPOQ	3
GO:0031331	BP	GO:0031331	positive regulation of cellular catabolic process	6/92	396/18870	0.0129205871347963	0.0480203639501789	0.0303650162047704	STING1/IFNG/IL1B/HMOX1/NEAT1/IL6	6
GO:0051258	BP	GO:0051258	protein polymerization	5/92	286/18870	0.0130246684307378	0.0483425610646876	0.0305687531154973	TMSB4X/GPX4/CAPG/STMN1/ALOX15	5
GO:0003333	BP	GO:0003333	amino acid transmembrane transport	3/92	101/18870	0.0132515203612171	0.0489853126621662	0.0309751882415061	SLC1A5/RGS4/SLC7A5	3
GO:0032200	BP	GO:0032200	telomere organization	4/92	187/18870	0.0132683238973421	0.0489853126621662	0.0309751882415061	SIRT6/SRC/EZH2/TERT	4
GO:0061138	BP	GO:0061138	morphogenesis of a branching epithelium	4/92	187/18870	0.0132683238973421	0.0489853126621662	0.0309751882415061	SIRT6/SRC/VDR/TP63	4
GO:0098727	BP	GO:0098727	maintenance of cell number	4/92	187/18870	0.0132683238973421	0.0489853126621662	0.0309751882415061	SIRT6/EZH2/FANCD2/TP63	4
GO:1902745	BP	GO:1902745	positive regulation of lamellipodium organization	2/92	36/18870	0.0133014874951409	0.0490426196770448	0.0310114255436065	SRC/ENPP2	2
GO:0052548	BP	GO:0052548	regulation of endopeptidase activity	5/92	288/18870	0.0133886727316414	0.0492986889986268	0.0311733474546409	TIMP1/BID/SRC/MAP3K5/DPEP1	5
GO:0044000	BP	GO:0044000	movement in host	4/92	188/18870	0.0135073514509999	0.0496698902563225	0.0314080714608325	SRC/SLC1A5/DPP4/CTSB	4
GO:0006754	BP	GO:0006754	ATP biosynthetic process	3/92	102/18870	0.0136057520443535	0.0498339798198983	0.0315118312378759	TMSB4X/TGFB1/H19	3
GO:0046364	BP	GO:0046364	monosaccharide biosynthetic process	3/92	102/18870	0.0136057520443535	0.0498339798198983	0.0315118312378759	SIRT6/NNMT/ADIPOQ	3
GO:0070167	BP	GO:0070167	regulation of biomineral tissue development	3/92	102/18870	0.0136057520443535	0.0498339798198983	0.0315118312378759	ALOX5/TGFB1/VDR	3
GO:0043020	CC	GO:0043020	NADPH oxidase complex	4/91	18/19886	1.19539695931584e-06	0.000241470185781799	0.000198813389023055	NCF2/CYBB/NOX4/NOX1	4
GO:0005767	CC	GO:0005767	secondary lysosome	3/91	18/19886	7.19705773887411e-05	0.00504672321513045	0.00415519681079006	NCF2/FTL/FTH1	3
GO:0034774	CC	GO:0034774	secretory granule lumen	8/91	322/19886	0.000114738229492068	0.00504672321513045	0.00415519681079006	TMSB4X/TIMP1/ALOX5/LCN2/QSOX1/TGFB1/RARRES2/FTL	8
GO:0060205	CC	GO:0060205	cytoplasmic vesicle lumen	8/91	325/19886	0.000122306272824216	0.00504672321513045	0.00415519681079006	TMSB4X/TIMP1/ALOX5/LCN2/QSOX1/TGFB1/RARRES2/FTL	8
GO:0031983	CC	GO:0031983	vesicle lumen	8/91	326/19886	0.000124918891463625	0.00504672321513045	0.00415519681079006	TMSB4X/TIMP1/ALOX5/LCN2/QSOX1/TGFB1/RARRES2/FTL	8
GO:0031093	CC	GO:0031093	platelet alpha granule lumen	4/91	67/19886	0.000252331022664562	0.00849514442970693	0.0069944388738598	TMSB4X/TIMP1/QSOX1/TGFB1	4
GO:1990204	CC	GO:1990204	oxidoreductase complex	5/91	128/19886	0.000305168339111197	0.00868939706089952	0.0071543759021476	NCF2/CYBB/NOX4/NOX1/RRM2	5
GO:0005721	CC	GO:0005721	pericentric heterochromatin	3/91	30/19886	0.000344134537065327	0.00868939706089952	0.0071543759021476	SIRT6/EZH2/HELLS	3
GO:0000792	CC	GO:0000792	heterochromatin	4/91	79/19886	0.000474401221933589	0.010647671870065	0.00876671263924059	SIRT6/CDKN2A/EZH2/HELLS	4
GO:0031091	CC	GO:0031091	platelet alpha granule	4/91	91/19886	0.000809399317918968	0.0163498662219631	0.0134615886559155	TMSB4X/TIMP1/QSOX1/TGFB1	4
GO:0005902	CC	GO:0005902	microvillus	4/91	97/19886	0.001027669586639	0.0188717505910071	0.0155379707836327	TGFB1/SLC7A5/AQP5/DPEP1	4
GO:0044754	CC	GO:0044754	autolysosome	2/91	12/19886	0.00132677085911251	0.022333976128394	0.0183885785736647	FTL/FTH1	2
GO:0016324	CC	GO:0016324	apical plasma membrane	7/91	403/19886	0.00250480574214863	0.0389208276856941	0.0320452880372052	MUC1/DPP4/AQP8/CTSB/SLC7A5/AQP5/DPEP1	7
GO:0005506	MF	GO:0005506	iron ion binding	10/89	153/18496	3.24341815658956e-09	1.08330166430091e-06	8.70601715716145e-07	ALOX5/ALOX15B/LCN2/SCD/FTL/FTH1/RRM2/ALOX15/CDO1/CYP4F8	10
GO:0003950	MF	GO:0003950	NAD+ ADP-ribosyltransferase activity	5/89	23/18496	7.23591640485622e-08	6.31198381015161e-06	5.07266269016281e-06	SIRT6/PARP12/PARP14/PARP9/PARP15	5
GO:1990404	MF	GO:1990404	NAD+-protein ADP-ribosyltransferase activity	5/89	23/18496	7.23591640485622e-08	6.31198381015161e-06	5.07266269016281e-06	SIRT6/PARP12/PARP14/PARP9/PARP15	5
GO:0016702	MF	GO:0016702	oxidoreductase activity, acting on single donors with incorporation of molecular oxygen, incorporation of two atoms of oxygen	5/89	24/18496	9.10554324507014e-08	6.31198381015161e-06	5.07266269016281e-06	ALOX5/ALOX15B/IDO1/ALOX15/CDO1	5
GO:0016175	MF	GO:0016175	superoxide-generating NAD(P)H oxidase activity	4/89	10/18496	1.02882654975023e-07	6.31198381015161e-06	5.07266269016281e-06	NCF2/CYBB/NOX4/NOX1	4
GO:0016701	MF	GO:0016701	oxidoreductase activity, acting on single donors with incorporation of molecular oxygen	5/89	25/18496	1.13388930721286e-07	6.31198381015161e-06	5.07266269016281e-06	ALOX5/ALOX15B/IDO1/ALOX15/CDO1	5
GO:0005125	MF	GO:0005125	cytokine activity	10/89	237/18496	2.07039689935229e-07	9.87875091976664e-06	7.93911592984713e-06	TIMP1/GDF15/TGFB1/CXCL2/IFNG/IFNA1/IL1B/IFNA8/IL6/ADIPOQ	10
GO:0020037	MF	GO:0020037	heme binding	8/89	141/18496	3.92263530044742e-07	1.6377002379368e-05	1.31614737054486e-05	SRC/CYBB/NR1D1/NOX4/HMOX1/IDO1/NGB/CYP4F8	8
GO:0046906	MF	GO:0046906	tetrapyrrole binding	8/89	151/18496	6.61631849294999e-07	2.45538930738366e-05	1.97328797158158e-05	SRC/CYBB/NR1D1/NOX4/HMOX1/IDO1/NGB/CYP4F8	8
GO:0050664	MF	GO:0050664	oxidoreductase activity, acting on NAD(P)H, oxygen as acceptor	4/89	16/18496	8.72174605558398e-07	2.91306318256505e-05	2.34110025702517e-05	NCF2/CYBB/NOX4/NOX1	4
GO:0016763	MF	GO:0016763	pentosyltransferase activity	5/89	49/18496	3.71622659791837e-06	0.000112838153064067	9.06830413846109e-05	SIRT6/PARP12/PARP14/PARP9/PARP15	5
GO:0005126	MF	GO:0005126	cytokine receptor binding	9/89	273/18496	6.60877368308845e-06	0.000183944200845962	0.000147827832384873	BID/TGFB1/CXCL2/IFNG/IFNA1/IL1B/TGFBR1/IFNA8/IL6	9
GO:0008199	MF	GO:0008199	ferric iron binding	3/89	11/18496	1.72815192557956e-05	0.000444002110110441	0.000356824891516428	FTL/FTH1/RRM2	3
GO:0055056	MF	GO:0055056	D-glucose transmembrane transporter activity	3/89	12/18496	2.29617823028216e-05	0.00054780252065303	0.000440244698287181	SLC2A6/SLC2A3/SLC2A14	3
GO:0015144	MF	GO:0015144	carbohydrate transmembrane transporter activity	4/89	43/18496	5.35554117385608e-05	0.00119250050137862	0.000958359999532142	AQP3/SLC2A6/SLC2A3/SLC2A14	4
GO:0015250	MF	GO:0015250	water channel activity	3/89	16/18496	5.76386258379142e-05	0.00120320631436646	0.000966963788728167	AQP3/AQP8/AQP5	3
GO:0016779	MF	GO:0016779	nucleotidyltransferase activity	6/89	147/18496	7.6861211511242e-05	0.00151009674380911	0.0012135980764933	SIRT6/PARP12/PARP14/PARP9/PARP15/TERT	6
GO:0051213	MF	GO:0051213	dioxygenase activity	5/89	93/18496	8.57783689570851e-05	0.00159166529064813	0.00127915111602671	ALOX5/ALOX15B/IDO1/ALOX15/CDO1	5
GO:0005372	MF	GO:0005372	water transmembrane transporter activity	3/89	19/18496	9.86982501253937e-05	0.00173501134430955	0.00139435201008174	AQP3/AQP8/AQP5	3
GO:0005355	MF	GO:0005355	glucose transmembrane transporter activity	3/89	25/18496	0.000229425471966849	0.00364895750652037	0.00293250603265898	SLC2A6/SLC2A3/SLC2A14	3
GO:0015149	MF	GO:0015149	hexose transmembrane transporter activity	3/89	25/18496	0.000229425471966849	0.00364895750652037	0.00293250603265898	SLC2A6/SLC2A3/SLC2A14	3
GO:0061629	MF	GO:0061629	RNA polymerase II-specific DNA-binding transcription factor binding	8/89	344/18496	0.000251724840540375	0.00382164076093114	0.00307128393960744	STING1/SRC/CDKN2A/PARP9/TRIB2/VDR/FLT3/HSPB1	8
GO:0008198	MF	GO:0008198	ferrous iron binding	3/89	27/18496	0.000289746417820302	0.00420762189356439	0.00338147993337195	FTL/FTH1/CDO1	3
GO:0015145	MF	GO:0015145	monosaccharide transmembrane transporter activity	3/89	28/18496	0.000323389375000656	0.0045005021354258	0.00361685485198102	SLC2A6/SLC2A3/SLC2A14	3
GO:0003714	MF	GO:0003714	transcription corepressor activity	6/89	194/18496	0.000347866998061309	0.00464750309409908	0.00373499303181616	PPP1R13L/SIRT6/PARP14/EZH2/PARP9/PARP15	6
GO:0051119	MF	GO:0051119	sugar transmembrane transporter activity	3/89	30/18496	0.000398004587301001	0.00496640051338392	0.00399127680716325	SLC2A6/SLC2A3/SLC2A14	3
GO:0004860	MF	GO:0004860	protein kinase inhibitor activity	4/89	72/18496	0.000401475490602892	0.00496640051338392	0.00399127680716325	CDKN2A/TRIB2/HSPB1/SOCS1	4
GO:0019210	MF	GO:0019210	kinase inhibitor activity	4/89	76/18496	0.000493402670812768	0.00588558900183802	0.00472998800967127	CDKN2A/TRIB2/HSPB1/SOCS1	4
GO:0090482	MF	GO:0090482	vitamin transmembrane transporter activity	3/89	35/18496	0.000630561415007397	0.00726232802111967	0.00583641237121184	SLC2A6/SLC2A3/SLC2A14	3
GO:0016651	MF	GO:0016651	oxidoreductase activity, acting on NAD(P)H	4/89	87/18496	0.000822326201632777	0.00915523171151158	0.00735765548829327	NCF2/CYBB/NOX4/NOX1	4
GO:0005114	MF	GO:0005114	type II transforming growth factor beta receptor binding	2/89	11/18496	0.0012241741907992	0.0131894896686107	0.0105998104806043	TGFB1/TGFBR1	2
GO:0004879	MF	GO:0004879	nuclear receptor activity	3/89	52/18496	0.00200731581295033	0.0200315054552533	0.0160984364673482	SREBF1/NR1D1/VDR	3
GO:0098531	MF	GO:0098531	ligand-activated transcription factor activity	3/89	52/18496	0.00200731581295033	0.0200315054552533	0.0160984364673482	SREBF1/NR1D1/VDR	3
GO:0001221	MF	GO:0001221	transcription coregulator binding	4/89	112/18496	0.00209474711877437	0.0200315054552533	0.0160984364673482	SREBF1/EZH2/NR1D1/TERT	4
GO:0140297	MF	GO:0140297	DNA-binding transcription factor binding	8/89	477/18496	0.0020991098530954	0.0200315054552533	0.0160984364673482	STING1/SRC/CDKN2A/PARP9/TRIB2/VDR/FLT3/HSPB1	8
GO:0009055	MF	GO:0009055	electron transfer activity	4/89	117/18496	0.00245539624665561	0.0227806207328604	0.0183077790320813	NCF2/CYBB/NOX4/IDO1	4
GO:0070403	MF	GO:0070403	NAD+ binding	2/89	16/18496	0.00262946646812351	0.0237362648744122	0.0190757880333284	SIRT6/PARP15	2
GO:0005132	MF	GO:0005132	type I interferon receptor binding	2/89	17/18496	0.00297076249628483	0.0261114387831351	0.0209846104308208	IFNA1/IFNA8	2
GO:0106222	MF	GO:0106222	lncRNA binding	2/89	21/18496	0.00453026636021796	0.0387976657516103	0.0311799709002856	SIRT6/EZH2	2
GO:0019887	MF	GO:0019887	protein kinase regulator activity	5/89	226/18496	0.00470932732653914	0.0393228831766018	0.0316020649544074	CDKN2A/TRIB2/HSPB1/SOCS1/ADIPOQ	5
