# Supplementary material for: Comprehensive Analysis Reveals That ISCA1 Is Correlated with Ferroptosis-Related Genes Across Cancers and Is a Biomarker in Thyroid Carcinoma
Source: Genes (Basel). 2024 Nov 28;15(12):1538. doi: 10.3390/genes15121538 (PMC11675480; doi:10.3390/genes15121538)
Supplement: Supplementary file 1 [file genes-15-01538-s001.zip › Supplementary Table S5.csv]

	category	subcategory	ID	Description	GeneRatio	BgRatio	pvalue	p.adjust	qvalue	geneID	Count
hsa04216	Cellular Processes	Cell growth and death	hsa04216	Ferroptosis	5/45	42/8859	1.99020360064196e-06	1.99020360064196e-06	0.000349856843481271	SLC39A14/ACSL1/SLC7A11/LPCAT3/MAP1LC3A	5
hsa04918	Organismal Systems	Endocrine system	hsa04918	Thyroid hormone synthesis	4/45	75/8859	0.000542885562705759	0.000542885562705759	0.0401644108806146	HSPA5/DUOX2/DUOX1/PRKCA	4
hsa05418	Human Diseases	Cardiovascular disease	hsa05418	Fluid shear stress and atherosclerosis	5/45	141/8859	0.000696599004187438	0.000696599004187438	0.0401644108806146	VEGFA/PRKAA2/DUSP1/JUN/NQO1	5
hsa05208	Human Diseases	Cancer: overview	hsa05208	Chemical carcinogenesis - reactive oxygen species	6/45	226/8859	0.000913920726624764	0.000913920726624764	0.0401644108806146	VEGFA/AKR1C1/AKR1C2/JUN/NQO1/AKR1C3	6
hsa04933	Human Diseases	Endocrine and metabolic disease	hsa04933	AGE-RAGE signaling pathway in diabetic complications	4/45	101/8859	0.00165683675931861	0.00165683675931861	0.0582508923802542	VEGFA/EGR1/JUN/PRKCA	4
hsa00140	Metabolism	Lipid metabolism	hsa00140	Steroid hormone biosynthesis	3/45	62/8859	0.00375795599488829	0.00375795599488829	0.110101517744973	AKR1C1/AKR1C2/AKR1C3	3
hsa05417	Human Diseases	Cardiovascular disease	hsa05417	Lipid and atherosclerosis	5/45	216/8859	0.00454630560642589	0.00454630560642589	0.114170381394455	HSPA5/VLDLR/JUN/PPARG/PRKCA	5
hsa05211	Human Diseases	Cancer: specific types	hsa05211	Renal cell carcinoma	3/45	70/8859	0.0052878146184237	0.0052878146184237	0.116192768589047	VEGFA/EPAS1/JUN	3
hsa03320	Organismal Systems	Endocrine system	hsa03320	PPAR signaling pathway	3/45	76/8859	0.00664880401214084	0.00664880401214084	0.129865528658189	FABP4/ACSL1/PPARG	3
hsa04912	Organismal Systems	Endocrine system	hsa04912	GnRH signaling pathway	3/45	93/8859	0.0115606253627526	0.0115606253627526	0.179376362252925	EGR1/JUN/PRKCA	3
hsa01210	NA	NA	hsa01210	2-Oxocarboxylic acid metabolism	2/45	33/8859	0.0120544242619908	0.0120544242619908	0.179376362252925	DLD/GPT2	2
hsa05323	Human Diseases	Immune disease	hsa05323	Rheumatoid arthritis	3/45	95/8859	0.0122448534711577	0.0122448534711577	0.179376362252925	VEGFA/ATP6V1G2/JUN	3
hsa04010	Environmental Information Processing	Signal transduction	hsa04010	MAPK signaling pathway	5/45	300/8859	0.0173804042935497	0.0173804042935497	0.228872605101047	VEGFA/DUSP1/JUN/NR4A1/PRKCA	5
hsa00260	Metabolism	Amino acid metabolism	hsa00260	Glycine, serine and threonine metabolism	2/45	41/8859	0.0182469711401654	0.0182469711401654	0.228872605101047	DLD/PSAT1	2
hsa00071	Metabolism	Lipid metabolism	hsa00071	Fatty acid degradation	2/45	43/8859	0.0199657449155936	0.0199657449155936	0.228872605101047	ACSL1/ACADSB	2
hsa01200	Metabolism	Global and overview maps	hsa01200	Carbon metabolism	3/45	116/8859	0.0208315185481193	0.0208315185481193	0.228872605101047	DLD/GPT2/PSAT1	3
hsa05207	Human Diseases	Cancer: overview	hsa05207	Chemical carcinogenesis - receptor activation	4/45	215/8859	0.0231251667867963	0.0231251667867963	0.239127111665324	VEGFA/AR/JUN/PRKCA	4
hsa00280	Metabolism	Amino acid metabolism	hsa00280	Valine, leucine and isoleucine degradation	2/45	48/8859	0.0245452409387882	0.0245452409387882	0.239710832560095	ACADSB/DLD	2
hsa05110	Human Diseases	Infectious disease: bacterial	hsa05110	Vibrio cholerae infection	2/45	51/8859	0.0274795988405453	0.0274795988405453	0.246109472562406	ATP6V1G2/PRKCA	2
hsa04926	Organismal Systems	Endocrine system	hsa04926	Relaxin signaling pathway	3/45	130/8859	0.0280004789142857	0.0280004789142857	0.246109472562406	VEGFA/JUN/PRKCA	3
hsa01212	Metabolism	Global and overview maps	hsa01212	Fatty acid metabolism	2/45	57/8859	0.0337466055487924	0.0337466055487924	0.270320427959494	ACSL1/ACADSB	2
hsa04371	Environmental Information Processing	Signal transduction	hsa04371	Apelin signaling pathway	3/45	140/8859	0.0338305206248708	0.0338305206248708	0.270320427959494	PRKAA2/EGR1/MAP1LC3A	3
hsa04370	Environmental Information Processing	Signal transduction	hsa04370	VEGF signaling pathway	2/45	60/8859	0.0370702492491024	0.0370702492491024	0.2833286784714	VEGFA/PRKCA	2
hsa01240	Metabolism	Global and overview maps	hsa01240	Biosynthesis of cofactors	3/45	153/8859	0.042283003195992	0.042283003195992	0.285002794885971	DLD/PSAT1/NQO1	3
hsa04921	Organismal Systems	Endocrine system	hsa04921	Oxytocin signaling pathway	3/45	155/8859	0.0436698483271418	0.0436698483271418	0.285002794885971	PRKAA2/JUN/PRKCA	3
hsa04932	Human Diseases	Endocrine and metabolic disease	hsa04932	Non-alcoholic fatty liver disease	3/45	157/8859	0.0450794849765388	0.0450794849765388	0.285002794885971	PRKAA2/JUN/PPARG	3
hsa04150	Environmental Information Processing	Signal transduction	hsa04150	mTOR signaling pathway	3/45	158/8859	0.0457928172752299	0.0457928172752299	0.285002794885971	PRKAA2/ATP6V1G2/PRKCA	3
hsa05031	Human Diseases	Substance dependence	hsa05031	Amphetamine addiction	2/45	69/8859	0.0477498094457376	0.0477498094457376	0.285002794885971	JUN/PRKCA	2
hsa05012	Human Diseases	Neurodegenerative disease	hsa05012	Parkinson disease	4/45	271/8859	0.0478960197724755	0.0478960197724755	0.285002794885971	HSPA5/SLC39A14/DUSP1/SNCA	4
hsa04920	Organismal Systems	Endocrine system	hsa04920	Adipocytokine signaling pathway	2/45	70/8859	0.048998691646541	0.048998691646541	0.285002794885971	ACSL1/PRKAA2	2
