# Supplementary material for: Comprehensive Analysis Reveals That ISCA1 Is Correlated with Ferroptosis-Related Genes Across Cancers and Is a Biomarker in Thyroid Carcinoma
Source: Genes (Basel). 2024 Nov 28;15(12):1538. doi: 10.3390/genes15121538 (PMC11675480; doi:10.3390/genes15121538)
Supplement: Supplementary file 1 [file genes-15-01538-s001.zip › Supplementary Table S6.csv]

	category	subcategory	ID	Description	GeneRatio	BgRatio	pvalue	p.adjust	qvalue	geneID	Count
hsa04936	Human Diseases	Endocrine and metabolic disease	hsa04936	Alcoholic liver disease	11/68	144/8859	9.89596685207068e-09	9.89596685207068e-09	1.40626897371531e-06	SREBF1/SCD/CXCL2/MAP3K14/IFNA1/NOX4/IL1B/MAP3K5/IFNA8/IL6/ADIPOQ	11
hsa05417	Human Diseases	Cardiovascular disease	hsa05417	Lipid and atherosclerosis	11/68	216/8859	6.35391226829548e-07	6.35391226829548e-07	3.26739957060438e-05	BID/NCF2/SRC/CYBB/CXCL2/IFNA1/IL1B/NOX1/MAP3K5/IFNA8/IL6	11
hsa04216	Cellular Processes	Cell growth and death	hsa04216	Ferroptosis	6/68	42/8859	6.89784353794259e-07	6.89784353794259e-07	3.26739957060438e-05	GPX4/CYBB/FTL/HMOX1/FTH1/ALOX15	6
hsa04217	Cellular Processes	Cell growth and death	hsa04217	Necroptosis	9/68	159/8859	3.07084919947031e-06	3.07084919947031e-06	0.000109095958402235	BID/CYBB/FTL/IFNG/IFNA1/IL1B/FTH1/IFNA8/ALOX15	9
hsa05152	Human Diseases	Infectious disease: bacterial	hsa05152	Tuberculosis	9/68	182/8859	9.28377938759457e-06	9.28377938759457e-06	0.000198829108158704	BID/SRC/TGFB1/VDR/IFNG/IFNA1/IL1B/IFNA8/IL6	9
hsa04933	Human Diseases	Endocrine and metabolic disease	hsa04933	AGE-RAGE signaling pathway in diabetic complications	7/68	101/8859	1.1140649273518e-05	1.1140649273518e-05	0.000198829108158704	CYBB/TGFB1/NOX4/IL1B/NOX1/TGFBR1/IL6	7
hsa05418	Human Diseases	Cardiovascular disease	hsa05418	Fluid shear stress and atherosclerosis	8/68	141/8859	1.11531474841854e-05	1.11531474841854e-05	0.000198829108158704	NCF2/SRC/TXN/IFNG/IL1B/NOX1/HMOX1/MAP3K5	8
hsa04380	Organismal Systems	Development and regeneration	hsa04380	Osteoclast differentiation	8/68	143/8859	1.23685895860646e-05	1.23685895860646e-05	0.000198829108158704	NCF2/TGFB1/MAP3K14/SOCS1/IFNG/IL1B/NOX1/TGFBR1	8
hsa04621	Organismal Systems	Immune system	hsa04621	NOD-like receptor signaling pathway	9/68	189/8859	1.25925101833846e-05	1.25925101833846e-05	0.000198829108158704	STING1/CYBB/TXN/CXCL2/IFNA1/IL1B/CTSB/IFNA8/IL6	9
hsa05161	Human Diseases	Infectious disease: viral	hsa05161	Hepatitis B	8/68	163/8859	3.20099597077056e-05	3.20099597077056e-05	0.000454878374793712	BID/SRC/CREB5/TGFB1/IFNA1/TGFBR1/IFNA8/IL6	8
hsa05163	Human Diseases	Infectious disease: viral	hsa05163	Human cytomegalovirus infection	9/68	226/8859	5.1939898063135e-05	5.1939898063135e-05	0.000670993898423275	STING1/BID/SRC/CREB5/CDKN2A/IFNA1/IL1B/IFNA8/IL6	9
hsa04657	Organismal Systems	Immune system	hsa04657	IL-17 signaling pathway	6/68	95/8859	8.31145959125882e-05	8.31145959125882e-05	0.000984251793701702	LCN2/CXCL2/MMP13/IFNG/IL1B/IL6	6
hsa00590	Metabolism	Lipid metabolism	hsa00590	Arachidonic acid metabolism	5/68	62/8859	0.000105892229556944	0.000105892229556944	0.00115752639596659	GPX4/ALOX5/ALOX15B/ALOX15/CYP4F8	5
hsa05146	Human Diseases	Infectious disease: parasitic	hsa05146	Amoebiasis	6/68	103/8859	0.000130329429950519	0.000130329429950519	0.00132289271002407	TGFB1/CXCL2/HSPB1/IFNG/IL1B/IL6	6
hsa05143	Human Diseases	Infectious disease: parasitic	hsa05143	African trypanosomiasis	4/68	37/8859	0.000173273678635373	0.000173273678635373	0.00164154011338775	IFNG/IL1B/IDO1/IL6	4
hsa04932	Human Diseases	Endocrine and metabolic disease	hsa04932	Non-alcoholic fatty liver disease	7/68	157/8859	0.000188080584945694	0.000188080584945694	0.00167045256366241	BID/SREBF1/TGFB1/IL1B/MAP3K5/IL6/ADIPOQ	7
hsa04668	Environmental Information Processing	Signal transduction	hsa04668	TNF signaling pathway	6/68	119/8859	0.000287358653616263	0.000287358653616263	0.00240206924075514	CREB5/CXCL2/MAP3K14/IL1B/MAP3K5/IL6	6
hsa05140	Human Diseases	Infectious disease: parasitic	hsa05140	Leishmaniasis	5/68	79/8859	0.000333524225886268	0.000333524225886268	0.00263308599383896	NCF2/CYBB/TGFB1/IFNG/IL1B	5
hsa04623	Organismal Systems	Immune system	hsa04623	Cytosolic DNA-sensing pathway	5/68	83/8859	0.000419632124326583	0.000419632124326583	0.00298852852023469	STING1/IFNA1/IL1B/IFNA8/IL6	5
hsa04060	Environmental Information Processing	Signaling molecules and interaction	hsa04060	Cytokine-cytokine receptor interaction	9/68	298/8859	0.000420607717662659	0.000420607717662659	0.00298852852023469	GDF15/TGFB1/CXCL2/IFNG/IFNA1/IL1B/TGFBR1/IFNA8/IL6	9
hsa05144	Human Diseases	Infectious disease: parasitic	hsa05144	Malaria	4/68	50/8859	0.000560592617100617	0.000560592617100617	0.00379348387511696	TGFB1/IFNG/IL1B/IL6	4
hsa05323	Human Diseases	Immune disease	hsa05323	Rheumatoid arthritis	5/68	95/8859	0.000780128371903035	0.000780128371903035	0.00503910670846458	TGFB1/CXCL2/IFNG/IL1B/IL6	5
hsa05142	Human Diseases	Infectious disease: parasitic	hsa05142	Chagas disease	5/68	103/8859	0.00112435154202686	0.00112435154202686	0.00694679442442225	TGFB1/IFNG/IL1B/TGFBR1/IL6	5
hsa04978	Organismal Systems	Digestive system	hsa04978	Mineral absorption	4/68	61/8859	0.00119241010795251	0.00119241010795251	0.00706032300761352	VDR/FTL/HMOX1/FTH1	4
hsa04350	Environmental Information Processing	Signal transduction	hsa04350	TGF-beta signaling pathway	5/68	108/8859	0.0013900928848265	0.0013900928848265	0.0076229681520494	TFR2/TGFB1/IFNG/TGFBR1/HAMP	5
hsa04066	Environmental Information Processing	Signal transduction	hsa04066	HIF-1 signaling pathway	5/68	109/8859	0.00144836394888939	0.00144836394888939	0.0076229681520494	TIMP1/CYBB/IFNG/HMOX1/IL6	5
hsa04659	Organismal Systems	Immune system	hsa04659	Th17 cell differentiation	5/68	109/8859	0.00144836394888939	0.00144836394888939	0.0076229681520494	TGFB1/IFNG/IL1B/TGFBR1/IL6	5
hsa05166	Human Diseases	Infectious disease: viral	hsa05166	Human T-cell leukemia virus 1 infection	7/68	224/8859	0.00157362585372773	0.00157362585372773	0.00784118954839152	CREB5/CDKN2A/TGFB1/MAP3K14/TGFBR1/TERT/IL6	7
hsa05321	Human Diseases	Immune disease	hsa05321	Inflammatory bowel disease	4/68	66/8859	0.00160018349672731	0.00160018349672731	0.00784118954839152	TGFB1/IFNG/IL1B/IL6	4
hsa05208	Human Diseases	Cancer: overview	hsa05208	Chemical carcinogenesis - reactive oxygen species	7/68	226/8859	0.00165597046371175	0.00165597046371175	0.00784407061758197	NCF2/SRC/MAP3K14/NOX4/NOX1/HMOX1/MAP3K5	7
hsa04010	Environmental Information Processing	Signal transduction	hsa04010	MAPK signaling pathway	8/68	300/8859	0.00199055331291528	0.00199055331291528	0.00902694860693857	TGFB1/STMN1/MAP3K14/FLT3/HSPB1/IL1B/TGFBR1/MAP3K5	8
hsa05164	Human Diseases	Infectious disease: viral	hsa05164	Influenza A	6/68	173/8859	0.00204445838922263	0.00204445838922263	0.00902694860693857	BID/IFNG/IFNA1/IL1B/IFNA8/IL6	6
hsa05230	Human Diseases	Cancer: overview	hsa05230	Central carbon metabolism in cancer	4/68	71/8859	0.00209625806538907	0.00209625806538907	0.00902694860693857	SIRT6/SLC1A5/FLT3/SLC7A5	4
hsa04115	Cellular Processes	Cell growth and death	hsa04115	p53 signaling pathway	4/68	75/8859	0.00256281578649503	0.00256281578649503	0.0107114591695613	PPP1R13L/BID/CDKN2A/RRM2	4
hsa04926	Organismal Systems	Endocrine system	hsa04926	Relaxin signaling pathway	5/68	130/8859	0.0031360610085899	0.0031360610085899	0.0127328792829966	SRC/CREB5/TGFB1/MMP13/TGFBR1	5
hsa05167	Human Diseases	Infectious disease: viral	hsa05167	Kaposi sarcoma-associated herpesvirus infection	6/68	196/8859	0.0038079645593735	0.0038079645593735	0.0150314390501586	BID/SRC/CXCL2/IFNA1/IFNA8/IL6	6
hsa05162	Human Diseases	Infectious disease: viral	hsa05162	Measles	5/68	139/8859	0.00417817170590641	0.00417817170590641	0.0160470321563973	BID/IFNA1/IL1B/IFNA8/IL6	5
hsa05332	Human Diseases	Immune disease	hsa05332	Graft-versus-host disease	3/68	45/8859	0.00487540808163731	0.00487540808163731	0.0182321354853473	IFNG/IL1B/IL6	3
hsa00860	Metabolism	Metabolism of cofactors and vitamins	hsa00860	Porphyrin metabolism	3/68	46/8859	0.00518719382197531	0.00518719382197531	0.0189007062339181	FTL/HMOX1/FTH1	3
hsa04672	Organismal Systems	Immune system	hsa04672	Intestinal immune network for IgA production	3/68	50/8859	0.00655318785558969	0.00655318785558969	0.0232810621185423	TGFB1/MAP3K14/IL6	3
hsa04064	Environmental Information Processing	Signal transduction	hsa04064	NF-kappa B signaling pathway	4/68	105/8859	0.00849088642866393	0.00849088642866393	0.0286502921904076	PPP1R13L/CXCL2/MAP3K14/IL1B	4
hsa04625	Organismal Systems	Immune system	hsa04625	C-type lectin receptor signaling pathway	4/68	105/8859	0.00849088642866393	0.00849088642866393	0.0286502921904076	SRC/MAP3K14/IL1B/IL6	4
hsa05134	Human Diseases	Infectious disease: bacterial	hsa05134	Legionellosis	3/68	56/8859	0.00897048041151619	0.00897048041151619	0.0286502921904076	CXCL2/IL1B/IL6	3
hsa04630	Environmental Information Processing	Signal transduction	hsa04630	JAK-STAT signaling pathway	5/68	168/8859	0.00920699283357883	0.00920699283357883	0.0286502921904076	SOCS1/IFNG/IFNA1/IFNA8/IL6	5
hsa05171	Human Diseases	Infectious disease: viral	hsa05171	Coronavirus disease - COVID-19	6/68	238/8859	0.00963613004282254	0.00963613004282254	0.0286502921904076	STING1/CYBB/IFNA1/IL1B/IFNA8/IL6	6
hsa04620	Organismal Systems	Immune system	hsa04620	Toll-like receptor signaling pathway	4/68	109/8859	0.00965906037047498	0.00965906037047498	0.0286502921904076	IFNA1/IL1B/IFNA8/IL6	4
hsa05225	Human Diseases	Cancer: specific types	hsa05225	Hepatocellular carcinoma	5/68	170/8859	0.00966145799713873	0.00966145799713873	0.0286502921904076	CDKN2A/TGFB1/HMOX1/TGFBR1/TERT	5
hsa05206	Human Diseases	Cancer: overview	hsa05206	MicroRNAs in cancer	7/68	312/8859	0.00967743202875989	0.00967743202875989	0.0286502921904076	CDKN2A/STMN1/EZH2/SOCS1/HMOX1/TP63/DDIT4	7
hsa05145	Human Diseases	Infectious disease: parasitic	hsa05145	Toxoplasmosis	4/68	112/8859	0.0106007542416484	0.0106007542416484	0.030743325942482	ALOX5/TGFB1/SOCS1/IFNG	4
hsa04152	Environmental Information Processing	Signal transduction	hsa04152	AMPK signaling pathway	4/68	122/8859	0.0141629597776089	0.0141629597776089	0.0402526225258357	SREBF1/CREB5/SCD/ADIPOQ	4
hsa05120	Human Diseases	Infectious disease: bacterial	hsa05120	Epithelial cell signaling in Helicobacter pylori infection	3/68	71/8859	0.0170513930709864	0.0170513930709864	0.0475116215600239	SRC/CXCL2/MAP3K14	3
hsa04622	Organismal Systems	Immune system	hsa04622	RIG-I-like receptor signaling pathway	3/68	72/8859	0.017696806988452	0.017696806988452	0.0483617195028546	STING1/IFNA1/IFNA8	3
hsa01524	Human Diseases	Drug resistance: antineoplastic	hsa01524	Platinum drug resistance	3/68	75/8859	0.0197143031829293	0.0197143031829293	0.050886146882164	BID/CDKN2A/MAP3K5	3
hsa05169	Human Diseases	Infectious disease: viral	hsa05169	Epstein-Barr virus infection	5/68	204/8859	0.0199098788331009	0.0199098788331009	0.050886146882164	BID/MAP3K14/IFNA1/IFNA8/IL6	5
hsa04210	Cellular Processes	Cell growth and death	hsa04210	Apoptosis	4/68	136/8859	0.0203057917474147	0.0203057917474147	0.050886146882164	BID/MAP3K14/CTSB/MAP3K5	4
hsa04650	Organismal Systems	Immune system	hsa04650	Natural killer cell mediated cytotoxicity	4/68	136/8859	0.0203057917474147	0.0203057917474147	0.050886146882164	BID/IFNG/IFNA1/IFNA8	4
hsa04151	Environmental Information Processing	Signal transduction	hsa04151	PI3K-Akt signaling pathway	7/68	362/8859	0.0204817394292788	0.0204817394292788	0.050886146882164	CREB5/MYB/FLT3/IFNA1/DDIT4/IFNA8/IL6	7
hsa05212	Human Diseases	Cancer: specific types	hsa05212	Pancreatic cancer	3/68	77/8859	0.0211271743166318	0.0211271743166318	0.050886146882164	CDKN2A/TGFB1/TGFBR1	3
hsa05220	Human Diseases	Cancer: specific types	hsa05220	Chronic myeloid leukemia	3/68	77/8859	0.0211271743166318	0.0211271743166318	0.050886146882164	CDKN2A/TGFB1/TGFBR1	3
hsa01523	Human Diseases	Drug resistance: antineoplastic	hsa01523	Antifolate resistance	2/68	30/8859	0.0219907689657953	0.0219907689657953	0.0520834001821468	IL1B/IL6	2
hsa05010	Human Diseases	Neurodegenerative disease	hsa05010	Alzheimer disease	7/68	391/8859	0.0296550917886946	0.0296550917886946	0.0690843380754749	BID/CYBB/NOX4/IL1B/NOX1/MAP3K5/IL6	7
hsa05022	Human Diseases	Neurodegenerative disease	hsa05022	Pathways of neurodegeneration - multiple diseases	8/68	483/8859	0.0307862737512937	0.0307862737512937	0.0705627666625578	BID/CYBB/GRIA3/NOX4/IL1B/NOX1/MAP3K5/IL6	8
hsa04218	Cellular Processes	Cell growth and death	hsa04218	Cellular senescence	4/68	157/8859	0.0322198989440184	0.0322198989440184	0.0726764637835002	CDKN2A/TGFB1/TGFBR1/IL6	4
hsa05160	Human Diseases	Infectious disease: viral	hsa05160	Hepatitis C	4/68	159/8859	0.0335296787759716	0.0335296787759716	0.0744491222821738	BID/IFNG/IFNA1/IFNA8	4
hsa00760	Metabolism	Metabolism of cofactors and vitamins	hsa00760	Nicotinate and nicotinamide metabolism	2/68	38/8859	0.0341747569439893	0.0341747569439893	0.0747140435212721	SIRT6/NNMT	2
hsa05219	Human Diseases	Cancer: specific types	hsa05219	Bladder cancer	2/68	41/8859	0.0392833826964077	0.0392833826964077	0.0845814459970501	SRC/CDKN2A	2
hsa04640	Organismal Systems	Immune system	hsa04640	Hematopoietic cell lineage	3/68	100/8859	0.0412697423061458	0.0412697423061458	0.0875320535951245	FLT3/IL1B/IL6	3
hsa04940	Human Diseases	Endocrine and metabolic disease	hsa04940	Type I diabetes mellitus	2/68	44/8859	0.0446624178996784	0.0446624178996784	0.0919820963608938	IFNG/IL1B	2
hsa04962	Organismal Systems	Excretory system	hsa04962	Vasopressin-regulated water reabsorption	2/68	44/8859	0.0446624178996784	0.0446624178996784	0.0919820963608938	CREB5/AQP3	2
