# Supplementary material for: Comprehensive Analysis Reveals That ISCA1 Is Correlated with Ferroptosis-Related Genes Across Cancers and Is a Biomarker in Thyroid Carcinoma
Source: Genes (Basel). 2024 Nov 28;15(12):1538. doi: 10.3390/genes15121538 (PMC11675480; doi:10.3390/genes15121538)
Supplement: Supplementary file 1 [file genes-15-01538-s001.zip › Supplementary Table S7.csv]

	p_val	avg_log2FC	pct.1	pct.2	p_val_adj	cluster	gene
ISCA1	0	1.2148806597514	1	0	0	Follicular cells	ISCA1
ISCA11	0	1.87637885291774	1	0	0	T cells	ISCA1
ATP1B3	7.67283830900594e-77	0.603067543299051	0.845	0.631	2.32463982247953e-72	T cells	ATP1B3
METRNL	2.22125855484227e-68	0.594596545117692	0.49	0.274	6.72974704360563e-64	T cells	METRNL
RNF213	2.93007691765422e-11	-0.74941213150211	0.776	0.731	8.87725403741699e-07	T cells	RNF213
IGKC	8.19595155928989e-06	-0.606003996107341	0.593	0.564	0.248312744391806	T cells	IGKC
AHNAK	0.000241936494475365	-0.637283077172598	0.638	0.607	1	T cells	AHNAK
XIST	0.00253020621723356	-0.645104127030001	0.196	0.213	1	T cells	XIST
TTN	0.00374761966331926	-1.46304146677866	0.266	0.271	1	T cells	TTN
ISCA12	0	1.52352585517359	1	0	0	Pericyte	ISCA1
ISCA13	4.67084326620573e-235	1.50573859141689	1	0	1.41512538436235e-230	Myeloid cells	ISCA1
GPAT3	9.86802183221466e-15	0.631288141164159	0.472	0.234	2.98971457450608e-10	Myeloid cells	GPAT3
ZNF331	1.5992846564478e-13	0.595417261700839	0.793	0.526	4.8453527236399e-09	Myeloid cells	ZNF331
CD1C	2.1552278508115e-13	0.595314141405067	0.324	0.13	6.5296938196036e-09	Myeloid cells	CD1C
GPR183	5.57434769760024e-13	0.654335723817923	0.762	0.512	1.68886012194194e-08	Myeloid cells	GPR183
RGS1	2.87158432829031e-12	0.631899995803965	0.755	0.513	8.70003903942114e-08	Myeloid cells	RGS1
IGKC2	9.91108181989617e-10	-3.98747463107985	0.338	0.484	3.00276045897394e-05	Myeloid cells	IGKC
AREG	1.34828387959206e-09	0.69660434829994	0.366	0.183	4.08489567000006e-05	Myeloid cells	AREG
CCL17	1.29852780619012e-08	0.68228697387931	0.21	0.082	0.000393414969441422	Myeloid cells	CCL17
IGHG1	0.000193520661356214	-2.01532557345588	0.176	0.26	1	Myeloid cells	IGHG1
IFITM2	0.000199466928580196	-0.960345244063294	0.659	0.473	1	Myeloid cells	IFITM2
AL512603.2	0.000350057033139107	0.590938267064896	0.21	0.12	1	Myeloid cells	AL512603.2
APOE	0.00054410683412439	-0.781829207795937	0.472	0.548	1	Myeloid cells	APOE
C1QB	0.000787946294719441	-0.638276507956654	0.631	0.674	1	Myeloid cells	C1QB
IFI27	0.00101611889219632	-1.01213936338938	0.224	0.31	1	Myeloid cells	IFI27
AZIN1-AS1	0.00198971272402061	-0.720642966428744	0.345	0.223	1	Myeloid cells	AZIN1-AS1
IGHG41	0.0471415639059924	-1.4482333952581	0.221	0.257	1	Myeloid cells	IGHG4
ISCA14	0	1.52492517161669	1	0	0	Endothelial cells	ISCA1
ISCA15	1.34006564250328e-158	1.35758290044213	1	0	4.05999687709219e-154	Fibroblast	ISCA1
CRYAB	3.2189419652655e-08	-0.586624282188449	0.611	0.327	0.000975242847216488	Fibroblast	CRYAB
TRIO	0.0347414850062047	-0.653515113351401	0.425	0.302	1	Fibroblast	TRIO
ISCA16	7.07075715366572e-292	1.38770435041708	1	0	2.1422272948461e-287	B cells	ISCA1
CXCR4	1.14267129479975e-39	1.11846973268345	0.889	0.518	3.4619512218548e-35	B cells	CXCR4
YPEL5	1.44597861568845e-39	0.902450621090948	0.851	0.466	4.3808814119513e-35	B cells	YPEL5
LY9	9.5454297765927e-36	1.14093070326299	0.693	0.327	2.89197885941429e-31	B cells	LY9
BRAF	1.02614590472346e-35	0.862635648594717	0.775	0.406	3.10891424754065e-31	B cells	BRAF
ARIH1	1.60568450802078e-34	0.856576572205046	0.822	0.425	4.86474235395055e-30	B cells	ARIH1
CD55	3.37275804322618e-34	0.825155099276461	0.822	0.447	1.02184450435623e-29	B cells	CD55
VPS37B	8.55341504089944e-34	0.924641135458066	0.62	0.271	2.5914281549413e-29	B cells	VPS37B
ZNF3311	2.3015387019219e-33	1.09465769850719	0.728	0.348	6.97297180521277e-29	B cells	ZNF331
LINC00513	6.19741702354191e-33	0.61145679554469	0.623	0.259	1.87763143562249e-28	B cells	LINC00513
CREM	1.75011474840715e-32	0.885136413759203	0.74	0.374	5.30232265324916e-28	B cells	CREM
SMCHD1	1.85991512361708e-32	1.05982884032416	0.868	0.505	5.63498485002265e-28	B cells	SMCHD1
BTG1	2.06687313804455e-32	1.07017392947335	0.956	0.702	6.26200554633358e-28	B cells	BTG1
SKIL	3.86127938050877e-32	0.816611524149982	0.787	0.414	1.16985181391274e-27	B cells	SKIL
ATP1B31	5.35348086302816e-32	1.31648791540045	0.643	0.29	1.62194409707164e-27	B cells	ATP1B3
EZR	6.81643428040294e-32	0.846065600844311	0.927	0.619	2.06517509393368e-27	B cells	EZR
SLC2A3	1.00632665210695e-31	0.816104235151682	0.614	0.258	3.04886785788844e-27	B cells	SLC2A3
CYTIP	2.57917327730503e-31	0.748938018238812	0.854	0.501	7.81412127825104e-27	B cells	CYTIP
CD83	5.55583636362662e-31	1.08901618629543	0.757	0.434	1.68325174308796e-26	B cells	CD83
JMY	1.97007416594704e-30	0.625736272545063	0.646	0.283	5.96873370056974e-26	B cells	JMY
SARAF	2.71949306164591e-30	0.76414776511874	0.839	0.493	8.23924812886862e-26	B cells	SARAF
NR4A2	3.15501854836494e-30	0.926414417541186	0.649	0.305	9.55875969598126e-26	B cells	NR4A2
REL	3.60092509472999e-30	0.862010132811021	0.819	0.467	1.09097227595035e-25	B cells	REL
MRPL18	1.64926580171432e-29	0.680645520730497	0.763	0.4	4.99678059945388e-25	B cells	MRPL18
ZC3HAV1	1.84574692584323e-29	0.789104241576779	0.769	0.407	5.59205946122724e-25	B cells	ZC3HAV1
CNOT6L	2.2099644784307e-29	0.71674064062655	0.734	0.364	6.6955293803015e-25	B cells	CNOT6L
MAPK8	2.93981232035999e-29	0.595594222210804	0.553	0.218	8.90674938699468e-25	B cells	MAPK8
MAP3K2	2.97176459547621e-29	0.611702910903262	0.699	0.345	9.00355519491429e-25	B cells	MAP3K2
CD69	3.71316467236595e-29	1.0090573695628	0.696	0.374	1.12497750078671e-24	B cells	CD69
SIPA1L1	6.60275123106603e-29	1.02405154251251	0.675	0.353	2.00043554047607e-24	B cells	SIPA1L1
JUND	1.511541827391e-28	0.746912540340234	0.965	0.764	4.5795182744465e-24	B cells	JUND
LYN	3.70234211315745e-28	0.706608406039554	0.822	0.449	1.12169859002331e-23	B cells	LYN
LINC01619	4.15515720940908e-28	0.846994826895366	0.488	0.189	1.25888797973467e-23	B cells	LINC01619
ELF1	1.20624805226967e-27	0.676610866712798	0.871	0.523	3.65456972396141e-23	B cells	ELF1
ZNF10	2.08207790367719e-27	0.817365355104315	0.541	0.231	6.30807142477078e-23	B cells	ZNF10
PHF20	2.74243808047501e-27	0.737072253369589	0.687	0.359	8.30876465241515e-23	B cells	PHF20
SNX9	2.81337014251486e-27	1.11718113362576	0.637	0.336	8.52366752077727e-23	B cells	SNX9
YWHAZ	3.77104867844741e-27	0.702172931301417	0.921	0.589	1.14251461810921e-22	B cells	YWHAZ
ZSWIM6	6.46012322451788e-27	0.772681939745507	0.658	0.323	1.95722353333218e-22	B cells	ZSWIM6
CHPT1	6.50496350241581e-27	0.663462361113123	0.485	0.194	1.97080879232692e-22	B cells	CHPT1
RPL39	7.02522650939244e-27	0.687532491446285	0.985	0.797	2.12843287555063e-22	B cells	RPL39
GNG7	1.06879930983867e-26	0.877376651510371	0.737	0.414	3.23814126901823e-22	B cells	GNG7
RILPL2	3.63476355627814e-26	0.642210169922534	0.558	0.241	1.10122431464559e-21	B cells	RILPL2
DENND4A	4.75120859532617e-26	0.821723501903586	0.781	0.444	1.43947366812597e-21	B cells	DENND4A
DDX21	7.47234257247452e-26	0.734789786845543	0.801	0.459	2.26389562918261e-21	B cells	DDX21
KLF2	1.13604676385078e-25	0.889711904153399	0.772	0.448	3.4418808804387e-21	B cells	KLF2
AP001011.1	1.19524550715225e-25	0.773320897670436	0.444	0.169	3.62123531301916e-21	B cells	AP001011.1
PPP1CB	1.20253186313325e-25	0.667677303485862	0.673	0.348	3.6433107857348e-21	B cells	PPP1CB
HSP90AB1	1.60380753217595e-25	0.623840389590721	0.965	0.776	4.85905568023347e-21	B cells	HSP90AB1
CMSS1	1.63386701651535e-25	0.860226461513656	0.529	0.223	4.95012689993654e-21	B cells	CMSS1
CHD1	2.63880235372661e-25	0.645217935140203	0.687	0.354	7.99477949108552e-21	B cells	CHD1
LRRFIP1	3.92479711707898e-25	0.629513214760603	0.769	0.421	1.18909578256142e-20	B cells	LRRFIP1
PRDM2	3.99381784729083e-25	0.696864293243777	0.883	0.535	1.2100069931937e-20	B cells	PRDM2
LITAF	4.04269790862434e-25	0.817739478357251	0.62	0.311	1.22481618537592e-20	B cells	LITAF
CDC42SE2	4.20735344494754e-25	0.737568345951383	0.792	0.441	1.27470187321575e-20	B cells	CDC42SE2
ALG13	5.589051860729e-25	0.674939411689379	0.629	0.307	1.69331504224507e-20	B cells	ALG13
FOXP1	7.81950276915407e-25	0.721616908716906	0.69	0.367	2.36907475397061e-20	B cells	FOXP1
CCR7	1.05456366712503e-24	0.827155960882259	0.535	0.241	3.19501154228872e-20	B cells	CCR7
BORCS5	1.4073104605785e-24	0.691359954281387	0.512	0.221	4.26372850241469e-20	B cells	BORCS5
RPS21	1.47172576842017e-24	0.631644203655284	0.977	0.72	4.4588875605826e-20	B cells	RPS21
RUBCNL	1.87650579289269e-24	0.649916554002255	0.503	0.212	5.68524960072697e-20	B cells	RUBCNL
RANBP2	2.12102003350854e-24	0.768944990033116	0.731	0.405	6.42605439552082e-20	B cells	RANBP2
DNAJA1	2.41920524931672e-24	0.66667090284141	0.915	0.667	7.32946614385487e-20	B cells	DNAJA1
BANK1	5.93574838120944e-24	0.587446325152683	0.728	0.386	1.79835368705503e-19	B cells	BANK1
USP36	5.9712397376741e-24	0.628723975520739	0.588	0.287	1.80910650332312e-19	B cells	USP36
FCMR	6.70029387948105e-24	0.60533609367589	0.535	0.239	2.02998803666637e-19	B cells	FCMR
RPS29	6.91017553754468e-24	0.625595045297833	0.988	0.844	2.09357588260991e-19	B cells	RPS29
RPL30	6.92128061838443e-24	0.629269665850386	0.988	0.844	2.09694038895193e-19	B cells	RPL30
TSC22D3	8.44807718819378e-24	0.675600355169235	0.86	0.565	2.55951394570707e-19	B cells	TSC22D3
REV3L	9.73011012392624e-24	0.826280564886821	0.594	0.288	2.94793146424593e-19	B cells	REV3L
PDE4B	1.01330028754789e-23	0.728326324363035	0.731	0.431	3.06999588118383e-19	B cells	PDE4B
RPS27	1.67937423885297e-23	0.651293998616818	0.994	0.905	5.08800013145286e-19	B cells	RPS27
FBXO34	2.61530855133423e-23	0.71519450924628	0.471	0.206	7.92360031797732e-19	B cells	FBXO34
PABPC1	2.74456701219001e-23	0.589457390387377	0.956	0.704	8.31521467683209e-19	B cells	PABPC1
CD37	2.96096311565902e-23	0.644564092743523	0.845	0.494	8.97082995151214e-19	B cells	CD37
GPR1831	3.46040766153677e-23	0.795731441280793	0.57	0.27	1.04839970921579e-18	B cells	GPR183
HLA-DRA	6.2593743291481e-23	0.770455404185514	0.854	0.6	1.896402640502e-18	B cells	HLA-DRA
NR4A3	6.48639403157121e-23	1.01143660450253	0.491	0.214	1.96518279974513e-18	B cells	NR4A3
ZHX2	8.09045219465791e-23	0.769082956038197	0.705	0.382	2.45116430141551e-18	B cells	ZHX2
LAPTM5	8.14843334007728e-23	0.644184252333319	0.827	0.512	2.46873084904321e-18	B cells	LAPTM5
RPL21	9.56444990064913e-23	0.626777732904832	0.977	0.84	2.89774138639967e-18	B cells	RPL21
HLA-DQA1	1.1764579626516e-22	0.642618826797184	0.833	0.492	3.56431468944555e-18	B cells	HLA-DQA1
MANBA	1.32677875455884e-22	0.701171104638487	0.538	0.255	4.01974159268691e-18	B cells	MANBA
RPL19	1.43901164169243e-22	0.592791228882667	0.982	0.839	4.35977357083555e-18	B cells	RPL19
RPL34	1.63922955068252e-22	0.596280069272842	0.98	0.847	4.96637376970282e-18	B cells	RPL34
RHOH	1.79916992923376e-22	0.669919604006098	0.833	0.506	5.45094513459952e-18	B cells	RHOH
RPS10	1.81087996926396e-22	0.592314262775212	0.968	0.721	5.48642304287901e-18	B cells	RPS10
PAK1	2.48241156953231e-22	0.627763219967088	0.371	0.133	7.52096233221204e-18	B cells	PAK1
EML4	3.07746218268802e-22	0.675819537460862	0.67	0.37	9.3237871748899e-18	B cells	EML4
TRAF3	3.1528050232731e-22	0.660873831463346	0.664	0.363	9.55205337901052e-18	B cells	TRAF3
RPS23	3.68350370581078e-22	0.601956205383778	0.982	0.853	1.11599111774949e-17	B cells	RPS23
NAMPT	4.6685994749399e-22	0.614657860946356	0.652	0.337	1.41444558292254e-17	B cells	NAMPT
LINC-PINT	1.03539118016987e-21	0.693040429743316	0.538	0.271	3.13692465856067e-17	B cells	LINC-PINT
MBP	1.44401183495813e-21	0.619914710339089	0.62	0.312	4.37492265637266e-17	B cells	MBP
ELL2	2.25870649320671e-21	0.600130485121486	0.781	0.478	6.84320306246837e-17	B cells	ELL2
INPP5A	2.57428687847741e-21	0.649167495897547	0.45	0.191	7.799316955723e-17	B cells	INPP5A
SIK3	3.92478042421225e-21	0.843962818938614	0.673	0.371	1.18909072512359e-16	B cells	SIK3
KLF6	4.40743895822259e-21	0.71287642268259	0.854	0.53	1.3353217811727e-16	B cells	KLF6
AREG1	4.88782480224753e-21	0.645616578924462	0.494	0.22	1.48086428033693e-16	B cells	AREG
CEMIP2	2.82426807221847e-20	0.777040314830876	0.57	0.285	8.55668497840029e-16	B cells	CEMIP2
NFKB1	4.18788768836813e-20	0.829906545087053	0.757	0.459	1.26880433294489e-15	B cells	NFKB1
JUNB	5.68619448829402e-20	0.860194507637174	0.857	0.625	1.72274634411844e-15	B cells	JUNB
SESN3	8.48871737073129e-20	0.811074846108651	0.509	0.254	2.57182670181046e-15	B cells	SESN3
HLA-DRB1	1.15686999373735e-19	0.642414052797649	0.839	0.567	3.50496902002603e-15	B cells	HLA-DRB1
PLEKHG1	1.30041185732681e-19	0.654767732890605	0.623	0.333	3.93985780414303e-15	B cells	PLEKHG1
KLHL5	2.69144192194983e-19	0.646717678865782	0.591	0.318	8.15426159093141e-15	B cells	KLHL5
RGS2	8.38970098879622e-19	0.611244739825259	0.684	0.389	2.54182770857559e-14	B cells	RGS2
SMAD3	1.01861653108559e-18	0.68367314783188	0.485	0.238	3.08610250423001e-14	B cells	SMAD3
SRGN	1.33833932009874e-18	0.682466334206255	0.722	0.445	4.05476663810315e-14	B cells	SRGN
FTH1	3.42053039724103e-18	0.631979485455116	0.985	0.83	1.03631809445211e-13	B cells	FTH1
TMEM156	3.59426050995938e-18	0.931903774627054	0.649	0.376	1.08895310670239e-13	B cells	TMEM156
BCL2A1	5.21452494807918e-18	0.596370676758752	0.442	0.194	1.57984462351955e-13	B cells	BCL2A1
EEF1G	6.58907215302733e-18	0.596082344921486	0.713	0.431	1.99629119020269e-13	B cells	EEF1G
MALT1	7.46297333900724e-18	0.614945951008587	0.629	0.354	2.26105703251902e-13	B cells	MALT1
SNED1	9.67083107174046e-18	0.981770316000215	0.436	0.209	2.92997168980521e-13	B cells	SNED1
BACH2	9.99859036448258e-18	0.629770466166984	0.614	0.34	3.02927292272729e-13	B cells	BACH2
RALGAPA1	1.31797922342119e-17	0.615905042534318	0.588	0.323	3.99308165319919e-13	B cells	RALGAPA1
SLC49A4	1.42024404405618e-17	0.704597869981575	0.368	0.154	4.302913380277e-13	B cells	SLC49A4
TMEM123	2.02352125776102e-17	0.591876967889418	0.649	0.362	6.13066235463857e-13	B cells	TMEM123
MAML2	4.35931070880694e-17	0.613371731307792	0.465	0.221	1.32074036544724e-12	B cells	MAML2
NGLY1	1.55440437858097e-16	0.609595235030008	0.693	0.421	4.70937894578677e-12	B cells	NGLY1
ZMYM2	5.64520089952429e-16	0.689822134104972	0.526	0.282	1.71032651652888e-11	B cells	ZMYM2
ZFP36L2	6.92825312936555e-16	0.632247733459743	0.798	0.556	2.09905285060388e-11	B cells	ZFP36L2
GNG2	8.03917484992277e-16	0.659713000461637	0.515	0.283	2.4356288042811e-11	B cells	GNG2
IGHG44	1.21354118954742e-15	-1.61309699157164	0.746	0.784	3.6766657419718e-11	B cells	IGHG4
PTPN22	1.86889975035697e-15	0.629063401645369	0.342	0.145	5.66220557365652e-11	B cells	PTPN22
CARD11	8.82601440739644e-15	0.666016513041468	0.544	0.295	2.6740175850089e-10	B cells	CARD11
IGHG13	3.69080870468126e-14	-1.39734476335184	0.576	0.69	1.11820431325728e-09	B cells	IGHG1
PCBP3	4.35113898363186e-13	0.723490391555397	0.17	0.05	1.31826457787094e-08	B cells	PCBP3
PGAP1	8.18326079342536e-13	0.858634236698466	0.178	0.054	2.47928252258408e-08	B cells	PGAP1
IGKC4	2.03863344150345e-11	-1.09608329348917	0.968	0.966	6.17644773772301e-07	B cells	IGKC
IGHD	6.77146147022642e-11	1.77047597337704	0.325	0.156	2.0515496816345e-06	B cells	IGHD
MZB1	1.41118880152351e-09	-0.804933428092017	0.43	0.569	4.27547871197578e-05	B cells	MZB1
IGHG31	1.61319120492826e-08	-0.866064777731101	0.81	0.794	0.000488748539357116	B cells	IGHG3
SSR4	1.7626681400042e-08	-0.726237250700249	0.766	0.773	0.000534035566377073	B cells	SSR4
XBP1	8.47676886059788e-06	-0.76425357956755	0.509	0.551	0.256820666169534	B cells	XBP1
IGHG2	1.46556872396152e-05	-1.42302186503909	0.266	0.36	0.444023356298621	B cells	IGHG2
RRBP1	0.000632794888568485	-0.925831696209806	0.333	0.389	1	B cells	RRBP1
IGHV3-23	0.000853709116219827	-0.994132937209989	0.067	0.132	1	B cells	IGHV3-23
SOX4	0.0194646414908008	-0.627892903835121	0.129	0.174	1	B cells	SOX4
AHNAK1	0.0295819385168709	-0.951239513382164	0.523	0.388	1	B cells	AHNAK
ISCA17	3.16616973971808e-21	1.84065415210602	1	0	9.59254446042386e-17	Mast cells	ISCA1
ALDH4A1	1.40314100621595e-07	0.855819802338283	0.333	0	0.00425109630653245	Mast cells	ALDH4A1
ERMP1	1.40314100621595e-07	0.924977028781715	0.333	0	0.00425109630653245	Mast cells	ERMP1
PLEKHG3	1.40314100621595e-07	0.704202170337254	0.333	0	0.00425109630653245	Mast cells	PLEKHG3
ELMSAN1	7.80130571962403e-07	1.02997250347188	0.556	0.049	0.0236356159387449	Mast cells	ELMSAN1
RBM18	1.01377293500136e-06	0.94229381890674	0.556	0.049	0.0307142786117362	Mast cells	RBM18
PHC3	9.16410163576087e-06	1.0164236595091	0.667	0.098	0.277644787258647	Mast cells	PHC3
TMEM70	1.22299490009382e-05	0.900135623475609	0.444	0.037	0.370530764881423	Mast cells	TMEM70
TMCO4	1.29849059236086e-05	0.664251690262993	0.333	0.012	0.39340369476757	Mast cells	TMCO4
CNIH3	1.29849059236086e-05	0.597385360740081	0.333	0.012	0.39340369476757	Mast cells	CNIH3
ZNF585A	1.39481928282633e-05	0.869317604669267	0.444	0.037	0.422588398117893	Mast cells	ZNF585A
AC008840.1	1.98807314483325e-05	0.586717734575005	0.222	0	0.60232652069013	Mast cells	AC008840.1
TOR1B	1.98807314483325e-05	0.586717734575005	0.222	0	0.60232652069013	Mast cells	TOR1B
SPAG6	1.98807314483325e-05	0.614645004039922	0.222	0	0.60232652069013	Mast cells	SPAG6
ZNF689	1.98807314483325e-05	0.634672455912004	0.222	0	0.60232652069013	Mast cells	ZNF689
LINC01004	6.54228977355478e-05	1.0672264903789	0.444	0.049	1	Mast cells	LINC01004
RAPGEF6	6.59309488345417e-05	0.813404788342174	0.556	0.085	1	Mast cells	RAPGEF6
MYOSLID	0.000100989024525411	1.06778574631406	0.333	0.024	1	Mast cells	MYOSLID
ANKRA2	0.000115947806366591	0.871536016272414	0.333	0.024	1	Mast cells	ANKRA2
TMEM42	0.000132978987963882	0.639280128110588	0.333	0.024	1	Mast cells	TMEM42
ARAF	0.000152347720580324	0.689672460863771	0.333	0.024	1	Mast cells	ARAF
RMND5A	0.000174349889813367	0.640817377788493	0.333	0.024	1	Mast cells	RMND5A
RPS231	0.00019601656507473	0.828101706542497	1	0.817	1	Mast cells	RPS23
PLD3	0.000281900152290974	1.08977334144071	0.556	0.11	1	Mast cells	PLD3
APEX1	0.000286532433289916	1.10298602359012	0.667	0.22	1	Mast cells	APEX1
TPGS2	0.000296212536236553	0.749955958332703	0.444	0.061	1	Mast cells	TPGS2
MRPL50	0.000326985220170483	0.733548513121102	0.444	0.061	1	Mast cells	MRPL50
LRP4	0.000326985220170483	0.754737287910159	0.444	0.061	1	Mast cells	LRP4
LSG1	0.000331897647487267	0.850541697835229	0.556	0.11	1	Mast cells	LSG1
RUVBL1	0.000484474913739651	0.902908647368753	0.444	0.073	1	Mast cells	RUVBL1
MGA	0.000530801787974314	0.86135517931421	0.444	0.073	1	Mast cells	MGA
NCOA6	0.000569446700804264	0.739662507927868	0.333	0.037	1	Mast cells	NCOA6
HIP1	0.000581230136087529	0.958953248495174	0.444	0.073	1	Mast cells	HIP1
WRNIP1	0.000714492137720644	0.636105658795713	0.333	0.037	1	Mast cells	WRNIP1
ZNF518A	0.000760544967339759	0.639865191123604	0.444	0.073	1	Mast cells	ZNF518A
NBPF12	0.000801419308241056	0.604982162182649	0.222	0.012	1	Mast cells	NBPF12
METTL18	0.000801419308241056	0.602992346564316	0.222	0.012	1	Mast cells	METTL18
NADK2	0.000801419308241056	0.590361650513919	0.222	0.012	1	Mast cells	NADK2
SPIN2B	0.000801419308241056	0.647525507931591	0.222	0.012	1	Mast cells	SPIN2B
PITRM1	0.000801419308241056	0.593645695605146	0.222	0.012	1	Mast cells	PITRM1
PRKAB1	0.000801419308241056	0.733768250645322	0.222	0.012	1	Mast cells	PRKAB1
AMDHD2	0.000801419308241056	0.633765711530432	0.222	0.012	1	Mast cells	AMDHD2
SETD6	0.000801419308241056	0.58960290207266	0.222	0.012	1	Mast cells	SETD6
AC008115.1	0.000801419308241056	0.703556398089778	0.222	0.012	1	Mast cells	AC008115.1
TSPAN7	0.00093520921879693	0.668260998250171	0.222	0.012	1	Mast cells	TSPAN7
MRPL20-AS1	0.00093520921879693	0.61128268781801	0.222	0.012	1	Mast cells	MRPL20-AS1
KDM6A	0.0011929725529698	0.703918448438251	0.556	0.122	1	Mast cells	KDM6A
RBM7	0.00119448540739895	0.898827451153447	0.444	0.085	1	Mast cells	RBM7
GSTK1	0.00124550939829371	0.851112094822651	0.778	0.256	1	Mast cells	GSTK1
STARD13	0.00147589716893392	1.19100044169988	0.333	0.049	1	Mast cells	STARD13
HINT1	0.00172968569055204	0.777665004715203	1	0.402	1	Mast cells	HINT1
LRRC40	0.00179726963764772	0.901344019889886	0.333	0.049	1	Mast cells	LRRC40
RPRD2	0.00182636332895116	0.758836461727973	0.556	0.122	1	Mast cells	RPRD2
SAP30	0.00193943024622533	0.601424947855128	0.444	0.085	1	Mast cells	SAP30
MAP3K7	0.00193968225781459	0.698566955323651	0.444	0.085	1	Mast cells	MAP3K7
PLPBP	0.00193968225781459	0.674692765455848	0.444	0.085	1	Mast cells	PLPBP
BORCS6	0.00193968225781459	0.757226835948145	0.444	0.085	1	Mast cells	BORCS6
NFE2L3	0.00197968733924706	0.76934279689226	0.667	0.244	1	Mast cells	NFE2L3
FAM234B	0.00198101794068115	0.718388133507741	0.333	0.049	1	Mast cells	FAM234B
AC023906.5	0.00198101794068115	0.815506445251566	0.333	0.049	1	Mast cells	AC023906.5
KIZ-AS1	0.00198101794068115	0.859066217370809	0.333	0.049	1	Mast cells	KIZ-AS1
CIR1	0.00209384811755716	1.03133553745131	0.667	0.244	1	Mast cells	CIR1
LY75	0.00218186756641971	0.695405088200963	0.333	0.049	1	Mast cells	LY75
UBE2D3-AS1	0.00218186756641971	0.779153191495848	0.333	0.049	1	Mast cells	UBE2D3-AS1
NUP42	0.00218186756641971	0.649479470239831	0.333	0.049	1	Mast cells	NUP42
ZNF426	0.0024012284583311	0.630712781780462	0.333	0.049	1	Mast cells	ZNF426
UBE2R2	0.00279239978017556	0.663186217697762	0.667	0.183	1	Mast cells	UBE2R2
NPHP3	0.00286449309007291	0.605838153713467	0.444	0.085	1	Mast cells	NPHP3
AHRR	0.0028669843168028	1.13517923009589	0.111	0	1	Mast cells	AHRR
MTMR9	0.0028669843168028	0.811332030133516	0.111	0	1	Mast cells	MTMR9
ARC	0.0028669843168028	0.88650699852054	0.111	0	1	Mast cells	ARC
TRIM5	0.0028669843168028	1.13517923009589	0.111	0	1	Mast cells	TRIM5
RAB30	0.0028669843168028	0.747564221360622	0.111	0	1	Mast cells	RAB30
GALNT8	0.0028669843168028	0.598749452451232	0.111	0	1	Mast cells	GALNT8
HORMAD2	0.0028669843168028	0.80443659781841	0.111	0	1	Mast cells	HORMAD2
AGPAT4	0.00305400531710077	0.797429498869785	0.556	0.146	1	Mast cells	AGPAT4
ATP5F1B	0.00315954734323401	0.696024636977813	0.778	0.256	1	Mast cells	ATP5F1B
ISCU	0.00339859707397989	0.791352864708484	0.778	0.354	1	Mast cells	ISCU
SIL1	0.00378368146107534	0.629151133367504	0.556	0.159	1	Mast cells	SIL1
ATP5IF1	0.00390895036538918	0.939031603198278	0.889	0.463	1	Mast cells	ATP5IF1
PPWD1	0.00394327654536423	0.811420434947571	0.444	0.098	1	Mast cells	PPWD1
SLC7A5	0.00407121891438918	0.712556914252634	0.667	0.22	1	Mast cells	SLC7A5
RBPJ	0.00417687715681044	0.641650355834978	0.556	0.146	1	Mast cells	RBPJ
SIRT1	0.00450926057482279	0.891513528352026	0.444	0.11	1	Mast cells	SIRT1
PACS1	0.00458915341310385	1.13692792885283	0.556	0.183	1	Mast cells	PACS1
CDK5RAP3	0.00467702894903926	0.748324067131125	0.333	0.061	1	Mast cells	CDK5RAP3
Z93930.2	0.00467702894903926	0.840553863589516	0.333	0.061	1	Mast cells	Z93930.2
EDF1	0.00470113419792235	0.898556257382369	1	0.573	1	Mast cells	EDF1
THOC1	0.00482785692992913	0.841658355742809	0.444	0.11	1	Mast cells	THOC1
MOB1A	0.00495748823970736	0.843512529762289	0.667	0.244	1	Mast cells	MOB1A
TAF7	0.00502300373525106	0.848017599851272	0.667	0.195	1	Mast cells	TAF7
MRPS10	0.00508800375289799	0.643498995833916	0.333	0.061	1	Mast cells	MRPS10
TIPRL	0.00514534906793421	0.946950190855928	0.667	0.317	1	Mast cells	TIPRL
POLR2F	0.00516668565644494	0.728284959463674	0.444	0.11	1	Mast cells	POLR2F
TSPAN14	0.005234652141367	0.695009062658779	0.444	0.098	1	Mast cells	TSPAN14
OSBPL6	0.00529716703218604	0.866452588000327	0.222	0.024	1	Mast cells	OSBPL6
TTC5	0.00529716703218604	0.647650904349075	0.222	0.024	1	Mast cells	TTC5
ACP5	0.00529716703218604	0.667870469681371	0.222	0.024	1	Mast cells	ACP5
TMEM50B	0.00552685965864045	0.724564533006084	0.444	0.11	1	Mast cells	TMEM50B
HDAC1	0.00553135055375097	0.705097811030223	0.333	0.061	1	Mast cells	HDAC1
TRIO1	0.00558575714780604	0.764498581761433	0.889	0.378	1	Mast cells	TRIO
IDNK	0.00572300804069863	0.693936113963482	0.444	0.122	1	Mast cells	IDNK
LLGL2	0.0059095409383308	0.710684087638453	0.444	0.11	1	Mast cells	LLGL2
ANAPC13	0.00600926902107273	0.644623579278165	0.333	0.061	1	Mast cells	ANAPC13
AC079781.5	0.00600926902107273	0.696766588156942	0.333	0.061	1	Mast cells	AC079781.5
PPP1R14B	0.0063610923848195	1.06890496986585	0.556	0.195	1	Mast cells	PPP1R14B
HCLS1	0.00649793941421646	0.739963620038577	0.667	0.232	1	Mast cells	HCLS1
CDC123	0.00665708790661033	0.618474983500161	0.222	0.024	1	Mast cells	CDC123
YLPM1	0.00674732700224348	0.639546749375624	0.444	0.11	1	Mast cells	YLPM1
SLC25A36	0.00703213216403473	1.13933491200554	0.444	0.134	1	Mast cells	SLC25A36
SLC38A11	0.00707821816964964	0.632555346746364	0.333	0.061	1	Mast cells	SLC38A11
ATP5F1C	0.0072115946123779	0.927662926110589	0.889	0.463	1	Mast cells	ATP5F1C
OSGEP	0.00767425846500303	0.60176770551769	0.333	0.061	1	Mast cells	OSGEP
SGF29	0.0079504030662772	0.785732141096608	0.444	0.134	1	Mast cells	SGF29
ZNF430	0.00810025264357406	0.604413031666477	0.556	0.171	1	Mast cells	ZNF430
GGCT	0.00820483407512676	0.613459060124277	0.444	0.11	1	Mast cells	GGCT
LDHA	0.00821676364886274	0.612182119271212	0.667	0.244	1	Mast cells	LDHA
RRP36	0.00852505273746316	0.822822283067549	0.333	0.073	1	Mast cells	RRP36
VPS4B	0.0090426725372642	0.612402354723979	0.556	0.171	1	Mast cells	VPS4B
PSMG2	0.00929466906382358	1.03511819152523	0.667	0.256	1	Mast cells	PSMG2
ACSL3	0.00932705513370686	0.751545620007773	0.444	0.11	1	Mast cells	ACSL3
UBE2B	0.00936311787055693	0.58506550609586	0.889	0.439	1	Mast cells	UBE2B
PSMC5	0.0095496401203788	0.651574489534658	0.556	0.171	1	Mast cells	PSMC5
KDM1A	0.0099027215375605	0.777666070437516	0.333	0.073	1	Mast cells	KDM1A
RBM8A	0.0105546958576914	0.818861713293491	0.889	0.524	1	Mast cells	RBM8A
KCNH2	0.0106632811730068	0.800543678428489	0.333	0.073	1	Mast cells	KCNH2
DDX39B	0.0106971412961885	0.769145542771566	0.667	0.293	1	Mast cells	DDX39B
CCSER1	0.0108733132059952	0.641307770239856	0.667	0.22	1	Mast cells	CCSER1
UBE2E1	0.0113828953416188	0.900823741566944	0.444	0.134	1	Mast cells	UBE2E1
MRPS16	0.0113828953416188	0.736031846046193	0.444	0.134	1	Mast cells	MRPS16
FOXJ3	0.011475349484715	0.744232485742451	0.333	0.073	1	Mast cells	FOXJ3
DDX52	0.011475349484715	0.636182248554005	0.333	0.073	1	Mast cells	DDX52
EP300	0.0122574846528439	0.733726052732025	0.556	0.207	1	Mast cells	EP300
ARHGEF12	0.0123407336533776	0.587428046726701	0.667	0.256	1	Mast cells	ARHGEF12
PIP4K2A	0.0129265616961163	0.843020938351312	0.667	0.256	1	Mast cells	PIP4K2A
NMT2	0.0135399522393405	0.71330517643917	0.556	0.207	1	Mast cells	NMT2
COA4	0.0136018295143852	0.720062150715796	0.556	0.183	1	Mast cells	COA4
ZDHHC2	0.0136325164348103	0.632339766335369	0.444	0.122	1	Mast cells	ZDHHC2
NDUFA12	0.0137741011617251	0.715901694564574	0.778	0.317	1	Mast cells	NDUFA12
IL18	0.0141739074560544	0.685827168014138	0.889	0.488	1	Mast cells	IL18
AC010894.3	0.014250391287939	0.622015993173934	0.333	0.073	1	Mast cells	AC010894.3
FUBP1	0.014314856703559	0.602523417186349	0.556	0.183	1	Mast cells	FUBP1
HLA-E	0.0143324222329756	0.672192100512067	1	0.659	1	Mast cells	HLA-E
MLLT3	0.0144599640753947	0.629505756156888	0.444	0.122	1	Mast cells	MLLT3
MAPK6	0.0145015157563619	0.956329521986941	1	0.524	1	Mast cells	MAPK6
P2RX1	0.0150075561354296	0.73779042938914	0.778	0.354	1	Mast cells	P2RX1
PHIP	0.0151491763078855	0.673596316861155	0.667	0.354	1	Mast cells	PHIP
EXOC6	0.0152988938555417	0.601162075398296	0.333	0.073	1	Mast cells	EXOC6
ELOVL5	0.01535864264344	0.65600446963669	0.889	0.39	1	Mast cells	ELOVL5
KMT2E	0.0154630390733954	0.722018596217186	1	0.622	1	Mast cells	KMT2E
ARHGEF3	0.0164478142754932	0.695623813243156	0.667	0.268	1	Mast cells	ARHGEF3
PPP2CA	0.0167363793304095	0.67021216850947	0.667	0.305	1	Mast cells	PPP2CA
UBALD1	0.0168414495401437	0.722892750994536	0.222	0.037	1	Mast cells	UBALD1
GALNT7	0.0169705592851189	0.82082692053225	0.333	0.085	1	Mast cells	GALNT7
CSDE1	0.0171939734668411	0.824808556932023	0.778	0.5	1	Mast cells	CSDE1
TBPL1	0.017575097598662	0.720697278208162	0.444	0.146	1	Mast cells	TBPL1
OST4	0.0180686978791093	0.70442393800041	1	0.671	1	Mast cells	OST4
FBXL3	0.0181345497928904	0.744348360120053	0.333	0.085	1	Mast cells	FBXL3
PANK2	0.0181345497928904	0.624931543396083	0.333	0.085	1	Mast cells	PANK2
RNF7	0.0182077376148417	0.827941496384188	0.667	0.317	1	Mast cells	RNF7
FARP2	0.0182904516946923	0.938835097415869	0.556	0.22	1	Mast cells	FARP2
YTHDF3	0.0189590090066904	0.726916982919141	0.444	0.159	1	Mast cells	YTHDF3
DNAJC2	0.0191668184060817	0.675789866553774	0.556	0.22	1	Mast cells	DNAJC2
TCEA1	0.0199771703518681	0.803676740429214	0.667	0.366	1	Mast cells	TCEA1
ACOT9	0.0201886764943287	0.62687221224591	0.222	0.037	1	Mast cells	ACOT9
TP53INP1	0.0201886764943287	0.610488731825367	0.222	0.037	1	Mast cells	TP53INP1
PDZD8	0.0206492039233097	0.592588203374835	0.444	0.146	1	Mast cells	PDZD8
CAPZB	0.0207684964894579	0.586838830783355	0.889	0.439	1	Mast cells	CAPZB
APPL1	0.0217732628267071	0.684069304718074	0.444	0.146	1	Mast cells	APPL1
UTS2	0.0220559712896352	0.594034088910563	0.333	0.085	1	Mast cells	UTS2
IKBIP	0.0220559712896352	0.892392036817882	0.333	0.085	1	Mast cells	IKBIP
CXorf56	0.0220701361173781	0.585172145550754	0.222	0.037	1	Mast cells	CXorf56
UFC1	0.0222828891914155	0.755277483616507	0.667	0.329	1	Mast cells	UFC1
MS4A2	0.0230006193271368	0.753090403206269	1	0.659	1	Mast cells	MS4A2
CHMP2B	0.0233216027730748	1.04938373684881	0.444	0.159	1	Mast cells	CHMP2B
ZFP36	0.0235923069066698	0.75786516899281	1	0.646	1	Mast cells	ZFP36
TMED10	0.0240282650638874	0.784941565681811	0.556	0.244	1	Mast cells	TMED10
AC008875.3	0.0241820131666439	0.611954512217751	0.444	0.146	1	Mast cells	AC008875.3
POLD4	0.0243988215028614	0.645794714616233	0.667	0.305	1	Mast cells	POLD4
BRK1	0.0248499274931475	0.60439441418269	0.778	0.463	1	Mast cells	BRK1
SPTY2D1	0.0249414771662534	0.685835963687491	0.333	0.098	1	Mast cells	SPTY2D1
TERF2	0.0249414771662534	0.605226597734261	0.333	0.098	1	Mast cells	TERF2
RAE1	0.0254707384471848	0.630163341213226	0.444	0.146	1	Mast cells	RAE1
RPL37A	0.0255578843041945	0.627619927831454	1	0.805	1	Mast cells	RPL37A
FMNL2	0.0258126290005928	1.04127330017829	0.444	0.159	1	Mast cells	FMNL2
TIMP1	0.0264857792738845	0.808882197153003	0.778	0.512	1	Mast cells	TIMP1
NR1D2	0.0266952122156533	0.585537373639488	0.333	0.085	1	Mast cells	NR1D2
LYPLA1	0.027142218716344	0.816176427869452	0.444	0.159	1	Mast cells	LYPLA1
RAB32	0.0276141568450605	1.02283061380935	0.778	0.537	1	Mast cells	RAB32
SERPINB1	0.0277996046227131	0.865528827015327	0.778	0.622	1	Mast cells	SERPINB1
PNRC2	0.0282273307879905	0.787153274806946	0.444	0.146	1	Mast cells	PNRC2
AL163541.1	0.0283178253560362	0.933109404717643	0.667	0.329	1	Mast cells	AL163541.1
GNAI3	0.028681904575986	-1.12096236116834	0	0.378	1	Mast cells	GNAI3
SLC44A1	0.0290125955545378	0.624886897577885	0.778	0.451	1	Mast cells	SLC44A1
RNF145	0.0295194260833991	0.607633367528327	0.778	0.476	1	Mast cells	RNF145
HS2ST1	0.0296995156281292	0.664618092010005	0.444	0.146	1	Mast cells	HS2ST1
GFPT1	0.0298655495615193	1.11185725284286	0.333	0.098	1	Mast cells	GFPT1
ZBTB16	0.0299738781319132	0.624731184966353	0.667	0.28	1	Mast cells	ZBTB16
AC104123.1	0.0299795258430664	0.840717668698663	0.444	0.159	1	Mast cells	AC104123.1
FCER1A	0.030082796319498	0.589368295743071	0.889	0.439	1	Mast cells	FCER1A
RGS10	0.0304939822747982	0.821411393707508	0.889	0.634	1	Mast cells	RGS10
PSMA1	0.0308154567501545	0.688620322094809	0.556	0.256	1	Mast cells	PSMA1
SPECC1	0.0311185201003247	0.690310023351807	0.667	0.354	1	Mast cells	SPECC1
UBE2L3	0.0323245632524139	0.61390994556438	0.667	0.354	1	Mast cells	UBE2L3
PKIG	0.0324949704049636	0.793023714269892	0.667	0.28	1	Mast cells	PKIG
SLC30A7	0.0330787952388539	0.778254748036219	0.444	0.171	1	Mast cells	SLC30A7
PGBD5	0.0335941554956714	0.65381869201028	0.333	0.098	1	Mast cells	PGBD5
BRD4	0.0337972460649354	0.627288508349688	0.667	0.378	1	Mast cells	BRD4
CAMLG	0.0338843365121187	0.669334071791663	0.556	0.244	1	Mast cells	CAMLG
CCNH	0.0343220876931185	0.628510825243785	0.778	0.402	1	Mast cells	CCNH
NFATC1	0.0356032410639012	0.979981307504627	0.333	0.098	1	Mast cells	NFATC1
PLGRKT	0.0356541778718325	0.66421961725037	0.556	0.232	1	Mast cells	PLGRKT
ITM2B	0.0357384116595593	0.72992954354252	1	0.707	1	Mast cells	ITM2B
MRPL41	0.0361857501848125	0.616866376694112	0.667	0.354	1	Mast cells	MRPL41
GALT	0.0369785470600492	0.907106495892107	0.222	0.049	1	Mast cells	GALT
C22orf39	0.0385709205999387	0.587134990350234	0.333	0.11	1	Mast cells	C22orf39
MTMR12	0.0398696247707342	0.707667798794146	0.222	0.049	1	Mast cells	MTMR12
NAPG	0.0399106309030276	0.735329722061973	0.444	0.171	1	Mast cells	NAPG
PALM2-AKAP2	0.0404759015461478	0.711150100844525	0.778	0.476	1	Mast cells	PALM2-AKAP2
MAN2A1	0.0409993988245188	0.765559066438804	0.667	0.341	1	Mast cells	MAN2A1
COX4I1	0.0413990587843995	0.590074797548093	0.889	0.72	1	Mast cells	COX4I1
AL021707.1	0.0429502557116031	0.658735475429442	0.222	0.049	1	Mast cells	AL021707.1
ESYT1	0.0430198553052404	0.713270011263555	0.333	0.11	1	Mast cells	ESYT1
SPG21	0.0430198553052404	0.619081300034469	0.333	0.11	1	Mast cells	SPG21
TRPS1	0.0433811332033298	0.704359157686792	0.556	0.244	1	Mast cells	TRPS1
DNAJC3	0.0437357489202364	0.687793186448256	0.556	0.268	1	Mast cells	DNAJC3
C11orf58	0.0442724292487893	0.745515653474108	0.778	0.488	1	Mast cells	C11orf58
MARK3	0.0452556592423114	0.760439644037066	0.444	0.183	1	Mast cells	MARK3
ZNF800	0.0454023011540353	0.668993316039664	0.333	0.11	1	Mast cells	ZNF800
MLEC	0.0457890237766214	0.648010097999594	0.444	0.171	1	Mast cells	MLEC
RALGAPA11	0.0459521099293049	0.591049999996943	0.667	0.293	1	Mast cells	RALGAPA1
RSRC1	0.0463796876847188	-1.23449312329094	0	0.329	1	Mast cells	RSRC1
STK3	0.0472523139860712	0.601758853716826	0.333	0.098	1	Mast cells	STK3
RNF19A	0.0478949962457606	0.784907644569715	0.333	0.11	1	Mast cells	RNF19A
RPL36A	0.0479918344356508	0.606847057130273	0.889	0.695	1	Mast cells	RPL36A
ATP6V0D1	0.049375432538974	-1.22848293478509	0.111	0.427	1	Mast cells	ATP6V0D1
GPC5	0.0497175644253738	0.916064321238736	0.222	0.049	1	Mast cells	GPC5
