# Supplementary material for: Comprehensive Analysis Reveals That ISCA1 Is Correlated with Ferroptosis-Related Genes Across Cancers and Is a Biomarker in Thyroid Carcinoma
Source: Genes (Basel). 2024 Nov 28;15(12):1538. doi: 10.3390/genes15121538 (PMC11675480; doi:10.3390/genes15121538)
Supplement: Supplementary file 1 [file genes-15-01538-s001.zip › Supplementary Table S8.csv]

Cluster	cluster	ID	Description	GeneRatio	BgRatio	pvalue	p.adjust	qvalue	geneID	Count
B cells	B cells	GO:0003735	structural constituent of ribosome	11/123	176/18496	2.59E-08	7.68E-06	6.80E-06	29074/6170/6227/6235/6156/6232/6144/6143/6164/6204/6228	11	MF
B cells	B cells	GO:0031625	ubiquitin protein ligase binding	11/123	308/18496	6.73E-06	0.000995366	0.000881388	7852/25820/4067/51429/7534/3326/3301/7805/7187/4088/26191	11	MF
B cells	B cells	GO:0044389	ubiquitin-like protein ligase binding	11/123	327/18496	1.18E-05	0.001165307	0.001031868	7852/25820/4067/51429/7534/3326/3301/7805/7187/4088/26191	11	MF
B cells	B cells	GO:0023026	MHC class II protein complex binding	4/123	27/18496	2.90E-05	0.001970479	0.00174484	3326/3122/3117/3123	4	MF
B cells	B cells	GO:0032395	MHC class II receptor activity	3/123	10/18496	3.33E-05	0.001970479	0.00174484	3122/3117/3123	3	MF
B cells	B cells	GO:0035259	nuclear glucocorticoid receptor binding	3/123	12/18496	6.04E-05	0.002981285	0.0026399	4929/8013/4088	3	MF
B cells	B cells	GO:0001217	DNA-binding transcription repressor activity	10/123	334/18496	7.96E-05	0.00336643	0.002980943	1390/6498/7556/9208/7799/27086/4790/4088/60468/54039	10	MF
B cells	B cells	GO:0023023	MHC protein complex binding	4/123	37/18496	0.000103785	0.003840043	0.003400323	3326/3122/3117/3123	4	MF
B cells	B cells	GO:0001228	DNA-binding transcription activator activity, RNA polymerase II-specific	11/123	471/18496	0.000308682	0.008961036	0.007934914	4929/5966/3727/1997/7799/9516/8013/1316/4790/3726/4088	11	MF
B cells	B cells	GO:0001216	DNA-binding transcription activator activity	11/123	475/18496	0.000331638	0.008961036	0.007934914	4929/5966/3727/1997/7799/9516/8013/1316/4790/3726/4088	11	MF
B cells	B cells	GO:0001227	DNA-binding transcription repressor activity, RNA polymerase II-specific	9/123	326/18496	0.000333011	0.008961036	0.007934914	1390/6498/7556/9208/7799/27086/4790/60468/54039	9	MF
B cells	B cells	GO:0045296	cadherin binding	9/123	334/18496	0.000397339	0.009801041	0.008678731	7430/56829/51429/7534/3326/9208/6164/23670/1937	9	MF
B cells	B cells	GO:0043621	protein self-association	4/123	70/18496	0.001216991	0.027709954	0.024536908	27086/27436/10892/84433	4	MF
B cells	B cells	GO:0043015	gamma-tubulin binding	3/123	35/18496	0.00160805	0.033998773	0.030105599	4067/5142/5058	3	MF
B cells	B cells	GO:0042608	T cell receptor binding	2/123	11/18496	0.002319767	0.043835858	0.038816247	3122/3123	2	MF
B cells	B cells	GO:0140313	molecular sequestering activity	3/123	40/18496	0.002369506	0.043835858	0.038816247	7534/7805/2495	3	MF
Endothelial cells	Endothelial cells	GO:0051537	2 iron, 2 sulfur cluster binding	1ÔÂ1ÈÕ	25/18496	0.001351644	0.003784602	NA	81689	1	MF
Endothelial cells	Endothelial cells	GO:0051536	iron-sulfur cluster binding	1ÔÂ1ÈÕ	70/18496	0.003784602	0.003784602	NA	81689	1	MF
Endothelial cells	Endothelial cells	GO:0051540	metal cluster binding	1ÔÂ1ÈÕ	70/18496	0.003784602	0.003784602	NA	81689	1	MF
Fibroblast	Fibroblast	GO:0051537	2 iron, 2 sulfur cluster binding	1ÔÂ1ÈÕ	25/18496	0.001351644	0.003784602	NA	81689	1	MF
Fibroblast	Fibroblast	GO:0051536	iron-sulfur cluster binding	1ÔÂ1ÈÕ	70/18496	0.003784602	0.003784602	NA	81689	1	MF
Fibroblast	Fibroblast	GO:0051540	metal cluster binding	1ÔÂ1ÈÕ	70/18496	0.003784602	0.003784602	NA	81689	1	MF
Follicular cells	Follicular cells	GO:0051537	2 iron, 2 sulfur cluster binding	1ÔÂ1ÈÕ	25/18496	0.001351644	0.003784602	NA	81689	1	MF
Follicular cells	Follicular cells	GO:0051536	iron-sulfur cluster binding	1ÔÂ1ÈÕ	70/18496	0.003784602	0.003784602	NA	81689	1	MF
Follicular cells	Follicular cells	GO:0051540	metal cluster binding	1ÔÂ1ÈÕ	70/18496	0.003784602	0.003784602	NA	81689	1	MF
Mast cells	Mast cells	GO:0061650	ubiquitin-like protein conjugating enzyme activity	5/210	40/18496	8.57E-05	0.019863865	0.018100616	54926/7320/7324/51506/7332	5	MF
Mast cells	Mast cells	GO:0042393	histone binding	11/210	252/18496	0.000149943	0.019863865	0.018100616	80012/474343/23411/6879/112869/4300/55023/55904/27000/144108/23476	11	MF
Mast cells	Mast cells	GO:0070577	lysine-acetylated histone binding	4/210	25/18496	0.000169415	0.019863865	0.018100616	23411/4300/55023/23476	4	MF
Mast cells	Mast cells	GO:0140033	acetylation-dependent protein binding	4/210	25/18496	0.000169415	0.019863865	0.018100616	23411/4300/55023/23476	4	MF
Mast cells	Mast cells	GO:0140030	modification-dependent protein binding	9/210	184/18496	0.000260361	0.023995608	0.021865598	474343/23411/6879/112869/4300/55023/55904/27000/23476	9	MF
Mast cells	Mast cells	GO:0051059	NF-kappaB binding	4/210	29/18496	0.00030698	0.023995608	0.021865598	79918/80279/3065/2033	4	MF
Mast cells	Mast cells	GO:0003713	transcription coactivator activity	11/210	280/18496	0.000371099	0.024863622	0.02265656	328/8607/23054/85363/23411/8721/23028/2033/55904/7332/23476	11	MF
Mast cells	Mast cells	GO:0061631	ubiquitin conjugating enzyme activity	4/210	34/18496	0.000573406	0.027750996	0.025287632	54926/7320/7324/7332	4	MF
Mast cells	Mast cells	GO:0001098	basal transcription machinery binding	5/210	60/18496	0.000591706	0.027750996	0.025287632	8607/23248/8721/6879/23476	5	MF
Mast cells	Mast cells	GO:0001099	basal RNA polymerase II transcription machinery binding	5/210	60/18496	0.000591706	0.027750996	0.025287632	8607/23248/8721/6879/23476	5	MF
Mast cells	Mast cells	GO:0002039	p53 binding	5/210	66/18496	0.000916485	0.039075601	0.035606989	23411/3065/23028/2033/23476	5	MF
Myeloid cells	Myeloid cells	GO:0071723	lipopeptide binding	1ÔÂ8ÈÕ	10/18496	0.004317899	0.046377502	0.022430086	911	1	MF
Myeloid cells	Myeloid cells	GO:0005125	cytokine activity	2ÔÂ8ÈÕ	237/18496	0.004350864	0.046377502	0.022430086	374/6361	2	MF
Myeloid cells	Myeloid cells	GO:0030297	transmembrane receptor protein tyrosine kinase activator activity	1ÔÂ8ÈÕ	18/18496	0.007760464	0.046377502	0.022430086	374	1	MF
Myeloid cells	Myeloid cells	GO:0003841	1-acylglycerol-3-phosphate O-acyltransferase activity	1ÔÂ8ÈÕ	21/18496	0.009048738	0.046377502	0.022430086	84803	1	MF
Myeloid cells	Myeloid cells	GO:0042171	lysophosphatidic acid acyltransferase activity	1ÔÂ8ÈÕ	22/18496	0.009477837	0.046377502	0.022430086	84803	1	MF
Myeloid cells	Myeloid cells	GO:0071617	lysophospholipid acyltransferase activity	1ÔÂ8ÈÕ	22/18496	0.009477837	0.046377502	0.022430086	84803	1	MF
Myeloid cells	Myeloid cells	GO:0051537	2 iron, 2 sulfur cluster binding	1ÔÂ8ÈÕ	25/18496	0.01076416	0.046377502	0.022430086	81689	1	MF
Myeloid cells	Myeloid cells	GO:0001965	G-protein alpha-subunit binding	1ÔÂ8ÈÕ	29/18496	0.012476983	0.046377502	0.022430086	5996	1	MF
Myeloid cells	Myeloid cells	GO:0051861	glycolipid binding	1ÔÂ8ÈÕ	29/18496	0.012476983	0.046377502	0.022430086	911	1	MF
Myeloid cells	Myeloid cells	GO:0016411	acylglycerol O-acyltransferase activity	1ÔÂ8ÈÕ	31/18496	0.013332421	0.046377502	0.022430086	84803	1	MF
Myeloid cells	Myeloid cells	GO:0030296	protein tyrosine kinase activator activity	1ÔÂ8ÈÕ	33/18496	0.014187211	0.046377502	0.022430086	374	1	MF
Myeloid cells	Myeloid cells	GO:0005154	epidermal growth factor receptor binding	1ÔÂ8ÈÕ	35/18496	0.015041352	0.046377502	0.022430086	374	1	MF
Pericyte	Pericyte	GO:0051537	2 iron, 2 sulfur cluster binding	1ÔÂ1ÈÕ	25/18496	0.001351644	0.003784602	NA	81689	1	MF
Pericyte	Pericyte	GO:0051536	iron-sulfur cluster binding	1ÔÂ1ÈÕ	70/18496	0.003784602	0.003784602	NA	81689	1	MF
Pericyte	Pericyte	GO:0051540	metal cluster binding	1ÔÂ1ÈÕ	70/18496	0.003784602	0.003784602	NA	81689	1	MF
T cells	T cells	GO:0051537	2 iron, 2 sulfur cluster binding	1ÔÂ3ÈÕ	25/18496	0.004049671	0.017492687	0.002301669	81689	1	MF
T cells	T cells	GO:0001671	ATPase activator activity	1ÔÂ3ÈÕ	27/18496	0.004373172	0.017492687	0.002301669	483	1	MF
T cells	T cells	GO:0060590	ATPase regulator activity	1ÔÂ3ÈÕ	49/18496	0.007927055	0.018084687	0.002379564	483	1	MF
T cells	T cells	GO:0051536	iron-sulfur cluster binding	1ÔÂ3ÈÕ	70/18496	0.0113115	0.018084687	0.002379564	81689	1	MF
T cells	T cells	GO:0051540	metal cluster binding	1ÔÂ3ÈÕ	70/18496	0.0113115	0.018084687	0.002379564	81689	1	MF
T cells	T cells	GO:0051117	ATPase binding	1ÔÂ3ÈÕ	84/18496	0.013563515	0.018084687	0.002379564	483	1	MF
T cells	T cells	GO:0005179	hormone activity	1ÔÂ3ÈÕ	126/18496	0.020299036	0.023198898	0.003052487	284207	1	MF
B cells	B cells	GO:0050851	antigen receptor-mediated signaling pathway	15/120	205/18870	3.60E-12	8.33E-09	7.02E-09	673/7430/4067/1997/27086/1236/55024/5142/7805/4790/3123/10892/26191/84433/3495	15	BP
B cells	B cells	GO:0002768	immune response-regulating cell surface receptor signaling pathway	18/120	346/18870	7.04E-12	8.33E-09	7.02E-09	673/7430/5599/4067/1997/27086/1236/55024/5142/8013/7805/5058/4790/3123/10892/26191/84433/3495	18	BP
B cells	B cells	GO:0002429	immune response-activating cell surface receptor signaling pathway	17/120	318/18870	1.85E-11	1.46E-08	1.23E-08	673/7430/4067/1997/27086/1236/55024/5142/8013/7805/5058/4790/3123/10892/26191/84433/3495	17	BP
B cells	B cells	GO:0002757	immune response-activating signaling pathway	19/120	473/18870	1.51E-10	8.94E-08	7.53E-08	673/7430/5599/4067/1997/27086/1236/55024/5142/8013/7805/5058/7187/4790/3123/10892/26191/84433/3495	19	BP
B cells	B cells	GO:0035710	CD4-positive, alpha-beta T cell activation	11/120	119/18870	2.55E-10	1.21E-07	1.02E-07	4063/673/1604/9308/27086/1880/3122/3726/3123/10892/84433	11	BP
B cells	B cells	GO:0050854	regulation of antigen receptor-mediated signaling pathway	9/120	66/18870	3.43E-10	1.30E-07	1.10E-07	7430/4067/1997/27086/1236/7805/10892/26191/84433	9	BP
B cells	B cells	GO:0002764	immune response-regulating signaling pathway	19/120	500/18870	3.84E-10	1.30E-07	1.10E-07	673/7430/5599/4067/1997/27086/1236/55024/5142/8013/7805/5058/7187/4790/3123/10892/26191/84433/3495	19	BP
B cells	B cells	GO:0046631	alpha-beta T cell activation	12/120	181/18870	1.80E-09	5.34E-07	4.50E-07	4063/673/1604/9308/27086/1880/3122/3726/3123/10892/26191/84433	12	BP
B cells	B cells	GO:0002181	cytoplasmic translation	11/120	156/18870	4.63E-09	1.22E-06	1.03E-06	6170/6227/6235/6156/6232/26986/6144/6143/6164/6204/6228	11	BP
B cells	B cells	GO:0043367	CD4-positive, alpha-beta T cell differentiation	9/120	93/18870	7.72E-09	1.83E-06	1.54E-06	4063/673/9308/27086/1880/3122/3726/3123/10892	9	BP
B cells	B cells	GO:0030217	T cell differentiation	14/120	307/18870	9.65E-09	2.08E-06	1.75E-06	4063/673/9308/27086/1236/1880/3122/399/3726/3123/10892/678/26191/84433	14	BP
B cells	B cells	GO:0050856	regulation of T cell receptor signaling pathway	7/120	45/18870	1.31E-08	2.58E-06	2.18E-06	7430/1997/1236/7805/10892/26191/84433	7	BP
B cells	B cells	GO:0001819	positive regulation of cytokine production	17/120	499/18870	1.78E-08	3.24E-06	2.73E-06	4063/1604/9308/56829/9188/27086/1236/5142/8013/7805/7187/4155/4088/10892/26191/84433/3495	17	BP
B cells	B cells	GO:0050852	T cell receptor signaling pathway	10/120	144/18870	2.78E-08	4.70E-06	3.96E-06	673/7430/1997/1236/5142/7805/3123/10892/26191/84433	10	BP
B cells	B cells	GO:1903131	mononuclear cell differentiation	16/120	481/18870	6.74E-08	1.06E-05	8.97E-06	4063/673/9308/4067/27086/1236/1880/3122/399/1316/3726/3123/10892/678/26191/84433	16	BP
B cells	B cells	GO:0030098	lymphocyte differentiation	15/120	429/18870	9.41E-08	1.35E-05	1.13E-05	4063/673/9308/27086/1236/1880/3122/399/1316/3726/3123/10892/678/26191/84433	15	BP
B cells	B cells	GO:0046632	alpha-beta T cell differentiation	9/120	124/18870	9.66E-08	1.35E-05	1.13E-05	4063/673/9308/27086/1880/3122/3726/3123/10892	9	BP
B cells	B cells	GO:0050863	regulation of T cell activation	14/120	381/18870	1.42E-07	1.87E-05	1.58E-05	673/1604/9308/4067/1236/3122/7805/3117/399/3726/3123/10892/26191/84433	14	BP
B cells	B cells	GO:1903039	positive regulation of leukocyte cell-cell adhesion	12/120	275/18870	1.88E-07	2.35E-05	1.98E-05	1604/9308/4067/1236/3122/8013/3117/399/3123/10892/26191/84433	12	BP
B cells	B cells	GO:2000516	positive regulation of CD4-positive, alpha-beta T cell activation	6/120	44/18870	3.38E-07	4.00E-05	3.37E-05	1604/9308/3122/3123/10892/84433	6	BP
B cells	B cells	GO:0046635	positive regulation of alpha-beta T cell activation	7/120	72/18870	3.69E-07	4.16E-05	3.51E-05	1604/9308/3122/3123/10892/26191/84433	7	BP
B cells	B cells	GO:0042093	T-helper cell differentiation	7/120	73/18870	4.06E-07	4.37E-05	3.68E-05	4063/27086/1880/3122/3726/3123/10892	7	BP
B cells	B cells	GO:0007159	leukocyte cell-cell adhesion	14/120	419/18870	4.50E-07	4.63E-05	3.90E-05	1604/7430/9308/4067/1236/3122/8013/7805/3117/399/3123/10892/26191/84433	14	BP
B cells	B cells	GO:0002294	CD4-positive, alpha-beta T cell differentiation involved in immune response	7/120	75/18870	4.89E-07	4.83E-05	4.07E-05	4063/27086/1880/3122/3726/3123/10892	7	BP
B cells	B cells	GO:0002287	alpha-beta T cell activation involved in immune response	7/120	76/18870	5.36E-07	4.88E-05	4.12E-05	4063/27086/1880/3122/3726/3123/10892	7	BP
B cells	B cells	GO:0002293	alpha-beta T cell differentiation involved in immune response	7/120	76/18870	5.36E-07	4.88E-05	4.12E-05	4063/27086/1880/3122/3726/3123/10892	7	BP
B cells	B cells	GO:0050870	positive regulation of T cell activation	11/120	251/18870	6.00E-07	5.26E-05	4.43E-05	1604/9308/4067/1236/3122/3117/399/3123/10892/26191/84433	11	BP
B cells	B cells	GO:2000514	regulation of CD4-positive, alpha-beta T cell activation	7/120	78/18870	6.41E-07	5.42E-05	4.57E-05	1604/9308/3122/3726/3123/10892/84433	7	BP
B cells	B cells	GO:0046634	regulation of alpha-beta T cell activation	8/120	116/18870	7.58E-07	6.19E-05	5.21E-05	1604/9308/3122/3726/3123/10892/26191/84433	8	BP
B cells	B cells	GO:0002696	positive regulation of leukocyte activation	13/120	380/18870	9.14E-07	7.22E-05	6.08E-05	1604/9308/4067/1236/1880/3122/8013/3117/399/3123/10892/26191/84433	13	BP
B cells	B cells	GO:1903037	regulation of leukocyte cell-cell adhesion	13/120	382/18870	9.70E-07	7.41E-05	6.24E-05	1604/9308/4067/1236/3122/8013/7805/3117/399/3123/10892/26191/84433	13	BP
B cells	B cells	GO:0022409	positive regulation of cell-cell adhesion	12/120	322/18870	1.01E-06	7.47E-05	6.30E-05	1604/9308/4067/1236/3122/8013/3117/399/3123/10892/26191/84433	12	BP
B cells	B cells	GO:0002292	T cell differentiation involved in immune response	7/120	84/18870	1.07E-06	7.64E-05	6.44E-05	4063/27086/1880/3122/3726/3123/10892	7	BP
B cells	B cells	GO:0051251	positive regulation of lymphocyte activation	12/120	330/18870	1.31E-06	9.09E-05	7.66E-05	1604/9308/4067/1236/1880/3122/3117/399/3123/10892/26191/84433	12	BP
B cells	B cells	GO:0050867	positive regulation of cell activation	13/120	396/18870	1.45E-06	9.80E-05	8.26E-05	1604/9308/4067/1236/1880/3122/8013/3117/399/3123/10892/26191/84433	13	BP
B cells	B cells	GO:0045785	positive regulation of cell adhesion	14/120	482/18870	2.35E-06	0.000154836	0.000130499	673/1604/9308/4067/1236/3122/8013/3117/399/3123/4088/10892/26191/84433	14	BP
B cells	B cells	GO:0032623	interleukin-2 production	6/120	63/18870	2.95E-06	0.000183694	0.000154821	7430/9308/5142/7805/10892/84433	6	BP
B cells	B cells	GO:0032663	regulation of interleukin-2 production	6/120	63/18870	2.95E-06	0.000183694	0.000154821	7430/9308/5142/7805/10892/84433	6	BP
B cells	B cells	GO:0022407	regulation of cell-cell adhesion	14/120	493/18870	3.06E-06	0.000185687	0.0001565	1604/9308/4067/1236/3122/8013/7805/3117/399/4155/3123/10892/26191/84433	14	BP
B cells	B cells	GO:0001818	negative regulation of cytokine production	12/120	381/18870	5.74E-06	0.000339605	0.000286225	7430/9308/5966/10365/3326/1236/55024/7805/4790/3123/5552/26191	12	BP
B cells	B cells	GO:1902105	regulation of leukocyte differentiation	11/120	321/18870	6.50E-06	0.000375245	0.000316263	673/9308/4067/27086/3122/399/3726/3123/10892/678/84433	11	BP
B cells	B cells	GO:0045619	regulation of lymphocyte differentiation	9/120	212/18870	8.57E-06	0.000482961	0.000407048	673/9308/3122/399/3726/3123/10892/678/84433	9	BP
B cells	B cells	GO:0050853	B cell receptor signaling pathway	6/120	77/18870	9.57E-06	0.000526899	0.000444079	4067/27086/55024/4790/26191/3495	6	BP
B cells	B cells	GO:0002286	T cell activation involved in immune response	7/120	123/18870	1.36E-05	0.000733046	0.000617823	4063/27086/1880/3122/3726/3123/10892	7	BP
B cells	B cells	GO:0050860	negative regulation of T cell receptor signaling pathway	4/120	25/18870	1.77E-05	0.000933701	0.000786939	7430/1997/7805/26191	4	BP
B cells	B cells	GO:0045580	regulation of T cell differentiation	8/120	181/18870	2.07E-05	0.001064084	0.000896828	673/9308/3122/399/3726/3123/10892/84433	8	BP
B cells	B cells	GO:0007249	canonical NF-kappaB signal transduction	10/120	300/18870	2.21E-05	0.001112037	0.000937243	5966/9188/9516/1236/399/7187/4790/3123/10892/84433	10	BP
B cells	B cells	GO:0043370	regulation of CD4-positive, alpha-beta T cell differentiation	5/120	56/18870	2.82E-05	0.001390905	0.001172277	9308/3122/3726/3123/10892	5	BP
B cells	B cells	GO:0002697	regulation of immune effector process	11/120	389/18870	3.86E-05	0.001865898	0.001572609	1604/4067/9188/9516/3122/8013/7805/3726/3123/10892/26191	11	BP
B cells	B cells	GO:0043122	regulation of canonical NF-kappaB signal transduction	9/120	265/18870	4.99E-05	0.002363726	0.001992187	5966/9188/9516/1236/399/7187/3123/10892/84433	9	BP
B cells	B cells	GO:0050858	negative regulation of antigen receptor-mediated signaling pathway	4/120	33/18870	5.52E-05	0.002562316	0.002159562	7430/1997/7805/26191	4	BP
B cells	B cells	GO:0002699	positive regulation of immune effector process	9/120	270/18870	5.77E-05	0.002625717	0.002212997	1604/4067/9188/3122/8013/7805/3123/10892/26191	9	BP
B cells	B cells	GO:0032743	positive regulation of interleukin-2 production	4/120	34/18870	6.22E-05	0.002729201	0.002300216	9308/5142/10892/84433	4	BP
B cells	B cells	GO:0043372	positive regulation of CD4-positive, alpha-beta T cell differentiation	4/120	34/18870	6.22E-05	0.002729201	0.002300216	9308/3122/3123/10892	4	BP
B cells	B cells	GO:1903706	regulation of hemopoiesis	11/120	417/18870	7.22E-05	0.003106389	0.002618116	673/9308/4067/27086/3122/399/3726/3123/10892/678/84433	11	BP
B cells	B cells	GO:0032496	response to lipopolysaccharide	10/120	348/18870	7.71E-05	0.003258764	0.00274654	1604/5599/4067/9516/27086/1236/5142/4790/10892/26191	10	BP
B cells	B cells	GO:0071222	cellular response to lipopolysaccharide	8/120	226/18870	9.95E-05	0.004131584	0.003482167	1604/5599/4067/9516/5142/4790/10892/26191	8	BP
B cells	B cells	GO:0002468	dendritic cell antigen processing and presentation	3/120	15/18870	0.000107923	0.004356574	0.003671793	1236/3122/3123	3	BP
B cells	B cells	GO:0046637	regulation of alpha-beta T cell differentiation	5/120	74/18870	0.000108546	0.004356574	0.003671793	9308/3122/3726/3123/10892	5	BP
B cells	B cells	GO:0002718	regulation of cytokine production involved in immune response	6/120	120/18870	0.00011807	0.004659819	0.003927373	1604/9188/9516/8013/7805/10892	6	BP
B cells	B cells	GO:0002237	response to molecule of bacterial origin	10/120	369/18870	0.000124785	0.004816626	0.004059531	1604/5599/4067/9516/27086/1236/5142/4790/10892/26191	10	BP
B cells	B cells	GO:0002367	cytokine production involved in immune response	6/120	122/18870	0.000129316	0.004816626	0.004059531	1604/9188/9516/8013/7805/10892	6	BP
B cells	B cells	GO:0002366	leukocyte activation involved in immune response	9/120	301/18870	0.000131993	0.004816626	0.004059531	4063/4067/27086/1880/3122/8013/3726/3123/10892	9	BP
B cells	B cells	GO:0002399	MHC class II protein complex assembly	3/120	16/18870	0.000132213	0.004816626	0.004059531	3122/3117/3123	3	BP
B cells	B cells	GO:0002503	peptide antigen assembly with MHC class II protein complex	3/120	16/18870	0.000132213	0.004816626	0.004059531	3122/3117/3123	3	BP
B cells	B cells	GO:0031098	stress-activated protein kinase signaling cascade	8/120	238/18870	0.00014214	0.005094396	0.004293641	7430/5599/4067/1236/3301/4790/4088/26191	8	BP
B cells	B cells	GO:0002263	cell activation involved in immune response	9/120	305/18870	0.000145766	0.005094396	0.004293641	4063/4067/27086/1880/3122/8013/3726/3123/10892	9	BP
B cells	B cells	GO:0071219	cellular response to molecule of bacterial origin	8/120	239/18870	0.000146292	0.005094396	0.004293641	1604/5599/4067/9516/5142/4790/10892/26191	8	BP
B cells	B cells	GO:0045622	regulation of T-helper cell differentiation	4/120	43/18870	0.000158467	0.00543842	0.00458359	3122/3726/3123/10892	4	BP
B cells	B cells	GO:0002720	positive regulation of cytokine production involved in immune response	5/120	81/18870	0.000166647	0.005637414	0.004751306	1604/9188/8013/7805/10892	5	BP
B cells	B cells	GO:0050864	regulation of B cell activation	6/120	130/18870	0.000183083	0.006106188	0.005146396	4067/55024/1880/7805/678/84433	6	BP
B cells	B cells	GO:0002700	regulation of production of molecular mediator of immune response	7/120	191/18870	0.000221363	0.007280385	0.006136029	1604/9188/9516/8013/7805/10892/26191	7	BP
B cells	B cells	GO:0002702	positive regulation of production of molecular mediator of immune response	6/120	136/18870	0.000233928	0.007588238	0.006395492	1604/9188/8013/7805/10892/26191	6	BP
B cells	B cells	GO:0043123	positive regulation of canonical NF-kappaB signal transduction	7/120	196/18870	0.000259176	0.008231766	0.006937869	5966/9188/9516/1236/3123/10892/84433	7	BP
B cells	B cells	GO:0002396	MHC protein complex assembly	3/120	20/18870	0.000264195	0.008231766	0.006937869	3122/3117/3123	3	BP
B cells	B cells	GO:0002501	peptide antigen assembly with MHC protein complex	3/120	20/18870	0.000264195	0.008231766	0.006937869	3122/3117/3123	3	BP
B cells	B cells	GO:0061082	myeloid leukocyte cytokine production	4/120	50/18870	0.000285758	0.008787991	0.007406664	9188/9516/8013/7805	4	BP
B cells	B cells	GO:0071216	cellular response to biotic stimulus	8/120	265/18870	0.000294949	0.008954352	0.007546876	1604/5599/4067/9516/5142/4790/10892/26191	8	BP
B cells	B cells	GO:0070371	ERK1 and ERK2 cascade	9/120	336/18870	0.000298991	0.00896215	0.007553448	673/7430/4067/7534/1236/1880/3123/678/26191	9	BP
B cells	B cells	GO:0043407	negative regulation of MAP kinase activity	4/120	51/18870	0.000308565	0.00913351	0.007697873	4067/3301/5997/26191	4	BP
B cells	B cells	GO:0046638	positive regulation of alpha-beta T cell differentiation	4/120	52/18870	0.000332647	0.009724789	0.008196213	9308/3122/3123/10892	4	BP
B cells	B cells	GO:0045058	T cell selection	4/120	53/18870	0.000358046	0.010339677	0.00871445	4063/673/1236/84433	4	BP
B cells	B cells	GO:0038061	non-canonical NF-kappaB signal transduction	6/120	148/18870	0.00036864	0.010517337	0.008864185	5966/9516/7805/4790/10892/26191	6	BP
B cells	B cells	GO:0050855	regulation of B cell receptor signaling pathway	3/120	23/18870	0.000404757	0.011314491	0.00953604	4067/27086/26191	3	BP
B cells	B cells	GO:0042113	B cell activation	8/120	278/18870	0.000406137	0.011314491	0.00953604	4067/55024/1880/7805/1316/10892/678/84433	8	BP
B cells	B cells	GO:0002285	lymphocyte activation involved in immune response	7/120	213/18870	0.000428359	0.011794823	0.009940872	4063/27086/1880/3122/3726/3123/10892	7	BP
B cells	B cells	GO:0038093	Fc receptor signaling pathway	4/120	56/18870	0.000442557	0.012045703	0.010152317	5599/4067/8013/5058	4	BP
B cells	B cells	GO:0031663	lipopolysaccharide-mediated signaling pathway	4/120	58/18870	0.000506242	0.013622503	0.01148127	1604/4067/10892/26191	4	BP
B cells	B cells	GO:0038095	Fc-epsilon receptor signaling pathway	3/120	25/18870	0.000520808	0.013703031	0.011549141	5599/4067/8013	3	BP
B cells	B cells	GO:0046641	positive regulation of alpha-beta T cell proliferation	3/120	25/18870	0.000520808	0.013703031	0.011549141	1604/26191/84433	3	BP
B cells	B cells	GO:0002407	dendritic cell chemotaxis	3/120	26/18870	0.000586017	0.015249334	0.01285239	7852/1236/1880	3	BP
B cells	B cells	GO:0007254	JNK cascade	6/120	163/18870	0.000614949	0.015828244	0.013340305	5599/1236/3301/4790/4088/26191	6	BP
B cells	B cells	GO:0050857	positive regulation of antigen receptor-mediated signaling pathway	3/120	27/18870	0.000656223	0.016621314	0.014008717	27086/1236/84433	3	BP
B cells	B cells	GO:0001776	leukocyte homeostasis	5/120	109/18870	0.000659799	0.016621314	0.014008717	6498/4067/1831/5142/1880	5	BP
B cells	B cells	GO:0051403	stress-activated MAPK cascade	7/120	230/18870	0.000676186	0.016854818	0.014205519	7430/5599/1236/3301/4790/4088/26191	7	BP
B cells	B cells	GO:0032615	interleukin-12 production	4/120	64/18870	0.000736242	0.017973404	0.015148282	27086/1236/7805/4790	4	BP
B cells	B cells	GO:0032655	regulation of interleukin-12 production	4/120	64/18870	0.000736242	0.017973404	0.015148282	27086/1236/7805/4790	4	BP
B cells	B cells	GO:0045582	positive regulation of T cell differentiation	5/120	116/18870	0.00087446	0.020906067	0.017619978	9308/3122/399/3123/10892	5	BP
B cells	B cells	GO:0010611	regulation of cardiac muscle hypertrophy	4/120	67/18870	0.000875251	0.020906067	0.017619978	27086/8013/5997/4088	4	BP
B cells	B cells	GO:0070372	regulation of ERK1 and ERK2 cascade	8/120	313/18870	0.000882858	0.020906067	0.017619978	673/7430/4067/7534/1236/1880/3123/26191	8	BP
B cells	B cells	GO:0048872	homeostasis of number of cells	8/120	316/18870	0.000938808	0.022010875	0.018551128	6498/4067/10365/1236/1831/5142/1880/84433	8	BP
B cells	B cells	GO:0002711	positive regulation of T cell mediated immunity	4/120	69/18870	0.000977599	0.022115113	0.018638983	1604/3122/3123/10892	4	BP
B cells	B cells	GO:0032609	type II interferon production	5/120	119/18870	0.000980846	0.022115113	0.018638983	1236/5142/7805/3123/26191	5	BP
B cells	B cells	GO:0032649	regulation of type II interferon production	5/120	119/18870	0.000980846	0.022115113	0.018638983	1236/5142/7805/3123/26191	5	BP
B cells	B cells	GO:0001975	response to amphetamine	3/120	31/18870	0.00098995	0.022115113	0.018638983	4929/5903/5997	3	BP
B cells	B cells	GO:0019886	antigen processing and presentation of exogenous peptide antigen via MHC class II	3/120	31/18870	0.00098995	0.022115113	0.018638983	3122/3117/3123	3	BP
B cells	B cells	GO:0014743	regulation of muscle hypertrophy	4/120	70/18870	0.001031803	0.022834674	0.01924544	27086/8013/5997/4088	4	BP
B cells	B cells	GO:0002431	Fc receptor mediated stimulatory signaling pathway	3/120	32/18870	0.001087317	0.023840439	0.020093115	4067/8013/5058	3	BP
B cells	B cells	GO:0036336	dendritic cell migration	3/120	33/18870	0.001190531	0.025397985	0.021405841	7852/1236/1880	3	BP
B cells	B cells	GO:0050869	negative regulation of B cell activation	3/120	33/18870	0.001190531	0.025397985	0.021405841	4067/55024/7805	3	BP
B cells	B cells	GO:0072539	T-helper 17 cell differentiation	3/120	33/18870	0.001190531	0.025397985	0.021405841	4063/3726/10892	3	BP
B cells	B cells	GO:0006959	humoral immune response	7/120	258/18870	0.001319829	0.027904947	0.023518749	1604/9308/6170/1236/6156/1880/3123	7	BP
B cells	B cells	GO:0002495	antigen processing and presentation of peptide antigen via MHC class II	3/120	35/18870	0.001415014	0.029136978	0.024557126	3122/3117/3123	3	BP
B cells	B cells	GO:0010614	negative regulation of cardiac muscle hypertrophy	3/120	35/18870	0.001415014	0.029136978	0.024557126	27086/5997/4088	3	BP
B cells	B cells	GO:0061081	positive regulation of myeloid leukocyte cytokine production involved in immune response	3/120	35/18870	0.001415014	0.029136978	0.024557126	9188/8013/7805	3	BP
B cells	B cells	GO:0032612	interleukin-1 production	5/120	130/18870	0.001454592	0.029190449	0.024602192	27086/1236/4088/10892/3495	5	BP
B cells	B cells	GO:0032652	regulation of interleukin-1 production	5/120	130/18870	0.001454592	0.029190449	0.024602192	27086/1236/4088/10892/3495	5	BP
B cells	B cells	GO:0045621	positive regulation of lymphocyte differentiation	5/120	130/18870	0.001454592	0.029190449	0.024602192	9308/3122/399/3123/10892	5	BP
B cells	B cells	GO:0002504	antigen processing and presentation of peptide or polysaccharide antigen via MHC class II	3/120	37/18870	0.001664405	0.032690407	0.027552014	3122/3117/3123	3	BP
B cells	B cells	GO:0014741	negative regulation of muscle hypertrophy	3/120	37/18870	0.001664405	0.032690407	0.027552014	27086/5997/4088	3	BP
B cells	B cells	GO:0071496	cellular response to external stimulus	8/120	346/18870	0.001670414	0.032690407	0.027552014	133746/4929/5599/10746/4067/7534/4790/143686	8	BP
B cells	B cells	GO:0002361	CD4-positive, CD25-positive, alpha-beta regulatory T cell differentiation	2/120	10/18870	0.001745535	0.033605103	0.028322935	3122/3123	2	BP
B cells	B cells	GO:2000563	positive regulation of CD4-positive, alpha-beta T cell proliferation	2/120	10/18870	0.001745535	0.033605103	0.028322935	1604/84433	2	BP
B cells	B cells	GO:0070661	leukocyte proliferation	8/120	350/18870	0.001795039	0.034042619	0.028691681	1604/4067/1880/3726/3123/10892/26191/84433	8	BP
B cells	B cells	GO:0045429	positive regulation of nitric oxide biosynthetic process	3/120	38/18870	0.001798743	0.034042619	0.028691681	10365/3326/4088	3	BP
B cells	B cells	GO:0032388	positive regulation of intracellular transport	6/120	201/18870	0.001811389	0.034042619	0.028691681	7430/5599/118426/57602/4088/80055	6	BP
B cells	B cells	GO:0030522	intracellular receptor signaling pathway	8/120	353/18870	0.00189325	0.035300917	0.029752195	4929/5599/10365/27086/3301/8013/5058/26191	8	BP
B cells	B cells	GO:1904407	positive regulation of nitric oxide metabolic process	3/120	39/18870	0.001939662	0.035883755	0.030243421	10365/3326/4088	3	BP
B cells	B cells	GO:0002478	antigen processing and presentation of exogenous peptide antigen	3/120	40/18870	0.002087276	0.038315276	0.032292747	3122/3117/3123	3	BP
B cells	B cells	GO:0010720	positive regulation of cell development	9/120	444/18870	0.002133471	0.038753682	0.032662243	7852/673/6498/9308/4067/3122/399/3123/10892	9	BP
B cells	B cells	GO:0043405	regulation of MAP kinase activity	5/120	142/18870	0.00214389	0.038753682	0.032662243	4067/3301/5058/5997/26191	5	BP
B cells	B cells	GO:1901873	regulation of post-translational protein modification	7/120	284/18870	0.00227582	0.040826826	0.034409522	51230/9188/3326/3301/7805/10892/26191	7	BP
B cells	B cells	GO:0033077	T cell differentiation in thymus	4/120	87/18870	0.002305895	0.041055333	0.034602112	673/1236/678/84433	4	BP
B cells	B cells	GO:0043380	regulation of memory T cell differentiation	2/120	12/18870	0.002538903	0.044206779	0.037258203	3122/3123	2	BP
B cells	B cells	GO:0097048	dendritic cell apoptotic process	2/120	12/18870	0.002538903	0.044206779	0.037258203	4067/1236	2	BP
B cells	B cells	GO:2000668	regulation of dendritic cell apoptotic process	2/120	12/18870	0.002538903	0.044206779	0.037258203	4067/1236	2	BP
B cells	B cells	GO:0043506	regulation of JUN kinase activity	3/120	44/18870	0.00274682	0.047133835	0.039725174	3301/5058/26191	3	BP
B cells	B cells	GO:0046640	regulation of alpha-beta T cell proliferation	3/120	44/18870	0.00274682	0.047133835	0.039725174	1604/26191/84433	3	BP
B cells	B cells	GO:0002705	positive regulation of leukocyte mediated immunity	5/120	151/18870	0.002798468	0.047674614	0.040180951	1604/9188/3122/3123/10892	5	BP
B cells	B cells	GO:0043502	regulation of muscle adaptation	4/120	93/18870	0.002937784	0.048798311	0.041128022	27086/8013/5997/4088	4	BP
B cells	B cells	GO:2000106	regulation of leukocyte apoptotic process	4/120	93/18870	0.002937784	0.048798311	0.041128022	4067/27086/1236/1831	4	BP
B cells	B cells	GO:0030183	B cell differentiation	5/120	153/18870	0.002961603	0.048798311	0.041128022	1880/1316/10892/678/84433	5	BP
B cells	B cells	GO:0002460	adaptive immune response based on somatic recombination of immune receptors built from immunoglobulin superfamily domains	8/120	380/18870	0.002981519	0.048798311	0.041128022	4063/1604/3122/3726/3123/10892/60468/3495	8	BP
B cells	B cells	GO:0043379	memory T cell differentiation	2/120	13/18870	0.002988072	0.048798311	0.041128022	3122/3123	2	BP
B cells	B cells	GO:0061052	negative regulation of cell growth involved in cardiac muscle cell development	2/120	13/18870	0.002988072	0.048798311	0.041128022	27086/5997	2	BP
Endothelial cells	Endothelial cells	GO:0097428	protein maturation by iron-sulfur cluster transfer	1ÔÂ1ÈÕ	17/18870	0.000900901	0.002119767	NA	81689	1	BP
Endothelial cells	Endothelial cells	GO:0016226	iron-sulfur cluster assembly	1ÔÂ1ÈÕ	30/18870	0.001589825	0.002119767	NA	81689	1	BP
Endothelial cells	Endothelial cells	GO:0031163	metallo-sulfur cluster assembly	1ÔÂ1ÈÕ	30/18870	0.001589825	0.002119767	NA	81689	1	BP
Endothelial cells	Endothelial cells	GO:0006790	sulfur compound metabolic process	1ÔÂ1ÈÕ	317/18870	0.016799152	0.016799152	NA	81689	1	BP
Fibroblast	Fibroblast	GO:0097428	protein maturation by iron-sulfur cluster transfer	1ÔÂ1ÈÕ	17/18870	0.000900901	0.002119767	NA	81689	1	BP
Fibroblast	Fibroblast	GO:0016226	iron-sulfur cluster assembly	1ÔÂ1ÈÕ	30/18870	0.001589825	0.002119767	NA	81689	1	BP
Fibroblast	Fibroblast	GO:0031163	metallo-sulfur cluster assembly	1ÔÂ1ÈÕ	30/18870	0.001589825	0.002119767	NA	81689	1	BP
Fibroblast	Fibroblast	GO:0006790	sulfur compound metabolic process	1ÔÂ1ÈÕ	317/18870	0.016799152	0.016799152	NA	81689	1	BP
Follicular cells	Follicular cells	GO:0097428	protein maturation by iron-sulfur cluster transfer	1ÔÂ1ÈÕ	17/18870	0.000900901	0.002119767	NA	81689	1	BP
Follicular cells	Follicular cells	GO:0016226	iron-sulfur cluster assembly	1ÔÂ1ÈÕ	30/18870	0.001589825	0.002119767	NA	81689	1	BP
Follicular cells	Follicular cells	GO:0031163	metallo-sulfur cluster assembly	1ÔÂ1ÈÕ	30/18870	0.001589825	0.002119767	NA	81689	1	BP
Follicular cells	Follicular cells	GO:0006790	sulfur compound metabolic process	1ÔÂ1ÈÕ	317/18870	0.016799152	0.016799152	NA	81689	1	BP
Pericyte	Pericyte	GO:0097428	protein maturation by iron-sulfur cluster transfer	1ÔÂ1ÈÕ	17/18870	0.000900901	0.002119767	NA	81689	1	BP
Pericyte	Pericyte	GO:0016226	iron-sulfur cluster assembly	1ÔÂ1ÈÕ	30/18870	0.001589825	0.002119767	NA	81689	1	BP
Pericyte	Pericyte	GO:0031163	metallo-sulfur cluster assembly	1ÔÂ1ÈÕ	30/18870	0.001589825	0.002119767	NA	81689	1	BP
Pericyte	Pericyte	GO:0006790	sulfur compound metabolic process	1ÔÂ1ÈÕ	317/18870	0.016799152	0.016799152	NA	81689	1	BP
T cells	T cells	GO:0030007	intracellular potassium ion homeostasis	1ÔÂ3ÈÕ	15/18870	0.002382969	0.024191231	0.003233581	483	1	BP
T cells	T cells	GO:0036376	sodium ion export across plasma membrane	1ÔÂ3ÈÕ	15/18870	0.002382969	0.024191231	0.003233581	483	1	BP
T cells	T cells	GO:0090336	positive regulation of brown fat cell differentiation	1ÔÂ3ÈÕ	16/18870	0.002541699	0.024191231	0.003233581	284207	1	BP
T cells	T cells	GO:0097428	protein maturation by iron-sulfur cluster transfer	1ÔÂ3ÈÕ	17/18870	0.002700412	0.024191231	0.003233581	81689	1	BP
T cells	T cells	GO:1902307	positive regulation of sodium ion transmembrane transport	1ÔÂ3ÈÕ	19/18870	0.003017787	0.024191231	0.003233581	483	1	BP
T cells	T cells	GO:1901018	positive regulation of potassium ion transmembrane transporter activity	1ÔÂ3ÈÕ	21/18870	0.003335095	0.024191231	0.003233581	483	1	BP
T cells	T cells	GO:0006883	intracellular sodium ion homeostasis	1ÔÂ3ÈÕ	22/18870	0.003493724	0.024191231	0.003233581	483	1	BP
T cells	T cells	GO:0090335	regulation of brown fat cell differentiation	1ÔÂ3ÈÕ	25/18870	0.003969509	0.024191231	0.003233581	284207	1	BP
T cells	T cells	GO:0014850	response to muscle activity	1ÔÂ3ÈÕ	28/18870	0.004445144	0.024191231	0.003233581	284207	1	BP
T cells	T cells	GO:0016226	iron-sulfur cluster assembly	1ÔÂ3ÈÕ	30/18870	0.004762149	0.024191231	0.003233581	81689	1	BP
T cells	T cells	GO:0031163	metallo-sulfur cluster assembly	1ÔÂ3ÈÕ	30/18870	0.004762149	0.024191231	0.003233581	81689	1	BP
T cells	T cells	GO:0010765	positive regulation of sodium ion transport	1ÔÂ3ÈÕ	32/18870	0.005079087	0.024191231	0.003233581	483	1	BP
T cells	T cells	GO:0055075	potassium ion homeostasis	1ÔÂ3ÈÕ	34/18870	0.005395957	0.024191231	0.003233581	483	1	BP
T cells	T cells	GO:1901381	positive regulation of potassium ion transmembrane transport	1ÔÂ3ÈÕ	37/18870	0.005871137	0.024191231	0.003233581	483	1	BP
T cells	T cells	GO:0032781	positive regulation of ATP-dependent activity	1ÔÂ3ÈÕ	41/18870	0.006504475	0.024191231	0.003233581	483	1	BP
T cells	T cells	GO:0009409	response to cold	1ÔÂ3ÈÕ	44/18870	0.006979301	0.024191231	0.003233581	284207	1	BP
T cells	T cells	GO:0043268	positive regulation of potassium ion transport	1ÔÂ3ÈÕ	44/18870	0.006979301	0.024191231	0.003233581	483	1	BP
T cells	T cells	GO:0055078	sodium ion homeostasis	1ÔÂ3ÈÕ	46/18870	0.007295768	0.024191231	0.003233581	483	1	BP
T cells	T cells	GO:1990573	potassium ion import across plasma membrane	1ÔÂ3ÈÕ	46/18870	0.007295768	0.024191231	0.003233581	483	1	BP
T cells	T cells	GO:0050873	brown fat cell differentiation	1ÔÂ3ÈÕ	54/18870	0.008560964	0.025682891	0.003432968	284207	1	BP
T cells	T cells	GO:0086009	membrane repolarization	1ÔÂ3ÈÕ	54/18870	0.008560964	0.025682891	0.003432968	483	1	BP
T cells	T cells	GO:1901016	regulation of potassium ion transmembrane transporter activity	1ÔÂ3ÈÕ	57/18870	0.009035135	0.025873341	0.003458425	483	1	BP
T cells	T cells	GO:1902305	regulation of sodium ion transmembrane transport	1ÔÂ3ÈÕ	60/18870	0.009509155	0.026046815	0.003481613	483	1	BP
T cells	T cells	GO:0043462	regulation of ATP-dependent activity	1ÔÂ3ÈÕ	64/18870	0.010140946	0.026619983	0.003558227	483	1	BP
T cells	T cells	GO:0045600	positive regulation of fat cell differentiation	1ÔÂ3ÈÕ	71/18870	0.011245934	0.027632097	0.003693513	284207	1	BP
T cells	T cells	GO:0014823	response to activity	1ÔÂ3ÈÕ	72/18870	0.011403722	0.027632097	0.003693513	284207	1	BP
T cells	T cells	GO:0097009	energy homeostasis	1ÔÂ3ÈÕ	78/18870	0.0123501	0.027661057	0.003697384	284207	1	BP
T cells	T cells	GO:0140115	export across plasma membrane	1ÔÂ3ÈÕ	82/18870	0.012980682	0.027661057	0.003697384	483	1	BP
T cells	T cells	GO:0002028	regulation of sodium ion transport	1ÔÂ3ÈÕ	85/18870	0.013453443	0.027661057	0.003697384	483	1	BP
T cells	T cells	GO:0032414	positive regulation of ion transmembrane transporter activity	1ÔÂ3ÈÕ	85/18870	0.013453443	0.027661057	0.003697384	483	1	BP
T cells	T cells	GO:1901379	regulation of potassium ion transmembrane transport	1ÔÂ3ÈÕ	86/18870	0.013610996	0.027661057	0.003697384	483	1	BP
T cells	T cells	GO:0032411	positive regulation of transporter activity	1ÔÂ3ÈÕ	94/18870	0.014870819	0.029276926	0.003913374	483	1	BP
T cells	T cells	GO:0043266	regulation of potassium ion transport	1ÔÂ3ÈÕ	102/18870	0.016129569	0.030792814	0.004115998	483	1	BP
T cells	T cells	GO:0098659	inorganic cation import across plasma membrane	1ÔÂ3ÈÕ	137/18870	0.021623993	0.038923187	0.005202765	483	1	BP
T cells	T cells	GO:0099587	inorganic ion import across plasma membrane	1ÔÂ3ÈÕ	137/18870	0.021623993	0.038923187	0.005202765	483	1	BP
T cells	T cells	GO:1904064	positive regulation of cation transmembrane transport	1ÔÂ3ÈÕ	141/18870	0.022250621	0.038938587	0.005204824	483	1	BP
T cells	T cells	GO:0045598	regulation of fat cell differentiation	1ÔÂ3ÈÕ	146/18870	0.023033531	0.039219255	0.00524234	284207	1	BP
T cells	T cells	GO:0034767	positive regulation of monoatomic ion transmembrane transport	1ÔÂ3ÈÕ	158/18870	0.024910808	0.041299497	0.005520401	483	1	BP
T cells	T cells	GO:0009266	response to temperature stimulus	1ÔÂ3ÈÕ	171/18870	0.026941809	0.043521384	0.005817395	284207	1	BP
T cells	T cells	GO:0035725	sodium ion transmembrane transport	1ÔÂ3ÈÕ	180/18870	0.028346233	0.044645317	0.005967628	483	1	BP
T cells	T cells	GO:0050728	negative regulation of inflammatory response	1ÔÂ3ÈÕ	202/18870	0.03177358	0.046710091	0.006243621	284207	1	BP
T cells	T cells	GO:0098739	import across plasma membrane	1ÔÂ3ÈÕ	212/18870	0.033328797	0.046710091	0.006243621	483	1	BP
T cells	T cells	GO:0043270	positive regulation of monoatomic ion transport	1ÔÂ3ÈÕ	214/18870	0.033639641	0.046710091	0.006243621	483	1	BP
T cells	T cells	GO:0034764	positive regulation of transmembrane transport	1ÔÂ3ÈÕ	217/18870	0.034105781	0.046710091	0.006243621	483	1	BP
T cells	T cells	GO:0050821	protein stabilization	1ÔÂ3ÈÕ	217/18870	0.034105781	0.046710091	0.006243621	483	1	BP
T cells	T cells	GO:0071805	potassium ion transmembrane transport	1ÔÂ3ÈÕ	217/18870	0.034105781	0.046710091	0.006243621	483	1	BP
T cells	T cells	GO:0032412	regulation of monoatomic ion transmembrane transporter activity	1ÔÂ3ÈÕ	231/18870	0.03627912	0.048069973	0.006425393	483	1	BP
T cells	T cells	GO:0022898	regulation of transmembrane transporter activity	1ÔÂ3ÈÕ	239/18870	0.037519562	0.048069973	0.006425393	483	1	BP
T cells	T cells	GO:0006813	potassium ion transport	1ÔÂ3ÈÕ	241/18870	0.037829507	0.048069973	0.006425393	483	1	BP
T cells	T cells	GO:0006814	sodium ion transport	1ÔÂ3ÈÕ	248/18870	0.038913788	0.048069973	0.006425393	483	1	BP
T cells	T cells	GO:0045444	fat cell differentiation	1ÔÂ3ÈÕ	248/18870	0.038913788	0.048069973	0.006425393	284207	1	BP
B cells	B cells	GO:0022626	cytosolic ribosome	10/123	118/19886	3.14E-09	7.45E-07	5.99E-07	6170/6227/6235/6156/6232/6144/6143/6164/6204/6228	10	CC
B cells	B cells	GO:0044391	ribosomal subunit	11/123	188/19886	2.47E-08	2.54E-06	2.04E-06	29074/6170/6227/6235/6156/6232/6144/6143/6164/6204/6228	11	CC
B cells	B cells	GO:0042788	polysomal ribosome	6/123	31/19886	3.21E-08	2.54E-06	2.04E-06	6170/6227/6235/6156/6143/6228	6	CC
B cells	B cells	GO:0001772	immunological synapse	6/123	45/19886	3.31E-07	1.79E-05	1.44E-05	7430/951/3122/399/3123/84433	6	CC
B cells	B cells	GO:0005840	ribosome	11/123	246/19886	3.78E-07	1.79E-05	1.44E-05	29074/6170/6227/6235/6156/6232/6144/6143/6164/6204/6228	11	CC
B cells	B cells	GO:0098562	cytoplasmic side of membrane	10/123	211/19886	7.73E-07	3.05E-05	2.45E-05	4067/2788/9516/118426/3301/6235/7187/5997/54331/26191	10	CC
B cells	B cells	GO:0005844	polysome	6/123	67/19886	3.63E-06	0.000122955	9.88E-05	6170/6227/6235/6156/6143/6228	6	CC
B cells	B cells	GO:0022627	cytosolic small ribosomal subunit	5/123	41/19886	5.23E-06	0.000154969	0.000124581	6227/6235/6232/6204/6228	5	CC
B cells	B cells	GO:0022625	cytosolic large ribosomal subunit	5/123	60/19886	3.47E-05	0.000914048	0.000734811	6170/6156/6144/6143/6164	5	CC
B cells	B cells	GO:0015934	large ribosomal subunit	6/123	117/19886	8.85E-05	0.002012107	0.00161755	29074/6170/6156/6144/6143/6164	6	CC
B cells	B cells	GO:0009898	cytoplasmic side of plasma membrane	7/123	173/19886	0.000101674	0.002012107	0.00161755	4067/2788/9516/7187/5997/54331/26191	7	CC
B cells	B cells	GO:0015935	small ribosomal subunit	5/123	75/19886	0.000101879	0.002012107	0.00161755	6227/6235/6232/6204/6228	5	CC
B cells	B cells	GO:0042613	MHC class II protein complex	3/123	17/19886	0.000147383	0.002686896	0.002160019	3122/3117/3123	3	CC
B cells	B cells	GO:0005774	vacuolar membrane	11/123	484/19886	0.000210628	0.003565625	0.002866437	133746/4067/9516/118426/80183/3122/7805/3117/4126/3123/84925	11	CC
B cells	B cells	GO:0042611	MHC protein complex	3/123	25/19886	0.000480813	0.007596843	0.006107167	3122/3117/3123	3	CC
B cells	B cells	GO:0012507	ER to Golgi transport vesicle membrane	4/123	64/19886	0.000664872	0.009848409	0.00791722	3122/3117/374/3123	4	CC
B cells	B cells	GO:0098553	lumenal side of endoplasmic reticulum membrane	3/123	29/19886	0.000750214	0.010458867	0.008407972	3122/3117/3123	3	CC
B cells	B cells	GO:0030669	clathrin-coated endocytic vesicle membrane	4/123	74/19886	0.001148208	0.015118071	0.012153546	3122/3117/374/3123	4	CC
B cells	B cells	GO:0005925	focal adhesion	9/123	421/19886	0.0012331	0.015381304	0.012365161	7430/7534/5500/6235/6156/26986/6143/6204/5058	9	CC
B cells	B cells	GO:0030055	cell-substrate junction	9/123	431/19886	0.001449871	0.017180966	0.013811925	7430/7534/5500/6235/6156/26986/6143/6204/5058	9	CC
B cells	B cells	GO:0098576	lumenal side of membrane	3/123	38/19886	0.001663274	0.017480084	0.014052389	3122/3117/3123	3	CC
B cells	B cells	GO:0005765	lysosomal membrane	9/123	441/19886	0.001696379	0.017480084	0.014052389	4067/9516/118426/3122/7805/3117/4126/3123/84925	9	CC
B cells	B cells	GO:0098852	lytic vacuole membrane	9/123	441/19886	0.001696379	0.017480084	0.014052389	4067/9516/118426/3122/7805/3117/4126/3123/84925	9	CC
B cells	B cells	GO:0045334	clathrin-coated endocytic vesicle	4/123	92/19886	0.00256043	0.025284247	0.020326221	3122/3117/374/3123	4	CC
B cells	B cells	GO:0030134	COPII-coated ER to Golgi transport vesicle	4/123	94/19886	0.00276812	0.026241778	0.021095989	3122/3117/374/3123	4	CC
B cells	B cells	GO:0098574	cytoplasmic side of lysosomal membrane	2/123	14/19886	0.003289297	0.029983206	0.024103754	9516/118426	2	CC
B cells	B cells	GO:0098554	cytoplasmic side of endoplasmic reticulum membrane	2/123	16/19886	0.00430262	0.037767442	0.030361568	3301/6235	2	CC
B cells	B cells	GO:0031902	late endosome membrane	5/123	175/19886	0.004672351	0.039548114	0.031793065	79720/9516/3122/3117/3123	5	CC
B cells	B cells	GO:0005791	rough endoplasmic reticulum	3/123	56/19886	0.005041664	0.041202568	0.033123095	6227/6235/6228	3	CC
B cells	B cells	GO:0030133	transport vesicle	8/123	431/19886	0.005385935	0.041602869	0.0334449	1604/118426/5142/3122/7805/3117/374/3123	8	CC
B cells	B cells	GO:0099091	postsynaptic specialization, intracellular component	2/123	18/19886	0.005441725	0.041602869	0.0334449	4067/5552	2	CC
B cells	B cells	GO:0101002	ficolin-1-rich granule	5/123	185/19886	0.005894754	0.043658022	0.035097055	51646/1604/6515/3326/2495	5	CC
Endothelial cells	Endothelial cells	GO:0005759	mitochondrial matrix	1ÔÂ1ÈÕ	487/19886	0.024489591	0.024489591	NA	81689	1	CC
Fibroblast	Fibroblast	GO:0005759	mitochondrial matrix	1ÔÂ1ÈÕ	487/19886	0.024489591	0.024489591	NA	81689	1	CC
Follicular cells	Follicular cells	GO:0005759	mitochondrial matrix	1ÔÂ1ÈÕ	487/19886	0.024489591	0.024489591	NA	81689	1	CC
Pericyte	Pericyte	GO:0005759	mitochondrial matrix	1ÔÂ1ÈÕ	487/19886	0.024489591	0.024489591	NA	81689	1	CC
T cells	T cells	GO:0005890	sodium:potassium-exchanging ATPase complex	1ÔÂ3ÈÕ	12/19886	0.001809318	0.020090386	0.00660868	483	1	CC
T cells	T cells	GO:0090533	cation-transporting ATPase complex	1ÔÂ3ÈÕ	19/19886	0.002863744	0.020090386	0.00660868	483	1	CC
T cells	T cells	GO:0098533	ATPase dependent transmembrane transport complex	1ÔÂ3ÈÕ	25/19886	0.003766947	0.020090386	0.00660868	483	1	CC
