# Supplementary material for: Comprehensive Analysis Reveals That ISCA1 Is Correlated with Ferroptosis-Related Genes Across Cancers and Is a Biomarker in Thyroid Carcinoma
Source: Genes (Basel). 2024 Nov 28;15(12):1538. doi: 10.3390/genes15121538 (PMC11675480; doi:10.3390/genes15121538)
Supplement: Supplementary file 1 [file genes-15-01538-s001.zip › Supplementary Table S9.csv]

Cluster	cluster	ID	Description	GeneRatio	BgRatio	pvalue	p.adjust	qvalue	geneID	Count
B cells	B cells	GO:0050853	B cell receptor signaling pathway	5ÔÂ11ÈÕ	77/18870	4.49E-10	8.44E-08	4.34E-08	3503/3500/3514/3502/3501	5	BP
B cells	B cells	GO:0016064	immunoglobulin mediated immune response	6ÔÂ11ÈÕ	205/18870	6.75E-10	8.44E-08	4.34E-08	3503/3500/3514/3502/3501/28442	6	BP
B cells	B cells	GO:0019724	B cell mediated immunity	6ÔÂ11ÈÕ	208/18870	7.36E-10	8.44E-08	4.34E-08	3503/3500/3514/3502/3501/28442	6	BP
B cells	B cells	GO:0006958	complement activation, classical pathway	4ÔÂ11ÈÕ	42/18870	6.92E-09	5.95E-07	3.06E-07	3503/3500/3502/3501	4	BP
B cells	B cells	GO:0002455	humoral immune response mediated by circulating immunoglobulin	4ÔÂ11ÈÕ	55/18870	2.10E-08	1.29E-06	6.62E-07	3503/3500/3502/3501	4	BP
B cells	B cells	GO:0002449	lymphocyte mediated immunity	6ÔÂ11ÈÕ	368/18870	2.25E-08	1.29E-06	6.62E-07	3503/3500/3514/3502/3501/28442	6	BP
B cells	B cells	GO:0002460	adaptive immune response based on somatic recombination of immune receptors built from immunoglobulin superfamily domains	6ÔÂ11ÈÕ	380/18870	2.72E-08	1.34E-06	6.87E-07	3503/3500/3514/3502/3501/28442	6	BP
B cells	B cells	GO:0006956	complement activation	4ÔÂ11ÈÕ	67/18870	4.70E-08	2.02E-06	1.04E-06	3503/3500/3502/3501	4	BP
B cells	B cells	GO:0019731	antibacterial humoral response	4ÔÂ11ÈÕ	70/18870	5.62E-08	2.15E-06	1.10E-06	3503/3500/3502/3501	4	BP
B cells	B cells	GO:0050851	antigen receptor-mediated signaling pathway	5ÔÂ11ÈÕ	205/18870	6.31E-08	2.17E-06	1.12E-06	3503/3500/3514/3502/3501	5	BP
B cells	B cells	GO:0002443	leukocyte mediated immunity	6ÔÂ11ÈÕ	466/18870	9.14E-08	2.86E-06	1.47E-06	3503/3500/3514/3502/3501/28442	6	BP
B cells	B cells	GO:0002429	immune response-activating cell surface receptor signaling pathway	5ÔÂ11ÈÕ	318/18870	5.60E-07	1.61E-05	8.25E-06	3503/3500/3514/3502/3501	5	BP
B cells	B cells	GO:0019730	antimicrobial humoral response	4ÔÂ11ÈÕ	133/18870	7.49E-07	1.98E-05	1.02E-05	3503/3500/3502/3501	4	BP
B cells	B cells	GO:0002768	immune response-regulating cell surface receptor signaling pathway	5ÔÂ11ÈÕ	346/18870	8.50E-07	2.09E-05	1.07E-05	3503/3500/3514/3502/3501	5	BP
B cells	B cells	GO:0002757	immune response-activating signaling pathway	5ÔÂ11ÈÕ	473/18870	3.95E-06	9.06E-05	4.66E-05	3503/3500/3514/3502/3501	5	BP
B cells	B cells	GO:0002764	immune response-regulating signaling pathway	5ÔÂ11ÈÕ	500/18870	5.18E-06	0.000111447	5.73E-05	3503/3500/3514/3502/3501	5	BP
B cells	B cells	GO:0006959	humoral immune response	4ÔÂ11ÈÕ	258/18870	1.04E-05	0.000211411	0.000108681	3503/3500/3502/3501	4	BP
B cells	B cells	GO:0042742	defense response to bacterium	4ÔÂ11ÈÕ	330/18870	2.75E-05	0.000525694	0.000270246	3503/3500/3502/3501	4	BP
B cells	B cells	GO:0002639	positive regulation of immunoglobulin production	2ÔÂ11ÈÕ	54/18870	0.000434839	0.007872883	0.004047259	51237/7494	2	BP
B cells	B cells	GO:0002637	regulation of immunoglobulin production	2ÔÂ11ÈÕ	77/18870	0.000882646	0.015181518	0.007804453	51237/7494	2	BP
B cells	B cells	GO:0001895	retina homeostasis	2ÔÂ11ÈÕ	83/18870	0.001024579	0.016783587	0.008628038	3514/3502	2	BP
B cells	B cells	GO:0045582	positive regulation of T cell differentiation	2ÔÂ11ÈÕ	116/18870	0.001987245	0.031073291	0.01597403	7494/6659	2	BP
B cells	B cells	GO:0045621	positive regulation of lymphocyte differentiation	2ÔÂ11ÈÕ	130/18870	0.00248711	0.035344679	0.018169847	7494/6659	2	BP
B cells	B cells	GO:0050864	regulation of B cell activation	2ÔÂ11ÈÕ	130/18870	0.00248711	0.035344679	0.018169847	51237/7494	2	BP
B cells	B cells	GO:0002702	positive regulation of production of molecular mediator of immune response	2ÔÂ11ÈÕ	136/18870	0.002717728	0.035344679	0.018169847	51237/7494	2	BP
B cells	B cells	GO:0071333	cellular response to glucose stimulus	2ÔÂ11ÈÕ	136/18870	0.002717728	0.035344679	0.018169847	7494/6659	2	BP
B cells	B cells	GO:0071331	cellular response to hexose stimulus	2ÔÂ11ÈÕ	138/18870	0.00279677	0.035344679	0.018169847	7494/6659	2	BP
B cells	B cells	GO:0071326	cellular response to monosaccharide stimulus	2ÔÂ11ÈÕ	140/18870	0.002876892	0.035344679	0.018169847	7494/6659	2	BP
B cells	B cells	GO:0071322	cellular response to carbohydrate stimulus	2ÔÂ11ÈÕ	151/18870	0.003336796	0.039581309	0.020347797	7494/6659	2	BP
B cells	B cells	GO:0001678	intracellular glucose homeostasis	2ÔÂ11ÈÕ	157/18870	0.003601281	0.041294694	0.021228606	7494/6659	2	BP
Fibroblast	Fibroblast	GO:1905907	negative regulation of amyloid fibril formation	1ÔÂ2ÈÕ	13/18870	0.00137741	0.029550374	0.002006817	1410	1	BP
Fibroblast	Fibroblast	GO:1905906	regulation of amyloid fibril formation	1ÔÂ2ÈÕ	17/18870	0.001801038	0.029550374	0.002006817	1410	1	BP
Fibroblast	Fibroblast	GO:0060561	apoptotic process involved in morphogenesis	1ÔÂ2ÈÕ	26/18870	0.002753871	0.029550374	0.002006817	1410	1	BP
Fibroblast	Fibroblast	GO:0042026	protein refolding	1ÔÂ2ÈÕ	27/18870	0.002859714	0.029550374	0.002006817	1410	1	BP
Fibroblast	Fibroblast	GO:0071480	cellular response to gamma radiation	1ÔÂ2ÈÕ	27/18870	0.002859714	0.029550374	0.002006817	1410	1	BP
Fibroblast	Fibroblast	GO:0099170	postsynaptic modulation of chemical synaptic transmission	1ÔÂ2ÈÕ	27/18870	0.002859714	0.029550374	0.002006817	7204	1	BP
Fibroblast	Fibroblast	GO:1902742	apoptotic process involved in development	1ÔÂ2ÈÕ	41/18870	0.004340916	0.033350883	0.002264916	1410	1	BP
Fibroblast	Fibroblast	GO:1990000	amyloid fibril formation	1ÔÂ2ÈÕ	42/18870	0.004446674	0.033350883	0.002264916	1410	1	BP
Fibroblast	Fibroblast	GO:2000378	negative regulation of reactive oxygen species metabolic process	1ÔÂ2ÈÕ	49/18870	0.005186823	0.033350883	0.002264916	1410	1	BP
Fibroblast	Fibroblast	GO:0010332	response to gamma radiation	1ÔÂ2ÈÕ	51/18870	0.005398244	0.033350883	0.002264916	1410	1	BP
Fibroblast	Fibroblast	GO:0032387	negative regulation of intracellular transport	1ÔÂ2ÈÕ	60/18870	0.006349358	0.033350883	0.002264916	1410	1	BP
Fibroblast	Fibroblast	GO:0045599	negative regulation of fat cell differentiation	1ÔÂ2ÈÕ	61/18870	0.00645501	0.033350883	0.002264916	7204	1	BP
Fibroblast	Fibroblast	GO:0071479	cellular response to ionizing radiation	1ÔÂ2ÈÕ	70/18870	0.007405619	0.035319104	0.002398581	1410	1	BP
Fibroblast	Fibroblast	GO:0002088	lens development in camera-type eye	1ÔÂ2ÈÕ	89/18870	0.009410966	0.041677135	0.002830366	1410	1	BP
Fibroblast	Fibroblast	GO:0042542	response to hydrogen peroxide	1ÔÂ2ÈÕ	101/18870	0.010676456	0.042188259	0.002865077	1410	1	BP
Fibroblast	Fibroblast	GO:0009408	response to heat	1ÔÂ2ÈÕ	103/18870	0.010887293	0.042188259	0.002865077	1410	1	BP
Fibroblast	Fibroblast	GO:0032355	response to estradiol	1ÔÂ2ÈÕ	113/18870	0.011941138	0.043550032	0.002957557	1410	1	BP
Fibroblast	Fibroblast	GO:0031109	microtubule polymerization or depolymerization	1ÔÂ2ÈÕ	134/18870	0.014152384	0.043738209	0.002970337	1410	1	BP
Fibroblast	Fibroblast	GO:0010212	response to ionizing radiation	1ÔÂ2ÈÕ	138/18870	0.014573293	0.043738209	0.002970337	1410	1	BP
Fibroblast	Fibroblast	GO:0045598	regulation of fat cell differentiation	1ÔÂ2ÈÕ	146/18870	0.015414841	0.043738209	0.002970337	7204	1	BP
Fibroblast	Fibroblast	GO:0031333	negative regulation of protein-containing complex assembly	1ÔÂ2ÈÕ	147/18870	0.015520009	0.043738209	0.002970337	1410	1	BP
Fibroblast	Fibroblast	GO:2000377	regulation of reactive oxygen species metabolic process	1ÔÂ2ÈÕ	147/18870	0.015520009	0.043738209	0.002970337	1410	1	BP
Fibroblast	Fibroblast	GO:1902904	negative regulation of supramolecular fiber organization	1ÔÂ2ÈÕ	167/18870	0.017622195	0.044972508	0.00305416	1410	1	BP
Fibroblast	Fibroblast	GO:0009266	response to temperature stimulus	1ÔÂ2ÈÕ	171/18870	0.018042362	0.044972508	0.00305416	1410	1	BP
Fibroblast	Fibroblast	GO:0071478	cellular response to radiation	1ÔÂ2ÈÕ	181/18870	0.019092388	0.044972508	0.00305416	1410	1	BP
Fibroblast	Fibroblast	GO:0030308	negative regulation of cell growth	1ÔÂ2ÈÕ	189/18870	0.019932004	0.044972508	0.00305416	1410	1	BP
Fibroblast	Fibroblast	GO:0000302	response to reactive oxygen species	1ÔÂ2ÈÕ	205/18870	0.021610157	0.044972508	0.00305416	1410	1	BP
Fibroblast	Fibroblast	GO:0050821	protein stabilization	1ÔÂ2ÈÕ	217/18870	0.022867829	0.044972508	0.00305416	1410	1	BP
Fibroblast	Fibroblast	GO:0006457	protein folding	1ÔÂ2ÈÕ	223/18870	0.023496361	0.044972508	0.00305416	1410	1	BP
Fibroblast	Fibroblast	GO:0051403	stress-activated MAPK cascade	1ÔÂ2ÈÕ	230/18870	0.024229393	0.044972508	0.00305416	1410	1	BP
Fibroblast	Fibroblast	GO:0007411	axon guidance	1ÔÂ2ÈÕ	233/18870	0.024543466	0.044972508	0.00305416	7204	1	BP
Fibroblast	Fibroblast	GO:0097485	neuron projection guidance	1ÔÂ2ÈÕ	233/18870	0.024543466	0.044972508	0.00305416	7204	1	BP
Fibroblast	Fibroblast	GO:0072593	reactive oxygen species metabolic process	1ÔÂ2ÈÕ	234/18870	0.024648145	0.044972508	0.00305416	1410	1	BP
Fibroblast	Fibroblast	GO:0031098	stress-activated protein kinase signaling cascade	1ÔÂ2ÈÕ	238/18870	0.025066807	0.044972508	0.00305416	1410	1	BP
Fibroblast	Fibroblast	GO:0045926	negative regulation of growth	1ÔÂ2ÈÕ	247/18870	0.026008468	0.044972508	0.00305416	1410	1	BP
Fibroblast	Fibroblast	GO:0045444	fat cell differentiation	1ÔÂ2ÈÕ	248/18870	0.026113069	0.044972508	0.00305416	7204	1	BP
Fibroblast	Fibroblast	GO:0051056	regulation of small GTPase mediated signal transduction	1ÔÂ2ÈÕ	295/18870	0.031022977	0.049031332	0.003329802	7204	1	BP
Fibroblast	Fibroblast	GO:0001666	response to hypoxia	1ÔÂ2ÈÕ	298/18870	0.031335954	0.049031332	0.003329802	1410	1	BP
Fibroblast	Fibroblast	GO:0036293	response to decreased oxygen levels	1ÔÂ2ÈÕ	315/18870	0.033108536	0.049031332	0.003329802	1410	1	BP
Fibroblast	Fibroblast	GO:0031647	regulation of protein stability	1ÔÂ2ÈÕ	325/18870	0.034150473	0.049031332	0.003329802	1410	1	BP
Fibroblast	Fibroblast	GO:0071214	cellular response to abiotic stimulus	1ÔÂ2ÈÕ	334/18870	0.035087736	0.049031332	0.003329802	1410	1	BP
Fibroblast	Fibroblast	GO:0104004	cellular response to environmental stimulus	1ÔÂ2ÈÕ	334/18870	0.035087736	0.049031332	0.003329802	1410	1	BP
Fibroblast	Fibroblast	GO:0032386	regulation of intracellular transport	1ÔÂ2ÈÕ	336/18870	0.035295954	0.049031332	0.003329802	1410	1	BP
Fibroblast	Fibroblast	GO:0070482	response to oxygen levels	1ÔÂ2ÈÕ	343/18870	0.036024544	0.049031332	0.003329802	1410	1	BP
Fibroblast	Fibroblast	GO:0043010	camera-type eye development	1ÔÂ2ÈÕ	344/18870	0.036128605	0.049031332	0.003329802	1410	1	BP
Fibroblast	Fibroblast	GO:0006936	muscle contraction	1ÔÂ2ÈÕ	351/18870	0.03685688	0.049031332	0.003329802	1410	1	BP
Fibroblast	Fibroblast	GO:0007517	muscle organ development	1ÔÂ2ÈÕ	354/18870	0.037168913	0.049031332	0.003329802	1410	1	BP
Mast cells	Mast cells	GO:0016241	regulation of macroautophagy	2ÔÂ3ÈÕ	159/18870	0.000210494	0.012840107	0.003988299	2773/9114	2	BP
Mast cells	Mast cells	GO:0016236	macroautophagy	2ÔÂ3ÈÕ	331/18870	0.000909629	0.0212613	0.006604028	2773/9114	2	BP
Mast cells	Mast cells	GO:0010506	regulation of autophagy	2ÔÂ3ÈÕ	355/18870	0.001045638	0.0212613	0.006604028	2773/9114	2	BP
Mast cells	Mast cells	GO:0036295	cellular response to increased oxygen levels	1ÔÂ3ÈÕ	12/18870	0.001906678	0.021800696	0.006771571	9114	1	BP
Mast cells	Mast cells	GO:0007194	negative regulation of adenylate cyclase activity	1ÔÂ3ÈÕ	14/18870	0.002224222	0.021800696	0.006771571	2773	1	BP
Mast cells	Mast cells	GO:0031280	negative regulation of cyclase activity	1ÔÂ3ÈÕ	15/18870	0.002382969	0.021800696	0.006771571	2773	1	BP
Mast cells	Mast cells	GO:0097401	synaptic vesicle lumen acidification	1ÔÂ3ÈÕ	16/18870	0.002541699	0.021800696	0.006771571	9114	1	BP
Mast cells	Mast cells	GO:0051350	negative regulation of lyase activity	1ÔÂ3ÈÕ	18/18870	0.002859108	0.021800696	0.006771571	2773	1	BP
Mast cells	Mast cells	GO:0046039	GTP metabolic process	1ÔÂ3ÈÕ	24/18870	0.003810931	0.023771232	0.007383644	2773	1	BP
Mast cells	Mast cells	GO:0016188	synaptic vesicle maturation	1ÔÂ3ÈÕ	27/18870	0.004286616	0.023771232	0.007383644	9114	1	BP
Mast cells	Mast cells	GO:0036296	response to increased oxygen levels	1ÔÂ3ÈÕ	27/18870	0.004286616	0.023771232	0.007383644	9114	1	BP
Mast cells	Mast cells	GO:0007035	vacuolar acidification	1ÔÂ3ÈÕ	34/18870	0.005395957	0.026271378	0.008160221	9114	1	BP
Mast cells	Mast cells	GO:0046677	response to antibiotic	1ÔÂ3ÈÕ	37/18870	0.005871137	0.026271378	0.008160221	51319	1	BP
Mast cells	Mast cells	GO:0007212	dopamine receptor signaling pathway	1ÔÂ3ÈÕ	38/18870	0.006029497	0.026271378	0.008160221	2773	1	BP
Mast cells	Mast cells	GO:0045761	regulation of adenylate cyclase activity	1ÔÂ3ÈÕ	44/18870	0.006979301	0.028382491	0.008815959	2773	1	BP
Mast cells	Mast cells	GO:0031279	regulation of cyclase activity	1ÔÂ3ÈÕ	54/18870	0.008560964	0.028952174	0.00899291	2773	1	BP
Mast cells	Mast cells	GO:0051452	intracellular pH reduction	1ÔÂ3ÈÕ	55/18870	0.008719038	0.028952174	0.00899291	9114	1	BP
Mast cells	Mast cells	GO:0051339	regulation of lyase activity	1ÔÂ3ÈÕ	58/18870	0.009193158	0.028952174	0.00899291	2773	1	BP
Mast cells	Mast cells	GO:0070050	neuron cellular homeostasis	1ÔÂ3ÈÕ	63/18870	0.009983023	0.028952174	0.00899291	9114	1	BP
Mast cells	Mast cells	GO:0000380	alternative mRNA splicing, via spliceosome	1ÔÂ3ÈÕ	71/18870	0.011245934	0.028952174	0.00899291	51319	1	BP
Mast cells	Mast cells	GO:0006879	intracellular iron ion homeostasis	1ÔÂ3ÈÕ	73/18870	0.011561494	0.028952174	0.00899291	9114	1	BP
Mast cells	Mast cells	GO:1903351	cellular response to dopamine	1ÔÂ3ÈÕ	73/18870	0.011561494	0.028952174	0.00899291	2773	1	BP
Mast cells	Mast cells	GO:1903350	response to dopamine	1ÔÂ3ÈÕ	74/18870	0.011719249	0.028952174	0.00899291	2773	1	BP
Mast cells	Mast cells	GO:0016239	positive regulation of macroautophagy	1ÔÂ3ÈÕ	75/18870	0.011876987	0.028952174	0.00899291	2773	1	BP
Mast cells	Mast cells	GO:0007193	adenylate cyclase-inhibiting G protein-coupled receptor signaling pathway	1ÔÂ3ÈÕ	80/18870	0.012665425	0.028952174	0.00899291	2773	1	BP
Mast cells	Mast cells	GO:0071868	cellular response to monoamine stimulus	1ÔÂ3ÈÕ	87/18870	0.013768533	0.028952174	0.00899291	2773	1	BP
Mast cells	Mast cells	GO:0071870	cellular response to catecholamine stimulus	1ÔÂ3ÈÕ	87/18870	0.013768533	0.028952174	0.00899291	2773	1	BP
Mast cells	Mast cells	GO:0051453	regulation of intracellular pH	1ÔÂ3ÈÕ	89/18870	0.014083556	0.028952174	0.00899291	9114	1	BP
Mast cells	Mast cells	GO:0071867	response to monoamine	1ÔÂ3ÈÕ	90/18870	0.014241042	0.028952174	0.00899291	2773	1	BP
Mast cells	Mast cells	GO:0071869	response to catecholamine	1ÔÂ3ÈÕ	90/18870	0.014241042	0.028952174	0.00899291	2773	1	BP
Mast cells	Mast cells	GO:0030641	regulation of cellular pH	1ÔÂ3ÈÕ	93/18870	0.0147134	0.028952174	0.00899291	9114	1	BP
Mast cells	Mast cells	GO:0006885	regulation of pH	1ÔÂ3ÈÕ	103/18870	0.016286837	0.031046784	0.009643522	9114	1	BP
Mast cells	Mast cells	GO:0010508	positive regulation of autophagy	1ÔÂ3ÈÕ	150/18870	0.023659557	0.042747405	0.013277882	2773	1	BP
Mast cells	Mast cells	GO:1902600	proton transmembrane transport	1ÔÂ3ÈÕ	160/18870	0.025223453	0.042747405	0.013277882	9114	1	BP
Mast cells	Mast cells	GO:0009205	purine ribonucleoside triphosphate metabolic process	1ÔÂ3ÈÕ	161/18870	0.025379751	0.042747405	0.013277882	2773	1	BP
Mast cells	Mast cells	GO:0009144	purine nucleoside triphosphate metabolic process	1ÔÂ3ÈÕ	167/18870	0.026317186	0.042747405	0.013277882	2773	1	BP
Mast cells	Mast cells	GO:0009199	ribonucleoside triphosphate metabolic process	1ÔÂ3ÈÕ	168/18870	0.026473367	0.042747405	0.013277882	2773	1	BP
Mast cells	Mast cells	GO:0007034	vacuolar transport	1ÔÂ3ÈÕ	169/18870	0.026629531	0.042747405	0.013277882	9114	1	BP
Mast cells	Mast cells	GO:0071453	cellular response to oxygen levels	1ÔÂ3ÈÕ	174/18870	0.027410101	0.042872209	0.013316648	9114	1	BP
Mast cells	Mast cells	GO:0009141	nucleoside triphosphate metabolic process	1ÔÂ3ÈÕ	184/18870	0.028969988	0.044179231	0.013722626	2773	1	BP
Mast cells	Mast cells	GO:0099504	synaptic vesicle cycle	1ÔÂ3ÈÕ	198/18870	0.031151027	0.046346649	0.014395853	9114	1	BP
Myeloid cells	Myeloid cells	GO:0006958	complement activation, classical pathway	3ÔÂ7ÈÕ	42/18870	3.57E-07	6.73E-05	2.99E-05	3500/713/3503	3	BP
Myeloid cells	Myeloid cells	GO:0016064	immunoglobulin mediated immune response	4ÔÂ7ÈÕ	205/18870	4.62E-07	6.73E-05	2.99E-05	3514/3500/713/3503	4	BP
Myeloid cells	Myeloid cells	GO:0019724	B cell mediated immunity	4ÔÂ7ÈÕ	208/18870	4.89E-07	6.73E-05	2.99E-05	3514/3500/713/3503	4	BP
Myeloid cells	Myeloid cells	GO:0002455	humoral immune response mediated by circulating immunoglobulin	3ÔÂ7ÈÕ	55/18870	8.13E-07	8.40E-05	3.72E-05	3500/713/3503	3	BP
Myeloid cells	Myeloid cells	GO:0006956	complement activation	3ÔÂ7ÈÕ	67/18870	1.48E-06	0.000122436	5.43E-05	3500/713/3503	3	BP
Myeloid cells	Myeloid cells	GO:0050853	B cell receptor signaling pathway	3ÔÂ7ÈÕ	77/18870	2.26E-06	0.00015555	6.90E-05	3514/3500/3503	3	BP
Myeloid cells	Myeloid cells	GO:0002449	lymphocyte mediated immunity	4ÔÂ7ÈÕ	368/18870	4.76E-06	0.000278809	0.000123647	3514/3500/713/3503	4	BP
Myeloid cells	Myeloid cells	GO:0002460	adaptive immune response based on somatic recombination of immune receptors built from immunoglobulin superfamily domains	4ÔÂ7ÈÕ	380/18870	5.40E-06	0.000278809	0.000123647	3514/3500/713/3503	4	BP
Myeloid cells	Myeloid cells	GO:0002443	leukocyte mediated immunity	4ÔÂ7ÈÕ	466/18870	1.21E-05	0.000555913	0.000246537	3514/3500/713/3503	4	BP
Myeloid cells	Myeloid cells	GO:0050851	antigen receptor-mediated signaling pathway	3ÔÂ7ÈÕ	205/18870	4.28E-05	0.001768709	0.00078439	3514/3500/3503	3	BP
Myeloid cells	Myeloid cells	GO:0006959	humoral immune response	3ÔÂ7ÈÕ	258/18870	8.49E-05	0.003187788	0.001413725	3500/713/3503	3	BP
Myeloid cells	Myeloid cells	GO:0044788	modulation by host of viral process	2ÔÂ7ÈÕ	50/18870	0.000143278	0.004508671	0.001999513	348/3429	2	BP
Myeloid cells	Myeloid cells	GO:0002429	immune response-activating cell surface receptor signaling pathway	3ÔÂ7ÈÕ	318/18870	0.000157809	0.004508671	0.001999513	3514/3500/3503	3	BP
Myeloid cells	Myeloid cells	GO:0019058	viral life cycle	3ÔÂ7ÈÕ	321/18870	0.000162254	0.004508671	0.001999513	10581/348/3429	3	BP
Myeloid cells	Myeloid cells	GO:0044403	biological process involved in symbiotic interaction	3ÔÂ7ÈÕ	322/18870	0.000163753	0.004508671	0.001999513	10581/348/3429	3	BP
Myeloid cells	Myeloid cells	GO:0002768	immune response-regulating cell surface receptor signaling pathway	3ÔÂ7ÈÕ	346/18870	0.000202515	0.005227422	0.002318266	3514/3500/3503	3	BP
Myeloid cells	Myeloid cells	GO:0019731	antibacterial humoral response	2ÔÂ7ÈÕ	70/18870	0.000281465	0.00683795	0.003032505	3500/3503	2	BP
Myeloid cells	Myeloid cells	GO:0060337	type I interferon-mediated signaling pathway	2ÔÂ7ÈÕ	82/18870	0.000386238	0.008171294	0.003623819	10581/3429	2	BP
Myeloid cells	Myeloid cells	GO:0016032	viral process	3ÔÂ7ÈÕ	432/18870	0.000389422	0.008171294	0.003623819	10581/348/3429	3	BP
Myeloid cells	Myeloid cells	GO:0071357	cellular response to type I interferon	2ÔÂ7ÈÕ	83/18870	0.000395704	0.008171294	0.003623819	10581/3429	2	BP
Myeloid cells	Myeloid cells	GO:0051851	modulation by host of symbiont process	2ÔÂ7ÈÕ	87/18870	0.0004347	0.008539213	0.003786984	348/3429	2	BP
Myeloid cells	Myeloid cells	GO:0034340	response to type I interferon	2ÔÂ7ÈÕ	89/18870	0.000454873	0.008539213	0.003786984	10581/3429	2	BP
Myeloid cells	Myeloid cells	GO:0002757	immune response-activating signaling pathway	3ÔÂ7ÈÕ	473/18870	0.000508093	0.00912358	0.00404614	3514/3500/3503	3	BP
Myeloid cells	Myeloid cells	GO:0002764	immune response-regulating signaling pathway	3ÔÂ7ÈÕ	500/18870	0.000597758	0.010286418	0.004561837	3514/3500/3503	3	BP
Myeloid cells	Myeloid cells	GO:0140888	interferon-mediated signaling pathway	2ÔÂ7ÈÕ	107/18870	0.000656635	0.010847608	0.004810714	10581/3429	2	BP
Myeloid cells	Myeloid cells	GO:0051702	biological process involved in interaction with symbiont	2ÔÂ7ÈÕ	121/18870	0.000838541	0.013319909	0.005907134	348/3429	2	BP
Myeloid cells	Myeloid cells	GO:0019079	viral genome replication	2ÔÂ7ÈÕ	131/18870	0.000981756	0.014922883	0.006618024	10581/3429	2	BP
Myeloid cells	Myeloid cells	GO:0019730	antimicrobial humoral response	2ÔÂ7ÈÕ	133/18870	0.001011721	0.014922883	0.006618024	3500/3503	2	BP
Myeloid cells	Myeloid cells	GO:0045541	negative regulation of cholesterol biosynthetic process	1ÔÂ7ÈÕ	10/18870	0.003704288	0.041048769	0.018204373	348	1	BP
Myeloid cells	Myeloid cells	GO:0097113	AMPA glutamate receptor clustering	1ÔÂ7ÈÕ	10/18870	0.003704288	0.041048769	0.018204373	348	1	BP
Myeloid cells	Myeloid cells	GO:0097688	glutamate receptor clustering	1ÔÂ7ÈÕ	10/18870	0.003704288	0.041048769	0.018204373	348	1	BP
Myeloid cells	Myeloid cells	GO:0106119	negative regulation of sterol biosynthetic process	1ÔÂ7ÈÕ	10/18870	0.003704288	0.041048769	0.018204373	348	1	BP
Myeloid cells	Myeloid cells	GO:1903365	regulation of fear response	1ÔÂ7ÈÕ	10/18870	0.003704288	0.041048769	0.018204373	348	1	BP
Myeloid cells	Myeloid cells	GO:1905918	regulation of CoA-transferase activity	1ÔÂ7ÈÕ	10/18870	0.003704288	0.041048769	0.018204373	348	1	BP
Myeloid cells	Myeloid cells	GO:0090206	negative regulation of cholesterol metabolic process	1ÔÂ7ÈÕ	11/18870	0.004074069	0.041048769	0.018204373	348	1	BP
Myeloid cells	Myeloid cells	GO:0097278	complement-dependent cytotoxicity	1ÔÂ7ÈÕ	11/18870	0.004074069	0.041048769	0.018204373	3500	1	BP
Myeloid cells	Myeloid cells	GO:2000644	regulation of receptor catabolic process	1ÔÂ7ÈÕ	11/18870	0.004074069	0.041048769	0.018204373	348	1	BP
Myeloid cells	Myeloid cells	GO:0034370	triglyceride-rich lipoprotein particle remodeling	1ÔÂ7ÈÕ	12/18870	0.004443732	0.041048769	0.018204373	348	1	BP
Myeloid cells	Myeloid cells	GO:0034372	very-low-density lipoprotein particle remodeling	1ÔÂ7ÈÕ	12/18870	0.004443732	0.041048769	0.018204373	348	1	BP
Myeloid cells	Myeloid cells	GO:0034380	high-density lipoprotein particle assembly	1ÔÂ7ÈÕ	13/18870	0.004813278	0.041048769	0.018204373	348	1	BP
Myeloid cells	Myeloid cells	GO:1900272	negative regulation of long-term synaptic potentiation	1ÔÂ7ÈÕ	13/18870	0.004813278	0.041048769	0.018204373	348	1	BP
Myeloid cells	Myeloid cells	GO:1902950	regulation of dendritic spine maintenance	1ÔÂ7ÈÕ	13/18870	0.004813278	0.041048769	0.018204373	348	1	BP
Myeloid cells	Myeloid cells	GO:1905907	negative regulation of amyloid fibril formation	1ÔÂ7ÈÕ	13/18870	0.004813278	0.041048769	0.018204373	348	1	BP
Myeloid cells	Myeloid cells	GO:0002524	hypersensitivity	1ÔÂ7ÈÕ	14/18870	0.005182706	0.041048769	0.018204373	3500	1	BP
Myeloid cells	Myeloid cells	GO:0033700	phospholipid efflux	1ÔÂ7ÈÕ	14/18870	0.005182706	0.041048769	0.018204373	348	1	BP
Myeloid cells	Myeloid cells	GO:0035641	locomotory exploration behavior	1ÔÂ7ÈÕ	14/18870	0.005182706	0.041048769	0.018204373	348	1	BP
Myeloid cells	Myeloid cells	GO:0098883	synapse pruning	1ÔÂ7ÈÕ	14/18870	0.005182706	0.041048769	0.018204373	713	1	BP
Myeloid cells	Myeloid cells	GO:2001140	positive regulation of phospholipid transport	1ÔÂ7ÈÕ	14/18870	0.005182706	0.041048769	0.018204373	348	1	BP
Myeloid cells	Myeloid cells	GO:0042159	lipoprotein catabolic process	1ÔÂ7ÈÕ	15/18870	0.005552017	0.041048769	0.018204373	348	1	BP
Myeloid cells	Myeloid cells	GO:0090205	positive regulation of cholesterol metabolic process	1ÔÂ7ÈÕ	15/18870	0.005552017	0.041048769	0.018204373	348	1	BP
Myeloid cells	Myeloid cells	GO:0090209	negative regulation of triglyceride metabolic process	1ÔÂ7ÈÕ	15/18870	0.005552017	0.041048769	0.018204373	348	1	BP
Myeloid cells	Myeloid cells	GO:2001138	regulation of phospholipid transport	1ÔÂ7ÈÕ	15/18870	0.005552017	0.041048769	0.018204373	348	1	BP
Myeloid cells	Myeloid cells	GO:0034374	low-density lipoprotein particle remodeling	1ÔÂ7ÈÕ	16/18870	0.00592121	0.041048769	0.018204373	348	1	BP
Myeloid cells	Myeloid cells	GO:0034375	high-density lipoprotein particle remodeling	1ÔÂ7ÈÕ	16/18870	0.00592121	0.041048769	0.018204373	348	1	BP
Myeloid cells	Myeloid cells	GO:0051044	positive regulation of membrane protein ectodomain proteolysis	1ÔÂ7ÈÕ	16/18870	0.00592121	0.041048769	0.018204373	348	1	BP
Myeloid cells	Myeloid cells	GO:0042742	defense response to bacterium	2ÔÂ7ÈÕ	330/18870	0.006041828	0.041048769	0.018204373	3500/3503	2	BP
Myeloid cells	Myeloid cells	GO:0051607	defense response to virus	2ÔÂ7ÈÕ	334/18870	0.006185012	0.041048769	0.018204373	10581/3429	2	BP
Myeloid cells	Myeloid cells	GO:0140546	defense response to symbiont	2ÔÂ7ÈÕ	335/18870	0.006221054	0.041048769	0.018204373	10581/3429	2	BP
Myeloid cells	Myeloid cells	GO:0010544	negative regulation of platelet activation	1ÔÂ7ÈÕ	17/18870	0.006290285	0.041048769	0.018204373	348	1	BP
Myeloid cells	Myeloid cells	GO:0032488	Cdc42 protein signal transduction	1ÔÂ7ÈÕ	17/18870	0.006290285	0.041048769	0.018204373	348	1	BP
Myeloid cells	Myeloid cells	GO:0055089	fatty acid homeostasis	1ÔÂ7ÈÕ	17/18870	0.006290285	0.041048769	0.018204373	348	1	BP
Myeloid cells	Myeloid cells	GO:0072578	neurotransmitter-gated ion channel clustering	1ÔÂ7ÈÕ	17/18870	0.006290285	0.041048769	0.018204373	348	1	BP
Myeloid cells	Myeloid cells	GO:1905906	regulation of amyloid fibril formation	1ÔÂ7ÈÕ	17/18870	0.006290285	0.041048769	0.018204373	348	1	BP
Myeloid cells	Myeloid cells	GO:0034384	high-density lipoprotein particle clearance	1ÔÂ7ÈÕ	18/18870	0.006659243	0.041048769	0.018204373	348	1	BP
Myeloid cells	Myeloid cells	GO:0035455	response to interferon-alpha	1ÔÂ7ÈÕ	18/18870	0.006659243	0.041048769	0.018204373	10581	1	BP
Myeloid cells	Myeloid cells	GO:0043117	positive regulation of vascular permeability	1ÔÂ7ÈÕ	18/18870	0.006659243	0.041048769	0.018204373	348	1	BP
Myeloid cells	Myeloid cells	GO:0051000	positive regulation of nitric-oxide synthase activity	1ÔÂ7ÈÕ	18/18870	0.006659243	0.041048769	0.018204373	348	1	BP
Myeloid cells	Myeloid cells	GO:1902931	negative regulation of alcohol biosynthetic process	1ÔÂ7ÈÕ	19/18870	0.007028084	0.042685275	0.018930134	348	1	BP
Myeloid cells	Myeloid cells	GO:0043691	reverse cholesterol transport	1ÔÂ7ÈÕ	20/18870	0.007396807	0.043641164	0.019354052	348	1	BP
Myeloid cells	Myeloid cells	GO:1900221	regulation of amyloid-beta clearance	1ÔÂ7ÈÕ	20/18870	0.007396807	0.043641164	0.019354052	348	1	BP
Myeloid cells	Myeloid cells	GO:0044794	positive regulation by host of viral process	1ÔÂ7ÈÕ	21/18870	0.007765413	0.045170644	0.020032349	348	1	BP
Myeloid cells	Myeloid cells	GO:0097062	dendritic spine maintenance	1ÔÂ7ÈÕ	22/18870	0.008133902	0.046656966	0.020691505	348	1	BP
Myeloid cells	Myeloid cells	GO:0046597	negative regulation of viral entry into host cell	1ÔÂ7ÈÕ	23/18870	0.008502273	0.048101903	0.021332308	10581	1	BP
Myeloid cells	Myeloid cells	GO:0051043	regulation of membrane protein ectodomain proteolysis	1ÔÂ7ÈÕ	24/18870	0.008870527	0.049041716	0.021749098	348	1	BP
Myeloid cells	Myeloid cells	GO:0006706	steroid catabolic process	1ÔÂ7ÈÕ	25/18870	0.009238664	0.049041716	0.021749098	348	1	BP
Myeloid cells	Myeloid cells	GO:0045540	regulation of cholesterol biosynthetic process	1ÔÂ7ÈÕ	25/18870	0.009238664	0.049041716	0.021749098	348	1	BP
Myeloid cells	Myeloid cells	GO:0106118	regulation of sterol biosynthetic process	1ÔÂ7ÈÕ	25/18870	0.009238664	0.049041716	0.021749098	348	1	BP
Myeloid cells	Myeloid cells	GO:0002438	acute inflammatory response to antigenic stimulus	1ÔÂ7ÈÕ	26/18870	0.009606684	0.049041716	0.021749098	3500	1	BP
Myeloid cells	Myeloid cells	GO:0010875	positive regulation of cholesterol efflux	1ÔÂ7ÈÕ	27/18870	0.009974586	0.049041716	0.021749098	348	1	BP
Myeloid cells	Myeloid cells	GO:0034377	plasma lipoprotein particle assembly	1ÔÂ7ÈÕ	27/18870	0.009974586	0.049041716	0.021749098	348	1	BP
Myeloid cells	Myeloid cells	GO:0035458	cellular response to interferon-beta	1ÔÂ7ÈÕ	27/18870	0.009974586	0.049041716	0.021749098	10581	1	BP
Myeloid cells	Myeloid cells	GO:0044827	modulation by host of viral genome replication	1ÔÂ7ÈÕ	27/18870	0.009974586	0.049041716	0.021749098	3429	1	BP
Myeloid cells	Myeloid cells	GO:0045940	positive regulation of steroid metabolic process	1ÔÂ7ÈÕ	27/18870	0.009974586	0.049041716	0.021749098	348	1	BP
Myeloid cells	Myeloid cells	GO:0150146	cell junction disassembly	1ÔÂ7ÈÕ	27/18870	0.009974586	0.049041716	0.021749098	713	1	BP
Myeloid cells	Myeloid cells	GO:0032801	receptor catabolic process	1ÔÂ7ÈÕ	28/18870	0.010342371	0.049167468	0.021804867	348	1	BP
Myeloid cells	Myeloid cells	GO:1903901	negative regulation of viral life cycle	1ÔÂ7ÈÕ	28/18870	0.010342371	0.049167468	0.021804867	10581	1	BP
Myeloid cells	Myeloid cells	GO:0009615	response to virus	2ÔÂ7ÈÕ	436/18870	0.010357312	0.049167468	0.021804867	10581/3429	2	BP
Myeloid cells	Myeloid cells	GO:0032770	positive regulation of monooxygenase activity	1ÔÂ7ÈÕ	29/18870	0.01071004	0.049194032	0.021816647	348	1	BP
Myeloid cells	Myeloid cells	GO:1902430	negative regulation of amyloid-beta formation	1ÔÂ7ÈÕ	29/18870	0.01071004	0.049194032	0.021816647	348	1	BP
Myeloid cells	Myeloid cells	GO:0007263	nitric oxide mediated signal transduction	1ÔÂ7ÈÕ	30/18870	0.011077591	0.049194032	0.021816647	348	1	BP
Myeloid cells	Myeloid cells	GO:0010894	negative regulation of steroid biosynthetic process	1ÔÂ7ÈÕ	30/18870	0.011077591	0.049194032	0.021816647	348	1	BP
Myeloid cells	Myeloid cells	GO:0035640	exploration behavior	1ÔÂ7ÈÕ	30/18870	0.011077591	0.049194032	0.021816647	348	1	BP
Myeloid cells	Myeloid cells	GO:0065005	protein-lipid complex assembly	1ÔÂ7ÈÕ	30/18870	0.011077591	0.049194032	0.021816647	348	1	BP
Myeloid cells	Myeloid cells	GO:0007271	synaptic transmission, cholinergic	1ÔÂ7ÈÕ	31/18870	0.011445025	0.049755739	0.022065754	348	1	BP
Myeloid cells	Myeloid cells	GO:0050999	regulation of nitric-oxide synthase activity	1ÔÂ7ÈÕ	31/18870	0.011445025	0.049755739	0.022065754	348	1	BP
B cells	B cells	GO:0071735	IgG immunoglobulin complex	5ÔÂ12ÈÕ	13/19886	3.93E-14	9.81E-13	5.37E-13	3503/3500/3514/3502/3501	5	CC
B cells	B cells	GO:0042571	immunoglobulin complex, circulating	4ÔÂ12ÈÕ	12/19886	3.75E-11	4.69E-10	2.57E-10	3503/3500/3502/3501	4	CC
B cells	B cells	GO:0072562	blood microparticle	6ÔÂ12ÈÕ	144/19886	1.16E-10	9.65E-10	5.28E-10	3503/3500/3514/3502/3501/28442	6	CC
B cells	B cells	GO:0019814	immunoglobulin complex	6ÔÂ12ÈÕ	165/19886	2.64E-10	1.65E-09	9.04E-10	3503/3500/3514/3502/3501/28442	6	CC
B cells	B cells	GO:0140534	endoplasmic reticulum protein-containing complex	2ÔÂ12ÈÕ	126/19886	0.002521726	0.01260863	0.006901566	51237/6748	2	CC
B cells	B cells	GO:0071745	IgA immunoglobulin complex	1ÔÂ12ÈÕ	10/19886	0.006019395	0.023641085	0.012940383	3514	1	CC
B cells	B cells	GO:0034663	endoplasmic reticulum chaperone complex	1ÔÂ12ÈÕ	11/19886	0.006619504	0.023641085	0.012940383	51237	1	CC
B cells	B cells	GO:0043034	costamere	1ÔÂ12ÈÕ	18/19886	0.010810977	0.033784302	0.01849246	79026	1	CC
B cells	B cells	GO:0030867	rough endoplasmic reticulum membrane	1ÔÂ12ÈÕ	24/19886	0.014390758	0.039974327	0.021880684	6748	1	CC
Fibroblast	Fibroblast	GO:0031430	M band	1ÔÂ2ÈÕ	22/19886	0.002211444	0.02733323	NA	1410	1	CC
Fibroblast	Fibroblast	GO:0031672	A band	1ÔÂ2ÈÕ	34/19886	0.003416654	0.02733323	NA	1410	1	CC
Fibroblast	Fibroblast	GO:0048786	presynaptic active zone	1ÔÂ2ÈÕ	77/19886	0.007729343	0.030140646	NA	7204	1	CC
Fibroblast	Fibroblast	GO:0032432	actin filament bundle	1ÔÂ2ÈÕ	79/19886	0.007929705	0.030140646	NA	1410	1	CC
Fibroblast	Fibroblast	GO:0030018	Z disc	1ÔÂ2ÈÕ	132/19886	0.013231942	0.030140646	NA	1410	1	CC
Fibroblast	Fibroblast	GO:0031674	I band	1ÔÂ2ÈÕ	146/19886	0.014630161	0.030140646	NA	1410	1	CC
Fibroblast	Fibroblast	GO:0043204	perikaryon	1ÔÂ2ÈÕ	149/19886	0.01492965	0.030140646	NA	1410	1	CC
Fibroblast	Fibroblast	GO:0043197	dendritic spine	1ÔÂ2ÈÕ	174/19886	0.017423624	0.030140646	NA	1410	1	CC
Fibroblast	Fibroblast	GO:0044309	neuron spine	1ÔÂ2ÈÕ	176/19886	0.017623006	0.030140646	NA	1410	1	CC
Fibroblast	Fibroblast	GO:0019898	extrinsic component of membrane	1ÔÂ2ÈÕ	207/19886	0.02071083	0.030140646	NA	7204	1	CC
Fibroblast	Fibroblast	GO:0030017	sarcomere	1ÔÂ2ÈÕ	216/19886	0.021606385	0.030140646	NA	1410	1	CC
Fibroblast	Fibroblast	GO:0030016	myofibril	1ÔÂ2ÈÕ	236/19886	0.02359504	0.030140646	NA	1410	1	CC
Fibroblast	Fibroblast	GO:0043292	contractile fiber	1ÔÂ2ÈÕ	245/19886	0.024489275	0.030140646	NA	1410	1	CC
Fibroblast	Fibroblast	GO:0097060	synaptic membrane	1ÔÂ2ÈÕ	393/19886	0.039135706	0.043216474	NA	1410	1	CC
Fibroblast	Fibroblast	GO:0098978	glutamatergic synapse	1ÔÂ2ÈÕ	407/19886	0.040515444	0.043216474	NA	7204	1	CC
Fibroblast	Fibroblast	GO:0043025	neuronal cell body	1ÔÂ2ÈÕ	489/19886	0.048576858	0.048576858	NA	1410	1	CC
Mast cells	Mast cells	GO:0005765	lysosomal membrane	2ÔÂ3ÈÕ	441/19886	0.00145044	0.014836404	0.003047272	2773/9114	2	CC
Mast cells	Mast cells	GO:0098852	lytic vacuole membrane	2ÔÂ3ÈÕ	441/19886	0.00145044	0.014836404	0.003047272	2773/9114	2	CC
Mast cells	Mast cells	GO:0000220	vacuolar proton-transporting V-type ATPase, V0 domain	1ÔÂ3ÈÕ	10/19886	0.001507916	0.014836404	0.003047272	9114	1	CC
Mast cells	Mast cells	GO:0005774	vacuolar membrane	2ÔÂ3ÈÕ	484/19886	0.001744878	0.014836404	0.003047272	2773/9114	2	CC
Mast cells	Mast cells	GO:0033179	proton-transporting V-type ATPase, V0 domain	1ÔÂ3ÈÕ	12/19886	0.001809318	0.014836404	0.003047272	9114	1	CC
Mast cells	Mast cells	GO:0016471	vacuolar proton-transporting V-type ATPase complex	1ÔÂ3ÈÕ	25/19886	0.003766947	0.020847956	0.004281993	9114	1	CC
Mast cells	Mast cells	GO:0033177	proton-transporting two-sector ATPase complex, proton-transporting domain	1ÔÂ3ÈÕ	26/19886	0.003917428	0.020847956	0.004281993	9114	1	CC
Mast cells	Mast cells	GO:0033176	proton-transporting V-type ATPase complex	1ÔÂ3ÈÕ	27/19886	0.004067894	0.020847956	0.004281993	9114	1	CC
Mast cells	Mast cells	GO:0005834	heterotrimeric G-protein complex	1ÔÂ3ÈÕ	35/19886	0.005271073	0.024012668	0.004931999	2773	1	CC
Mast cells	Mast cells	GO:1905360	GTPase complex	1ÔÂ3ÈÕ	41/19886	0.006172822	0.02530857	0.005198166	2773	1	CC
Mast cells	Mast cells	GO:0016469	proton-transporting two-sector ATPase complex	1ÔÂ3ÈÕ	50/19886	0.007524423	0.028045576	0.005760324	9114	1	CC
Mast cells	Mast cells	GO:0031234	extrinsic component of cytoplasmic side of plasma membrane	1ÔÂ3ÈÕ	71/19886	0.010673391	0.03646742	0.007490099	2773	1	CC
Mast cells	Mast cells	GO:0030670	phagocytic vesicle membrane	1ÔÂ3ÈÕ	80/19886	0.012020907	0.037912093	0.007786823	9114	1	CC
Mast cells	Mast cells	GO:0043679	axon terminus	1ÔÂ3ÈÕ	113/19886	0.016951331	0.042689443	0.00876805	9114	1	CC
Mast cells	Mast cells	GO:0019897	extrinsic component of plasma membrane	1ÔÂ3ÈÕ	126/19886	0.018889107	0.042689443	0.00876805	2773	1	CC
Mast cells	Mast cells	GO:0030672	synaptic vesicle membrane	1ÔÂ3ÈÕ	126/19886	0.018889107	0.042689443	0.00876805	9114	1	CC
Mast cells	Mast cells	GO:0099501	exocytic vesicle membrane	1ÔÂ3ÈÕ	126/19886	0.018889107	0.042689443	0.00876805	9114	1	CC
Mast cells	Mast cells	GO:0044306	neuron projection terminus	1ÔÂ3ÈÕ	129/19886	0.019335924	0.042689443	0.00876805	9114	1	CC
Mast cells	Mast cells	GO:0030665	clathrin-coated vesicle membrane	1ÔÂ3ÈÕ	136/19886	0.020377969	0.042689443	0.00876805	9114	1	CC
Mast cells	Mast cells	GO:0045335	phagocytic vesicle	1ÔÂ3ÈÕ	142/19886	0.021270563	0.042689443	0.00876805	9114	1	CC
Mast cells	Mast cells	GO:1904949	ATPase complex	1ÔÂ3ÈÕ	146/19886	0.021865325	0.042689443	0.00876805	9114	1	CC
Mast cells	Mast cells	GO:0009898	cytoplasmic side of plasma membrane	1ÔÂ3ÈÕ	173/19886	0.025873663	0.044947013	0.009231736	2773	1	CC
Mast cells	Mast cells	GO:0030666	endocytic vesicle membrane	1ÔÂ3ÈÕ	202/19886	0.030166701	0.044947013	0.009231736	9114	1	CC
Mast cells	Mast cells	GO:0030662	coated vesicle membrane	1ÔÂ3ÈÕ	203/19886	0.030314511	0.044947013	0.009231736	9114	1	CC
Mast cells	Mast cells	GO:0030496	midbody	1ÔÂ3ÈÕ	204/19886	0.030462307	0.044947013	0.009231736	2773	1	CC
Mast cells	Mast cells	GO:0019898	extrinsic component of membrane	1ÔÂ3ÈÕ	207/19886	0.030905603	0.044947013	0.009231736	2773	1	CC
Mast cells	Mast cells	GO:0098562	cytoplasmic side of membrane	1ÔÂ3ÈÕ	211/19886	0.031496454	0.044947013	0.009231736	2773	1	CC
Mast cells	Mast cells	GO:0030136	clathrin-coated vesicle	1ÔÂ3ÈÕ	212/19886	0.031644129	0.044947013	0.009231736	9114	1	CC
Mast cells	Mast cells	GO:0008021	synaptic vesicle	1ÔÂ3ÈÕ	213/19886	0.031791789	0.044947013	0.009231736	9114	1	CC
Mast cells	Mast cells	GO:0070382	exocytic vesicle	1ÔÂ3ÈÕ	232/19886	0.034594483	0.046533457	0.009557578	9114	1	CC
Mast cells	Mast cells	GO:0030658	transport vesicle membrane	1ÔÂ3ÈÕ	236/19886	0.035183833	0.046533457	0.009557578	9114	1	CC
Myeloid cells	Myeloid cells	GO:0072562	blood microparticle	5ÔÂ7ÈÕ	144/19886	3.85E-10	1.66E-08	7.30E-09	3514/3500/348/713/3503	5	CC
Myeloid cells	Myeloid cells	GO:0071735	IgG immunoglobulin complex	3ÔÂ7ÈÕ	13/19886	7.63E-09	1.64E-07	7.23E-08	3514/3500/3503	3	CC
Myeloid cells	Myeloid cells	GO:0042571	immunoglobulin complex, circulating	2ÔÂ7ÈÕ	12/19886	7.00E-06	0.000100309	4.42E-05	3500/3503	2	CC
Myeloid cells	Myeloid cells	GO:0019814	immunoglobulin complex	3ÔÂ7ÈÕ	165/19886	1.92E-05	0.000205955	9.08E-05	3514/3500/3503	3	CC
Myeloid cells	Myeloid cells	GO:0071745	IgA immunoglobulin complex	1ÔÂ7ÈÕ	10/19886	0.003515288	0.025904877	0.011414634	3514	1	CC
Myeloid cells	Myeloid cells	GO:0034362	low-density lipoprotein particle	1ÔÂ7ÈÕ	12/19886	0.004217073	0.025904877	0.011414634	348	1	CC
Myeloid cells	Myeloid cells	GO:0042627	chylomicron	1ÔÂ7ÈÕ	12/19886	0.004217073	0.025904877	0.011414634	348	1	CC
Myeloid cells	Myeloid cells	GO:0005770	late endosome	2ÔÂ7ÈÕ	315/19886	0.004983537	0.02678651	0.011803113	10581/348	2	CC
Myeloid cells	Myeloid cells	GO:0034361	very-low-density lipoprotein particle	1ÔÂ7ÈÕ	20/19886	0.007019979	0.028004418	0.012339768	348	1	CC
Myeloid cells	Myeloid cells	GO:0034385	triglyceride-rich plasma lipoprotein particle	1ÔÂ7ÈÕ	20/19886	0.007019979	0.028004418	0.012339768	348	1	CC
Myeloid cells	Myeloid cells	GO:0043083	synaptic cleft	1ÔÂ7ÈÕ	21/19886	0.007369866	0.028004418	0.012339768	348	1	CC
Myeloid cells	Myeloid cells	GO:0071682	endocytic vesicle lumen	1ÔÂ7ÈÕ	23/19886	0.008069323	0.028004418	0.012339768	348	1	CC
Myeloid cells	Myeloid cells	GO:0062023	collagen-containing extracellular matrix	2ÔÂ7ÈÕ	429/19886	0.009075019	0.028004418	0.012339768	348/713	2	CC
Myeloid cells	Myeloid cells	GO:0034364	high-density lipoprotein particle	1ÔÂ7ÈÕ	26/19886	0.009117718	0.028004418	0.012339768	348	1	CC
Myeloid cells	Myeloid cells	GO:0034358	plasma lipoprotein particle	1ÔÂ7ÈÕ	36/19886	0.012605508	0.033877303	0.014927575	348	1	CC
Myeloid cells	Myeloid cells	GO:1990777	lipoprotein particle	1ÔÂ7ÈÕ	36/19886	0.012605508	0.033877303	0.014927575	348	1	CC
Myeloid cells	Myeloid cells	GO:0032994	protein-lipid complex	1ÔÂ7ÈÕ	39/19886	0.013649791	0.034525942	0.015213389	348	1	CC
Myeloid cells	Myeloid cells	GO:0005637	nuclear inner membrane	1ÔÂ7ÈÕ	57/19886	0.019895631	0.047528451	0.020942769	3429	1	CC
T cells	T cells	GO:0030016	myofibril	2ÔÂ5ÈÕ	236/19886	0.001369792	0.016976379	0.006873028	79026/7273	2	CC
T cells	T cells	GO:0043292	contractile fiber	2ÔÂ5ÈÕ	245/19886	0.001475146	0.016976379	0.006873028	79026/7273	2	CC
T cells	T cells	GO:0071745	IgA immunoglobulin complex	1ÔÂ5ÈÕ	10/19886	0.002512057	0.016976379	0.006873028	3514	1	CC
T cells	T cells	GO:0000805	X chromosome	1ÔÂ5ÈÕ	12/19886	0.003013862	0.016976379	0.006873028	7503	1	CC
T cells	T cells	GO:0071735	IgG immunoglobulin complex	1ÔÂ5ÈÕ	13/19886	0.003264688	0.016976379	0.006873028	3514	1	CC
T cells	T cells	GO:0043034	costamere	1ÔÂ5ÈÕ	18/19886	0.004518065	0.019578281	0.00792643	79026	1	CC
T cells	T cells	GO:0000803	sex chromosome	1ÔÂ5ÈÕ	35/19886	0.008770117	0.032574721	0.013188146	7503	1	CC
T cells	T cells	GO:0030315	T-tubule	1ÔÂ5ÈÕ	51/19886	0.012758764	0.041465983	0.016787847	79026	1	CC
B cells	B cells	GO:0034987	immunoglobulin receptor binding	4ÔÂ11ÈÕ	16/18496	1.23E-10	1.23E-09	5.17E-10	3503/3500/3502/3501	4	MF
B cells	B cells	GO:0003823	antigen binding	6ÔÂ11ÈÕ	178/18496	3.24E-10	1.62E-09	6.82E-10	3503/3500/3514/3502/3501/28442	6	MF
B cells	B cells	GO:0097493	structural molecule activity conferring elasticity	1ÔÂ11ÈÕ	12/18496	0.00711549	0.020742299	0.0087336	79026	1	MF
B cells	B cells	GO:0044548	S100 protein binding	1ÔÂ11ÈÕ	14/18496	0.00829692	0.020742299	0.0087336	79026	1	MF
B cells	B cells	GO:0035198	miRNA binding	1ÔÂ11ÈÕ	42/18496	0.0247033	0.049406601	0.020802779	6659	1	MF
Fibroblast	Fibroblast	GO:0005212	structural constituent of eye lens	1ÔÂ2ÈÕ	23/18496	0.002485545	0.029826541	0.005232726	1410	1	MF
Mast cells	Mast cells	GO:0031683	G-protein beta/gamma-subunit complex binding	1ÔÂ3ÈÕ	22/18496	0.003564289	0.015551578	0.005115651	2773	1	MF
Mast cells	Mast cells	GO:0042625	ATPase-coupled ion transmembrane transporter activity	1ÔÂ3ÈÕ	24/18496	0.003887895	0.015551578	0.005115651	9114	1	MF
Mast cells	Mast cells	GO:0044769	ATPase activity, coupled to transmembrane movement of ions, rotational mechanism	1ÔÂ3ÈÕ	24/18496	0.003887895	0.015551578	0.005115651	9114	1	MF
Mast cells	Mast cells	GO:0046961	proton-transporting ATPase activity, rotational mechanism	1ÔÂ3ÈÕ	24/18496	0.003887895	0.015551578	0.005115651	9114	1	MF
Mast cells	Mast cells	GO:0019829	ATPase-coupled monoatomic cation transmembrane transporter activity	1ÔÂ3ÈÕ	52/18496	0.00841102	0.026915263	0.008853705	9114	1	MF
Mast cells	Mast cells	GO:0019003	GDP binding	1ÔÂ3ÈÕ	74/18496	0.011955282	0.031880753	0.01048709	2773	1	MF
Mast cells	Mast cells	GO:0042626	ATPase-coupled transmembrane transporter activity	1ÔÂ3ÈÕ	96/18496	0.015491089	0.035408204	0.011647436	9114	1	MF
Mast cells	Mast cells	GO:0015078	proton transmembrane transporter activity	1ÔÂ3ÈÕ	142/18496	0.022856861	0.045713723	0.015037409	9114	1	MF
Mast cells	Mast cells	GO:0015399	primary active transmembrane transporter activity	1ÔÂ3ÈÕ	164/18496	0.026366597	0.046873949	0.015419062	9114	1	MF
Myeloid cells	Myeloid cells	GO:0034987	immunoglobulin receptor binding	2ÔÂ6ÈÕ	16/18496	1.05E-05	0.00021449	8.13E-05	3500/3503	2	MF
Myeloid cells	Myeloid cells	GO:0003823	antigen binding	3ÔÂ6ÈÕ	178/18496	1.72E-05	0.00021449	8.13E-05	3514/3500/3503	3	MF
Myeloid cells	Myeloid cells	GO:0005521	lamin binding	1ÔÂ6ÈÕ	15/18496	0.004856717	0.024214763	0.009176121	3429	1	MF
Myeloid cells	Myeloid cells	GO:0043395	heparan sulfate proteoglycan binding	1ÔÂ6ÈÕ	18/18496	0.005825698	0.024214763	0.009176121	348	1	MF
Myeloid cells	Myeloid cells	GO:0120020	cholesterol transfer activity	1ÔÂ6ÈÕ	22/18496	0.007116449	0.024214763	0.009176121	348	1	MF
Myeloid cells	Myeloid cells	GO:0120015	sterol transfer activity	1ÔÂ6ÈÕ	23/18496	0.007438919	0.024214763	0.009176121	348	1	MF
Myeloid cells	Myeloid cells	GO:0050750	low-density lipoprotein particle receptor binding	1ÔÂ6ÈÕ	24/18496	0.007761301	0.024214763	0.009176121	348	1	MF
Myeloid cells	Myeloid cells	GO:0070325	lipoprotein particle receptor binding	1ÔÂ6ÈÕ	29/18496	0.009371903	0.024214763	0.009176121	348	1	MF
Myeloid cells	Myeloid cells	GO:0071813	lipoprotein particle binding	1ÔÂ6ÈÕ	31/18496	0.010015534	0.024214763	0.009176121	348	1	MF
Myeloid cells	Myeloid cells	GO:0071814	protein-lipid complex binding	1ÔÂ6ÈÕ	31/18496	0.010015534	0.024214763	0.009176121	348	1	MF
Myeloid cells	Myeloid cells	GO:0015248	sterol transporter activity	1ÔÂ6ÈÕ	36/18496	0.011623086	0.024214763	0.009176121	348	1	MF
Myeloid cells	Myeloid cells	GO:0043394	proteoglycan binding	1ÔÂ6ÈÕ	36/18496	0.011623086	0.024214763	0.009176121	348	1	MF
Myeloid cells	Myeloid cells	GO:0048156	tau protein binding	1ÔÂ6ÈÕ	43/18496	0.013870004	0.026673085	0.010107696	348	1	MF
Myeloid cells	Myeloid cells	GO:0120013	lipid transfer activity	1ÔÂ6ÈÕ	54/18496	0.017392275	0.031057634	0.011769209	348	1	MF
Myeloid cells	Myeloid cells	GO:0016209	antioxidant activity	1ÔÂ6ÈÕ	83/18496	0.026628042	0.042597368	0.01614216	348	1	MF
Myeloid cells	Myeloid cells	GO:0001540	amyloid-beta binding	1ÔÂ6ÈÕ	85/18496	0.027262315	0.042597368	0.01614216	348	1	MF
T cells	T cells	GO:0097493	structural molecule activity conferring elasticity	2ÔÂ5ÈÕ	12/18496	3.85E-06	9.64E-05	4.87E-05	79026/7273	2	MF
T cells	T cells	GO:0140869	miRNA inhibitor activity via base-pairing	1ÔÂ5ÈÕ	10/18496	0.002700657	0.025304977	0.012785672	7503	1	MF
T cells	T cells	GO:0044548	S100 protein binding	1ÔÂ5ÈÕ	14/18496	0.003779285	0.025304977	0.012785672	79026	1	MF
T cells	T cells	GO:0051371	muscle alpha-actinin binding	1ÔÂ5ÈÕ	15/18496	0.004048796	0.025304977	0.012785672	7273	1	MF
T cells	T cells	GO:0051393	alpha-actinin binding	1ÔÂ5ÈÕ	28/18496	0.007547135	0.035323676	0.017847752	7273	1	MF
T cells	T cells	GO:0042805	actinin binding	1ÔÂ5ÈÕ	36/18496	0.009695068	0.035323676	0.017847752	7273	1	MF
T cells	T cells	GO:0008307	structural constituent of muscle	1ÔÂ5ÈÕ	42/18496	0.011303576	0.035323676	0.017847752	7273	1	MF
T cells	T cells	GO:0035198	miRNA binding	1ÔÂ5ÈÕ	42/18496	0.011303576	0.035323676	0.017847752	7503	1	MF
T cells	T cells	GO:0061980	regulatory RNA binding	1ÔÂ5ÈÕ	56/18496	0.015048634	0.041801762	0.02112089	7503	1	MF
T cells	T cells	GO:0043621	protein self-association	1ÔÂ5ÈÕ	70/18496	0.018782335	0.046955838	0.023725055	7273	1	MF
