# Supplementary material for: Comprehensive Analysis Reveals That ISCA1 Is Correlated with Ferroptosis-Related Genes Across Cancers and Is a Biomarker in Thyroid Carcinoma
Source: Genes (Basel). 2024 Nov 28;15(12):1538. doi: 10.3390/genes15121538 (PMC11675480; doi:10.3390/genes15121538)
Supplement: Supplementary file 1 [file genes-15-01538-s001.zip › Supplementray Table S1.csv]

Gene	Drug	cor	pvalue	Synonyms	link
ISCA1	3-chloro-1-(4-chlorobenzyl)-4-(3-toluidino)-2,5-dihydro-...	0.52915885	1.38E-05
ISCA1	N-[(2S)-Octan-2-yl]furo[3,2-c]quinolin-4-amine	0.483464608	9.11E-05
ISCA1	1-Amino-3-(2-chloroethyl)-1-methyl-urea	0.461896549	0.000203208	NSC682813	https://pubchem.ncbi.nlm.nih.gov/#query=1-Amino-3-(2-chloroethyl)-1-methyl-urea
ISCA1	N,N'-Bis(3-aminopropyl)-N,N'-bis(naphthalen-2-ylmethyl)butane-1,4-diamine;2,2,2-trifluoroacetic acid	-0.460743495	0.000211794
ISCA1	9-Hydrazinoacridinhydrochlorid	0.455799219	0.000252501	9-Hydrazinoacridinhydrochlorid	https://pubchem.ncbi.nlm.nih.gov/#query=9-Hydrazinoacridinhydrochlorid
ISCA1	4,2-diyl}bi s[N-(2-aminophenyl)b enzamide]	0.438394125	0.000459202	NSC730006	https://pubchem.ncbi.nlm.nih.gov/#query=4%2C2-diyl%7Dbi%20s%5BN-%282-aminophenyl%29b%20enzamide%5D
ISCA1	Acetonitrile, 2-benzothiazolyl(2-chloro-4-pyrimidinyl)-	0.427023864	0.000667355	2-(benzo[d]thiazol-2-yl)-2-(2-chloropyrimidin-4-yl)acetonitrile	https://pubchem.ncbi.nlm.nih.gov/#query=Acetonitrile%2C%202-benzothiazolyl%282-chloro-4-pyrimidinyl%29-
ISCA1	Trichloro(1-phenyl-2,3-butanedionato)molybdenum(IV)	0.423900671	0.000737855
ISCA1	3-[(p-Methoxyphenyl)-thiosemicarbazono]-2-indolinone	0.422784061	0.000764651	MLS000777367	https://pubchem.ncbi.nlm.nih.gov/#query=3-%5B%28p-Methoxyphenyl%29-thiosemicarbazono%5D-2-indolinone
ISCA1	N-(4-Chloro-3-iodophenyl)-2-(hydroxyimino)acetamide	0.422460716	0.000772573	NSC651038	https://pubchem.ncbi.nlm.nih.gov/#query=N-%284-Chloro-3-iodophenyl%29-2-%28hydroxyimino%29acetamide
ISCA1	1,2-Bis[3-(3,4-diacetoxyphenyl)-propenoyloxy]ethane	0.411818046	0.001078514
ISCA1	.beta-Penta-O-galloyl-D-glucose	0.408372038	0.001198766	.beta-Penta-O-galloyl-D-glucose	https://pubchem.ncbi.nlm.nih.gov/#query=.beta-Penta-O-galloyl-D-glucose
ISCA1	EN300-06462	-0.406170286	0.001281781	ethyl 2-(2H-1,4-benzothiazin-3-yl)acetate	https://pubchem.ncbi.nlm.nih.gov/#query=EN300-06462
ISCA1	3,4-Bis(2-anilino-2-oxoethyl)-N~2~,N~5~-diphenyl-2,5-thiophenedicarboxamide	-0.402596662	0.001427564	NSC627868	https://pubchem.ncbi.nlm.nih.gov/#query=3%2C4-Bis%282-anilino-2-oxoethyl%29-N~2~%2CN~5~-diphenyl-2%2C5-thiophenedicarboxamide
ISCA1	echinomycin	-0.402240013	0.0014429	Echinomycin	https://pubchem.ncbi.nlm.nih.gov/#query=echinomycin
ISCA1	[1,4'-Bipiperidine]-1'-butanamide, alpha-[(3S,4R)-3-meth...	-0.402043769	0.001451402
ISCA1	3-Ethyl-2-((4-methylphenyl)sulfonyl)-2-azabicyclo[2.2.2]oct-5-ene	0.399977716	0.001543673	NSC631376	https://pubchem.ncbi.nlm.nih.gov/#query=3-Ethyl-2-%28%284-methylphenyl%29sulfonyl%29-2-azabicyclo%5B2.2.2%5Doct-5-ene
ISCA1	RSL3	0.394809765	0.001797924	RSL3	https://pubchem.ncbi.nlm.nih.gov/#query=RSL3
ISCA1	2-[4-(6-Hexyl-7-hydroxy-2-oxo-chromen-3-yl)thiazol-2-yl]acetonitrile	0.394189627	0.001830823	NSC684981	https://pubchem.ncbi.nlm.nih.gov/#query=2-%5B4-%286-Hexyl-7-hydroxy-2-oxo-chromen-3-yl%29thiazol-2-yl%5Dacetonitrile
ISCA1	2-((4-Amino-5-carboxy-3,6-dioxo-1,4-cyclohexadien-1-yl)amino)-3-hydroxybenzoic acid	-0.390350983	0.002046731	NSC625326	https://pubchem.ncbi.nlm.nih.gov/#query=2-%28%284-Amino-5-carboxy-3%2C6-dioxo-1%2C4-cyclohexadien-1-yl%29amino%29-3-hydroxybenzoic%20acid
ISCA1	Ethyl 2-hydroxy-2,3,3a,11b-tetrahydro-1H-cyclopenta[l]phenanthrene-1-carboxylate	0.390329847	0.00204798	NSC119621	https://pubchem.ncbi.nlm.nih.gov/#query=Ethyl%202-hydroxy-2%2C3%2C3a%2C11b-tetrahydro-1H-cyclopenta%5Bl%5Dphenanthrene-1-carboxylate
ISCA1	(4Z)-4-[(2-Hydroxyphenyl)methylidene]-2-(2-phenylhydrazinyl)-1H-imidazol-5-one	0.389282954	0.002110716
ISCA1	2-(Dodecylsulfanyl)-1,4-benzoquinone	0.38893307	0.002132062	2-(dodecylsulfanyl)-1,4-benzoquinone	https://pubchem.ncbi.nlm.nih.gov/#query=2-%28Dodecylsulfanyl%29-1%2C4-benzoquinone
ISCA1	2-(1H-Benzimidazol-2-yl((4-chlorophenyl)diazenyl)methyl)-1,3-thiazol-4(5H)-one	0.387789295	0.002203194	NSC652050	https://pubchem.ncbi.nlm.nih.gov/#query=2-%281H-Benzimidazol-2-yl%28%284-chlorophenyl%29diazenyl%29methyl%29-1%2C3-thiazol-4%285H%29-one
ISCA1	N,N-Diisopropylbenzamide, 4-[[(2,5-dihydroxyphenyl)-meth...	0.385591367	0.002345855
ISCA1	(1R,2S,4S,8S,10E,14R,15S)-2,15-Diiodo-1,10,14-trimethyl-5-methylidene-7,18-dioxatricyclo[12.3.1.04,8]octadec-10-en-6-one	0.384449621	0.002423165
ISCA1	Partricin A 2-pyridinylethylamide	-0.384382871	0.002427754
ISCA1	NCIMech_000699	-0.384359973	0.00242933	NSC690634	https://pubchem.ncbi.nlm.nih.gov/#query=NCIMech_000699
ISCA1	TETRACENOMYCIN C, AMINO-BUTYRYL-	0.383767724	0.002470413	NSC365356	https://pubchem.ncbi.nlm.nih.gov/#query=TETRACENOMYCIN%20C%2C%20AMINO-BUTYRYL-
ISCA1	N-(4-Bromophenyl)-4-(2-fluorophenyl)-2,4-dioxo-3-(3-oxo-1,3-dihydro-2-benzofuran-1-yl)butanamide	0.382133746	0.002586986	NSC641227	https://pubchem.ncbi.nlm.nih.gov/#query=N-%284-Bromophenyl%29-4-%282-fluorophenyl%29-2%2C4-dioxo-3-%283-oxo-1%2C3-dihydro-2-benzofuran-1-yl%29butanamide
ISCA1	N-(2-aminophenyl)-4-[1-(methylbenzylamine-4-ylmethyl)vinyl]b enzamide	0.381699239	0.002618798	SCHEMBL4899079	https://pubchem.ncbi.nlm.nih.gov/#query=N-%282-aminophenyl%29-4-%5B1-%28methylbenzylamine-4-ylmethyl%29vinyl%5Db%20enzamide
ISCA1	3-chloro-1-(2-chlorobenzyl)-4-(3-trifluoromethylanilino)...	0.381163976	0.002658465
ISCA1	N-(2,3-Dimethoxy-6-nitroacridin-9-yl)-N',N'-diethyl-2-phenylbutane-1,4-diamine;chloride	-0.379310673	0.002799973
ISCA1	2-[(E)-3-(6-Chloroimidazo[2,1-b][1,3]thiazol-5-yl)prop-2-enyl]-5,6-dimethoxy-3-methylcyclohexa-2,5-diene-1,4-dione	0.378715034	0.002846853
ISCA1	7J-621S	0.378654846	0.002851629	(2E)-3-(4-chlorophenyl)-1-(3,4-dichlorophenyl)prop-2-en-1-one	https://pubchem.ncbi.nlm.nih.gov/#query=7J-621S
ISCA1	20,20-Dimethyl-19-oxahexacyclo[10.6.1.114,17.01,14.02,11.04,9]icosa-4,6,8-triene-3,10,13-trione	0.377910276	0.002911301
ISCA1	Diethyl 2-amino-6-[2-(2-pyridyl)vinyl]-1,3-azulenedicarb...	-0.377132598	0.002974809
ISCA1	(E)-1-(Diethylamino)-4-(4-methylphenyl)but-3-en-2-one;hydrobromide	0.376857293	0.002997584
ISCA1	3-{[(2z)-3-(1h-Benzimidazol-2-yl)-6-bromo-2h-chromen-2-ylidene]amino}benzamide	0.375635259	0.003100561
ISCA1	3-[1-(1,3-Benzothiazol-2-yl)-3-chloro-6-methyl-2-oxo-1,7,8-triazaspiro[3.4]oct-6-en-8-yl]benzenesulfonic acid	0.374923388	0.003161985
ISCA1	3-[2-(4-Bromophenyl)-2-oxoethyl]-1,5,6,7,8,4a,8a-heptahydroquinoxalin-2-one	0.373983296	0.003244755
ISCA1	15-(3,4,5-Trimethoxyphenyl)-14-azatetracyclo[7.6.1.05,16.010,14]hexadeca-2,4,7,9(16)-tetraen-13-one	0.373461231	0.003291545
ISCA1	2-[3-(2-Cyanophenyl)-2-hydroxy-2-methylpropyl]benzonitrile	0.37339768	0.003297282
ISCA1	6-(3-Chloropropyl)-5,6-dihydro-2,3-dimethyoxy-5,11-dioxo...	0.372256115	0.003401846
ISCA1	Acridomide	0.37223514	0.003403794	Acridomide	https://pubchem.ncbi.nlm.nih.gov/#query=Acridomide
ISCA1	BRD-K93193246-001-01-8	0.372105092	0.003415897	MLS002702391	https://pubchem.ncbi.nlm.nih.gov/#query=BRD-K93193246-001-01-8
ISCA1	7-(Diethylaminomethyl)quinolin-8-ol hydrochloride	0.371905435	0.003434552
ISCA1	(E)-3-(2,5-Dimethoxyphenyl)-1-(6-methoxynaphthalen-2-yl)prop-2-en-1-one	0.371769628	0.003447293
ISCA1	4-(N-tert-butoxycarbonyl-7-bromoindol-3-yl)but-3-en-2-one	0.371438513	0.003478532	NSC740193	https://pubchem.ncbi.nlm.nih.gov/#query=4-%28N-tert-butoxycarbonyl-7-bromoindol-3-yl%29but-3-en-2-one
ISCA1	8455AB	0.371251353	0.003496301
ISCA1	9-Acridinamine, N-(3-hydroxypropyl)-7-methoxy-1-nitro-	-0.37113623	0.00350727	NSC673797	https://pubchem.ncbi.nlm.nih.gov/#query=9-Acridinamine%2C%20N-%283-hydroxypropyl%29-7-methoxy-1-nitro-
ISCA1	AT-051/43421285	0.370960239	0.003524098
ISCA1	(E)-1-(1,3-Benzodioxol-5-yl)-3-(4-hydroxyphenyl)prop-2-en-1-one	0.369330352	0.003683378	NSC666763	https://pubchem.ncbi.nlm.nih.gov/#query=%28E%29-1-%281%2C3-Benzodioxol-5-yl%29-3-%284-hydroxyphenyl%29prop-2-en-1-one
ISCA1	Tetramethyl (1R,5R,6R,7R,9R)-7-(3,4-dimethoxyphenyl)-3,5-dihydroxybicyclo[3.3.1]non-2-ene-2,4,6,9-tetracarboxylate	0.36879009	0.003737563
ISCA1	5-(4-Chlorophenyl)-3-(3,4,5-trimethoxyphenyl)-1H-imidazol-2-one	0.368765994	0.003739996
ISCA1	2-[3-[2-[3-(1,3-Dioxobenzo[de]isoquinolin-2-yl)propylamino]oxyethoxyamino]propyl]benzo[de]isoquinoline-1,3-dione;hydrobromide	0.368379451	0.003779219
ISCA1	Fenretinide	0.368247123	0.003792729	FENRETINIDE	https://pubchem.ncbi.nlm.nih.gov/#query=Fenretinide
ISCA1	Propanedinitrile, [(3,5-dibromo-2-ethoxyphenyl)methylene]-	0.367242337	0.00389672
ISCA1	4-(Dipropylamino)-N,N-dimethyl-3,5-dinitrobenzamide	0.367025011	0.003919541
ISCA1	6-[3-(2-Hydroxyethyl)-methylamino-1-propyl]-5,6-dihydro-...	0.366216115	0.004005525
ISCA1	Quinolin-8-ol; xanthen-9-one	0.365961868	0.004032893	NSC115892	https://pubchem.ncbi.nlm.nih.gov/#query=Quinolin-8-ol%3B%20xanthen-9-one
ISCA1	N,N'-Bis[(Z)-[(E)-3-(5-nitrofuran-2-yl)prop-2-enylidene]amino]oxamide	0.365659817	0.004065621
ISCA1	2-(Chloromethyl)-1-ethyl-1H-naphtho[2,3-d]imidazole-4,9-dione	0.364898006	0.004149211
ISCA1	Methyl 7-oxospiro[1,2,3,5-tetrahydro-s-indacene-6,6'-2,3,5,7-tetrahydro-1H-s-indacene]-4'-carboxylate	0.364774526	0.004162902	NSC670313	https://pubchem.ncbi.nlm.nih.gov/#query=Methyl%207-oxospiro%5B1%2C2%2C3%2C5-tetrahydro-s-indacene-6%2C6%27-2%2C3%2C5%2C7-tetrahydro-1H-s-indacene%5D-4%27-carboxylate
ISCA1	ma'iliohydrin	0.364024722	0.004246898	ma'iliohydrin	https://pubchem.ncbi.nlm.nih.gov/#query=ma%27iliohydrin
ISCA1	N-[(E)-(2,6-Dichlorophenyl)methylideneamino]-2-[3-(trifluoromethyl)anilino]pyridine-3-carboxamide	0.363702339	0.004283469
ISCA1	9B35R9JIHA	0.362222497	0.004454939	6889-80-1	https://pubchem.ncbi.nlm.nih.gov/#query=9B35R9JIHA
ISCA1	2-furoyl-7-chloro-3-trifluoromethylquinoxaline-4-oxide	0.36212017	0.004467016	NSC740117	https://pubchem.ncbi.nlm.nih.gov/#query=2-furoyl-7-chloro-3-trifluoromethylquinoxaline-4-oxide
ISCA1	Resveratrol-3,5-diacetate	0.361917967	0.004490967	Resveratrol-3,5-diacetate	https://pubchem.ncbi.nlm.nih.gov/#query=Resveratrol-3%2C5-diacetate
ISCA1	6-amino-5-(4-chlorobenzyl)-7-(1-methyl-1H-benzo[d]imidaz...	0.361852028	0.004498801
ISCA1	Carbamothioic acid, 4-chloro-3-[(1-methylethoxy) iminome...	0.361362196	0.004557381
ISCA1	2-[3-(4-Chloro-phenyl)-3-(6-ethoxy-benzothiazol-2-ylsulf...	0.360879263	0.004615793
ISCA1	1-[(2-methylquinolin-3-yl)methyl]-3,5,7-triaza-1-azoniat...	0.360239909	0.00469414
ISCA1	Presqualene alcohol	0.359489173	0.00478763	Presqualene alcohol	https://pubchem.ncbi.nlm.nih.gov/#query=Presqualene%20alcohol
ISCA1	3-(9H-Fluoren-9-yl)-1,5,2,4-dioxadithiepane 2,2,4,4-tetraoxide	0.359425981	0.004795574	NSC686562	https://pubchem.ncbi.nlm.nih.gov/#query=3-%289H-Fluoren-9-yl%29-1%2C5%2C2%2C4-dioxadithiepane%202%2C2%2C4%2C4-tetraoxide
ISCA1	Avarol	0.35931696	0.004809306	Avarol	https://pubchem.ncbi.nlm.nih.gov/#query=Avarol
ISCA1	1-(4-Methoxyphenyl)-5-phenyl-2,3-bis(2-thienyl)pyrrole	0.358761621	0.004879794	NSC700221	https://pubchem.ncbi.nlm.nih.gov/#query=1-%284-Methoxyphenyl%29-5-phenyl-2%2C3-bis%282-thienyl%29pyrrole
ISCA1	AF 05	0.358047344	0.004971794	Rifamycin AF 05	https://pubchem.ncbi.nlm.nih.gov/#query=AF%2005
ISCA1	STK110077	0.357486275	0.005045127	NSC682008	https://pubchem.ncbi.nlm.nih.gov/#query=STK110077
ISCA1	5-Acetoxypalisadin B	0.357065824	0.005100704	NSC699123	https://pubchem.ncbi.nlm.nih.gov/#query=5-Acetoxypalisadin%20B
ISCA1	3-[2-(5-fluoro-1H-indol-3-yl)-1,3-thiazol-4-yl]-1-(2-met...	0.357060847	0.005101365
ISCA1	Ethyl 6-Hydroxy-4-phenylbenzo[4,5]furo[2,3-b]pyridine -3...	0.356813091	0.00513437
ISCA1	N-(2-Amino-phenyl)-4-{1-[4-(4-trifluoromethylphenyl)-pip...	0.355361325	0.00533157
ISCA1	3-[(2E)-2-Hydroxyimino-2-phenylethoxy]-2-phenylchromen-4-one	0.355112783	0.00536599
ISCA1	6-amino-5-(4-chlorobenzyl)-7-phenylsulfonyl-5H-pyrrolo[2...	0.355065711	0.005372531
ISCA1	ChemDiv1_017832	0.354925804	0.005392013	NSC717535	https://pubchem.ncbi.nlm.nih.gov/#query=ChemDiv1_017832
ISCA1	2-[(E)-[2-Chloro-6-(4-chloro-3-nitrophenyl)imidazo[2,1-b][1,3]thiazol-5-yl]methylideneamino]guanidine;hydrochloride	-0.353690522	0.005566739
ISCA1	6-[3-(1,1'-Dimethyl-2-hydroxyethyl)amino-1-propyl]-5,6-d...	0.35274981	0.005703117
ISCA1	Ethyl 4,6-dihydro-5H-furo[2,3-c]pyrrole-5-carboxylate	-0.352574224	0.005728895	131169-38-5	https://pubchem.ncbi.nlm.nih.gov/#query=Ethyl%204%2C6-dihydro-5H-furo%5B2%2C3-c%5Dpyrrole-5-carboxylate
ISCA1	ZX-AP013443	0.351924844	0.005825121
ISCA1	6-Chloro-3-[(2-fluorophenyl)methyl]-2,4-dihydropyrido[3,2-h][1,3]benzoxazine	0.351887077	0.005830761	NSC297366	https://pubchem.ncbi.nlm.nih.gov/#query=6-Chloro-3-%5B%282-fluorophenyl%29methyl%5D-2%2C4-dihydropyrido%5B3%2C2-h%5D%5B1%2C3%5Dbenzoxazine
ISCA1	1-[4-Azido-5-(hydroxymethyl)tetrahydrofuran-2-yl]-3-(4-bromobutyl)-5-methyl-pyrimidine-2,4-dione	0.351719084	0.005855905
ISCA1	Pluripotin	-0.351192396	0.005935356	Pluripotin	https://pubchem.ncbi.nlm.nih.gov/#query=Pluripotin
ISCA1	Veracoquinazole	0.351103931	0.005948793	Veracoquinazole	https://pubchem.ncbi.nlm.nih.gov/#query=Veracoquinazole
ISCA1	STK761344	0.350752867	0.006002381	(2Z,4Z)-1,6-bis(2,4-dimethylphenyl)-3,4-dihydroxyhexa-2,4-diene-1,6-dione	https://pubchem.ncbi.nlm.nih.gov/#query=STK761344
ISCA1	(2S,3S)-2-Hydroxy-2-phenyl-3-p-tolylsulfenylbutanamide	0.350437992	0.006050805	NSC669268	https://pubchem.ncbi.nlm.nih.gov/#query=%282S%2C3S%29-2-Hydroxy-2-phenyl-3-p-tolylsulfenylbutanamide
ISCA1	Dibromo(1-phenylbutane-1,3-dionato)titanium(IV)	0.350281409	0.006075013
ISCA1	2-(4,5,6-trihydroxy-3-oxo-3H-xanthen-9-yl)cyclohexanecar...	0.350274035	0.006076155
ISCA1	Calyculin A	-0.350124494	0.006099357	calyculin A	https://pubchem.ncbi.nlm.nih.gov/#query=Calyculin%20A
ISCA1	Tetramethyl (1R,5R,6S,7R,9S)-3-benzoyloxy-5-hydroxy-7-phenylbicyclo[3.3.1]non-2-ene-2,4,6,9-tetracarboxylate	0.349434023	0.006207498
ISCA1	1,1-Diethyl-3-[(Z)-(2-oxoindolin-3-ylidene)amino]thiourea	0.349213178	0.00624244	NSC668493	https://pubchem.ncbi.nlm.nih.gov/#query=1%2C1-Diethyl-3-%5B%28Z%29-%282-oxoindolin-3-ylidene%29amino%5Dthiourea
ISCA1	Ethyl 4-(5-cyano-2-methyl-1-phenyl-6-thioxo-pyrimidin-4-yl)piperazine-1-carboxylate	0.348891999	0.006293564	NSC682881	https://pubchem.ncbi.nlm.nih.gov/#query=Ethyl%204-%285-cyano-2-methyl-1-phenyl-6-thioxo-pyrimidin-4-yl%29piperazine-1-carboxylate
ISCA1	2-[2-[2-[2-[4-[6-[4-[2-[2-(2-Pyridin-2-ylethynyl)phenyl]ethynyl]phenoxy]hexoxy]phenyl]ethynyl]phenyl]ethynyl]pyridine	0.347919429	0.006450618
ISCA1	7-Quinolinecarboxylic acid, 2-((1E)-2-(3,4-dihydroxyphenyl)ethenyl)-8-hydroxy-	0.347902897	0.006453317	CHEMBL58057	https://pubchem.ncbi.nlm.nih.gov/#query=7-Quinolinecarboxylic%20acid%2C%202-%28%281E%29-2-%283%2C4-dihydroxyphenyl%29ethenyl%29-8-hydroxy-
ISCA1	1,2,3,3a,4,5,6,10c-Octahydrocyclopenta[c]carbazole-4-carboxylic acid	0.347726238	0.006482221	NSC650370	https://pubchem.ncbi.nlm.nih.gov/#query=1%2C2%2C3%2C3a%2C4%2C5%2C6%2C10c-Octahydrocyclopenta%5Bc%5Dcarbazole-4-carboxylic%20acid
ISCA1	Bikaverin	0.347696176	0.006487151	Bikaverin	https://pubchem.ncbi.nlm.nih.gov/#query=Bikaverin
ISCA1	N-(4-Fluorophenyl)-2-(2-fluorophenyl)imino-7-hydroxychromene-3-carboxamide	0.347384206	0.006538504
ISCA1	3-[[4-[(4-Benzoylphenyl)methoxy]phenyl]-(4-hydroxy-2-oxochromen-3-yl)methyl]-4-hydroxychromen-2-one	0.346552594	0.006677139
ISCA1	4-AMINO-3-PENTADECYLPHENOL	0.345869174	0.006792989	4-AMINO-3-PENTADECYLPHENOL	https://pubchem.ncbi.nlm.nih.gov/#query=4-AMINO-3-PENTADECYLPHENOL
ISCA1	9-((3-(Diisopropylamino)propyl)amino)-1-(hydroxy(oxido)amino)acridine methanesulfonate	-0.344684925	0.006997905	NSC670701	https://pubchem.ncbi.nlm.nih.gov/#query=9-%28%283-%28Diisopropylamino%29propyl%29amino%29-1-%28hydroxy%28oxido%29amino%29acridine%20methanesulfonate
ISCA1	acpc	-0.344330391	0.007060294	1-Aminocyclopropanecarboxylic acid	https://pubchem.ncbi.nlm.nih.gov/#query=acpc
ISCA1	1,4-Epoxy-1H-2,3-benzodioxepin, 5-chloro-4,5-dihydro-1,4-diphenyl-	0.344279909	0.007069216	NSC623712	https://pubchem.ncbi.nlm.nih.gov/#query=1%2C4-Epoxy-1H-2%2C3-benzodioxepin%2C%205-chloro-4%2C5-dihydro-1%2C4-diphenyl-
ISCA1	Diethyl 2-amino-6[2-(methoxycarbonyl)vinyl]-1,3-azulene-...	-0.343976105	0.007123124
ISCA1	Benzoic acid, 2-hydroxy-4-[[(2,5-dihydroxyphenyl)-methyl...	0.34390283	0.00713618
ISCA1	1-Methyl-3-piperidinyl 2-(1,3-cyclohexadien-1-yl)-2-hydroxy-3-pentynoate	0.343640252	0.007183136	NSC665724	https://pubchem.ncbi.nlm.nih.gov/#query=1-Methyl-3-piperidinyl%202-%281%2C3-cyclohexadien-1-yl%29-2-hydroxy-3-pentynoate
ISCA1	(5Z)-3-[4-Benzoyl-2-[(4Z)-4-[(4-methylsulfanylphenyl)methylidene]-5-oxo-2-phenylimidazol-1-yl]phenyl]-5-[(4-methylsulfanylphenyl)methylidene]-2-phenylimidazol-4-one	0.343471175	0.007213515
ISCA1	(E)-1-(3,4-Dichlorophenyl)-4,4-dimethyl-5-(1-piperidyl)pent-1-en-3-one	0.343237911	0.00725561	NSC640682	https://pubchem.ncbi.nlm.nih.gov/#query=%28E%29-1-%283%2C4-Dichlorophenyl%29-4%2C4-dimethyl-5-%281-piperidyl%29pent-1-en-3-one
ISCA1	octyl glyceryl ether	0.343172531	0.007267447	10438-94-5	https://pubchem.ncbi.nlm.nih.gov/#query=octyl%20glyceryl%20ether
ISCA1	N-(3-Chlorophenyl)-3-hydrazino-3-oxopropanamide	0.342150306	0.007454728	NSC677374	https://pubchem.ncbi.nlm.nih.gov/#query=N-%283-Chlorophenyl%29-3-hydrazino-3-oxopropanamide
ISCA1	UVFDAEOUCRNSKO-UHFFFAOYSA-N	0.342099647	0.007464118	NSC627781	https://pubchem.ncbi.nlm.nih.gov/#query=UVFDAEOUCRNSKO-UHFFFAOYSA-N
ISCA1	Diethyl N-[4-[(3-phenyl-5,7-diaminoquinoxalin-2-yl)hydro...	0.341587189	0.007559686
ISCA1	8'-[[4-(Dimethylamino)phenyl]iminomethyl]-3,6'-dimethylspiro[1,3-benzoxazine-2,2'-chromene]-4-one	0.341368689	0.007600758
ISCA1	9-[(2-Methyl-4-nitrophenyl)sulfanyl]acridine	0.341112399	0.007649181
ISCA1	1,3-Bis[(Z)-[(E)-1-(4-chlorophenyl)-4,4-dimethyl-5-piperidin-1-ylpent-1-en-3-ylidene]amino]urea;hydrochloride	0.340688945	0.007729778
ISCA1	2,3,7-Trichloro-10H-phenothiazine-1,4-dione	0.340428567	0.007779703	NSC306736	https://pubchem.ncbi.nlm.nih.gov/#query=2%2C3%2C7-Trichloro-10H-phenothiazine-1%2C4-dione
ISCA1	CBDivE_010867	0.339049003	0.008048945	MLS002706413	https://pubchem.ncbi.nlm.nih.gov/#query=CBDivE_010867
ISCA1	SANTALIN	0.338783208	0.008101742	SANTALIN	https://pubchem.ncbi.nlm.nih.gov/#query=SANTALIN
ISCA1	4-Pyridinecarbohydrazonic acid, N-[(1E)-[3-(trifluoromethyl)phenyl]methylene]-, methyl ester	0.338458264	0.008166698	NSC655509	https://pubchem.ncbi.nlm.nih.gov/#query=4-Pyridinecarbohydrazonic%20acid%2C%20N-%5B%281E%29-%5B3-%28trifluoromethyl%29phenyl%5Dmethylene%5D-%2C%20methyl%20ester
ISCA1	Phenol, 4,4'-(1,6-hexanediyl)bis-	0.338223381	0.008213933	4,4'-Hexylidenebisphenol	https://pubchem.ncbi.nlm.nih.gov/#query=Phenol%2C%204%2C4%27-%281%2C6-hexanediyl%29bis-
ISCA1	(E)-2-[3-(trifluoromethyl)phenoxymethyl]phenyl-3-methoxy...	0.338193475	0.008219964
ISCA1	[4,5-Diacetyloxy-6-[[2-methoxy-1-methyl-6-oxo-5-(3-oxobutan-2-ylideneamino)pyrimidin-4-yl]amino]oxan-3-yl] acetate	0.338139499	0.008230859
ISCA1	W-204029	0.338120193	0.008234759	90057-07-1	https://pubchem.ncbi.nlm.nih.gov/#query=W-204029
ISCA1	2-Bromo-N-[(2-imino-4-methyl-1,3-thiazol-5-ylidene)amino]aniline	0.338075718	0.00824375	NSC137633	https://pubchem.ncbi.nlm.nih.gov/#query=2-Bromo-N-%5B%282-imino-4-methyl-1%2C3-thiazol-5-ylidene%29amino%5Daniline
ISCA1	5-bromo-6-nitroisatin	0.337128464	0.008437276	NSC649178	https://pubchem.ncbi.nlm.nih.gov/#query=5-bromo-6-nitroisatin
ISCA1	(NE)-N-(6-amino-1,3-diiodo-5,6-dihydrocyclopenta[c]thiophen-4-ylidene)hydroxylamine;hydrochloride	0.336864294	0.008491947
ISCA1	N-[(E)-2-(1,3-Dioxoisoindol-2-yl)ethylideneamino]-3-nitrobenzenesulfonamide	0.336854982	0.00849388
ISCA1	[acetyl(diphenyl)[?]yl] acetate	0.336678093	0.008530667	NSC628121	https://pubchem.ncbi.nlm.nih.gov/#query=%5Bacetyl%28diphenyl%29%5B%3F%5Dyl%5D%20acetate
ISCA1	Fastigilin A	0.336669422	0.008532474	Baileyolin	https://pubchem.ncbi.nlm.nih.gov/#query=Fastigilin%20A
ISCA1	(4-(3-(4-Chlorophenyl)-3-oxo-1-propenyl)phenoxy)acetonitrile	0.3364479	0.008578748	NSC657876	https://pubchem.ncbi.nlm.nih.gov/#query=%284-%283-%284-Chlorophenyl%29-3-oxo-1-propenyl%29phenoxy%29acetonitrile
ISCA1	GUANAZOLE	0.335967959	0.008679753	Guanazole	https://pubchem.ncbi.nlm.nih.gov/#query=GUANAZOLE
ISCA1	stilbene, 4-hydroxy-4'-methoxy-, (z)-	0.335830726	0.008708823
ISCA1	7-bromo-3-{2-[5-(4-methoxyphenyl)-3-(naphthalen-2- yl)-4...	-0.335476237	0.008784309
ISCA1	1-(3-((Dicyclohexylamino)methyl)-2,4-dihydroxyphenyl)ethanone	0.335321295	0.008817481	NSC109248	https://pubchem.ncbi.nlm.nih.gov/#query=1-%283-%28%28Dicyclohexylamino%29methyl%29-2%2C4-dihydroxyphenyl%29ethanone
ISCA1	Peridinin	0.335209218	0.008841544	Peridinin	https://pubchem.ncbi.nlm.nih.gov/#query=Peridinin
ISCA1	2-[(E)-(2,4-Dimethoxy-3-methylphenyl)methylideneamino]-1-hydroxyguanidine;4-methylbenzenesulfonic acid	-0.335203523	0.008842768
ISCA1	3-(3-Chloro-2-(3-hydroxyphenyl)-4-oxo-1-azetidinyl)-4(3H)-quinazolinone	0.335069325	0.008871658	NSC650015	https://pubchem.ncbi.nlm.nih.gov/#query=3-%283-Chloro-2-%283-hydroxyphenyl%29-4-oxo-1-azetidinyl%29-4%283H%29-quinazolinone
ISCA1	ST-3595	0.334908675	0.008906352	CHEMBL561209	https://pubchem.ncbi.nlm.nih.gov/#query=ST-3595
ISCA1	[3,5-Diacetoxy-2-(acetoxymethyl)-6-[(2-thioxo-1-pyridyl)oxy]tetrahydropyran-4-yl] acetate	0.334583584	0.008976918
ISCA1	2-Benzhydrylsulfanyl-N-[(E)-(3-chlorophenyl)methylideneamino]acetamide	0.334519529	0.008990879
ISCA1	N-(4-Amino-2-methoxy-1-methyl-6-oxopyrimidin-5-yl)acetamide	0.334162286	0.009069091
ISCA1	2-[(3Z,9Z)-12-(2-Aminophenyl)dodeca-3,9-dien-1,5,7,11-tetraynyl]aniline	0.333988332	0.009107388
ISCA1	F9J53MVN3M	0.333981285	0.009108943	2-(3,4-Dimethoxyphenyl)-3-hydroxy-7-methoxy-4H-chromen-4-one	https://pubchem.ncbi.nlm.nih.gov/#query=F9J53MVN3M
ISCA1	3-chloro-N-(3-((4-(4-(3-hydroxyphenyl)-2-phenyl-1H-imida...	-0.33379472	0.009150179
ISCA1	4-[2-(4-Hydroxy-phenyl)-vinyl]-benzenesulfonamide	0.333476031	0.009220993	NSC720354	https://pubchem.ncbi.nlm.nih.gov/#query=4-%5B2-%284-Hydroxy-phenyl%29-vinyl%5D-benzenesulfonamide
ISCA1	4-[2-(3,4-Dihydroxy-phenyl)-vinyl]-benzenesulfonamide	0.333362983	0.009246228	NSC720357	https://pubchem.ncbi.nlm.nih.gov/#query=4-%5B2-%283%2C4-Dihydroxy-phenyl%29-vinyl%5D-benzenesulfonamide
ISCA1	4-[5-[[3-[[3-(4-Acetyloxybutyl)triazol-4-yl]methyl]-2,4-dioxopyrimidin-1-yl]methyl]triazol-1-yl]butyl acetate	0.332554321	0.00942849
ISCA1	3,3?-THIENE-2,5-DIYLBIS(5-METHOXY-1H-INDOLE)	0.332455784	0.009450911
ISCA1	(NE)-N-(6-amino-1,3-dichloro-5,6-dihydrocyclopenta[c]thiophen-4-ylidene)hydroxylamine;hydrochloride	0.331430562	0.009686949
ISCA1	N-(2-Aminophenyl)-4-(3-phenothiazin-10-ylprop-1-en-2-yl)benzamide	0.331080197	0.009768779
ISCA1	N-(2-Amino-phenyl)-4-{1-[4-(2-trifluoromethylphenyl)-pip...	0.330886316	0.009814318
ISCA1	1-Di(propan-2-yloxy)phosphoryl-N'-[2-[[di(propan-2-yloxy)phosphoryl-[2-(4-nitrophenyl)hydrazinyl]methylidene]amino]ethyl]-N-(4-nitroanilino)methanimidamide	0.330570953	0.009888785
ISCA1	8-[Bis(2-chloroethyl)aminomethyl]-7-hydroxy-4-methylchromen-2-one;hydrochloride	0.33042331	0.009923816
ISCA1	Tert-butyl 4-[[1-[(1-methoxy-2-methyl-1-oxopropan-2-yl)amino]-2-methyl-1-oxopropan-2-yl]amino]-3-[(2-methylpropan-2-yl)oxycarbonylamino]-4-oxobutanoate	-0.330314288	0.009949752
ISCA1	2-Methyl-5-nitro-N-[4-[(E)-3-thiophen-2-ylprop-2-enoyl]phenyl]benzenesulfonamide	0.330208387	0.009975003
