# Supplementary material for: Comprehensive Analysis Reveals That ISCA1 Is Correlated with Ferroptosis-Related Genes Across Cancers and Is a Biomarker in Thyroid Carcinoma
Source: Genes (Basel). 2024 Nov 28;15(12):1538. doi: 10.3390/genes15121538 (PMC11675480; doi:10.3390/genes15121538)
Supplement: Supplementary file 1 [file genes-15-01538-s001.zip › Supplementray Table S12.csv]

	p_val	avg_log2FC	pct.1	pct.2	p_val_adj	cluster	gene
SLC2A3	1.00632665210695e-31	0.816104235151682	0.614	0.258	3.04886785788844e-27	B cells	SLC2A3
MAPK8	2.93981232035999e-29	0.595594222210804	0.553	0.218	8.90674938699468e-25	B cells	MAPK8
KLF2	1.13604676385078e-25	0.889711904153399	0.772	0.448	3.4418808804387e-21	B cells	KLF2
LRRFIP1	3.92479711707898e-25	0.629513214760603	0.769	0.421	1.18909578256142e-20	B cells	LRRFIP1
TSC22D3	8.44807718819378e-24	0.675600355169235	0.86	0.565	2.55951394570707e-19	B cells	TSC22D3
FTH1	3.42053039724103e-18	0.631979485455116	0.985	0.83	1.03631809445211e-13	B cells	FTH1
XBP1	8.47676886059788e-06	-0.76425357956755	0.509	0.551	0.256820666169534	B cells	XBP1
ISCU	0.00339859707397989	0.791352864708484	0.778	0.354	1	Mast cells	ISCU
SLC7A5	0.00407121891438918	0.712556914252634	0.667	0.22	1	Mast cells	SLC7A5
SIRT1	0.00450926057482279	0.891513528352026	0.444	0.11	1	Mast cells	SIRT1
ACSL3	0.00932705513370686	0.751545620007773	0.444	0.11	1	Mast cells	ACSL3
ELOVL5	0.01535864264344	0.65600446963669	0.889	0.39	1	Mast cells	ELOVL5
ZFP36	0.0235923069066698	0.75786516899281	1	0.646	1	Mast cells	ZFP36
TIMP1	0.0264857792738845	0.808882197153003	0.778	0.512	1	Mast cells	TIMP1
NR1D2	0.0266952122156533	0.585537373639488	0.333	0.085	1	Mast cells	NR1D2
BRD4	0.0337972460649354	0.627288508349688	0.667	0.378	1	Mast cells	BRD4
