# Supplementary material for: Comprehensive Analysis Reveals That ISCA1 Is Correlated with Ferroptosis-Related Genes Across Cancers and Is a Biomarker in Thyroid Carcinoma
Source: Genes (Basel). 2024 Nov 28;15(12):1538. doi: 10.3390/genes15121538 (PMC11675480; doi:10.3390/genes15121538)
Supplement: Supplementary file 1 [file genes-15-01538-s001.zip › Supplementray Table S13.csv]

	RNA.cor	RNA.p	CNV.cor	CNV.p	Methylation.cor	Methylation.p
ABCC1	0.460562015	3.8337732999236e-28	0.066032844	0.14277497	-0.05011084	0.258646898
ABCC5	0.249348761	1.14534285163034e-08	-0.102835565	0.022259661	-0.020452334	0.644946694
ABHD12	0.181735804	3.65088486784052e-05	0.131870878	0.003320619	0.033749353	0.446947283
ACADSB	0.554169503	2.15259699593796e-42	-0.11526073	0.010351594	-0.08724571	0.0489293
ACO1	0.20868791	1.99716423487808e-06	0.049934104	0.267982551	-0.031291233	0.480751585
ACOT1	0.212431507	1.29208247497805e-06	-0.100653651	0.025276156	-0.024726078	0.577453309
ACSF2	0.553627494	2.68492390631125e-42	-0.02049141	0.649585378	-0.082299229	0.063287076
ACSL1	0.613060754	5.81351345811371e-54	0.061067679	0.175378207	-0.10296216	0.020035019
ACSL3	0.612696194	6.97657789478448e-54	0.003184379	0.943718311	-0.043309772	0.328999807
ACSL4	0.267641008	8.16178273196926e-10	0.117871714	0.008732822	-0.036847469	0.40632783
ACVR1B	0.664023126	3.82471305488328e-66	0.007761976	0.863371415	-0.063813969	0.150135452
ADAM23	-0.002786301	0.949950239	-0.012129905	0.787985452	-0.025518276	0.565316057
ADAMTS13	0.393892666	2.24248901215807e-20	0.074468666	0.098279592	0.061931866	0.162555724
ADIPOQ	-0.029544017	0.50559902	-0.022073899	0.624534703	-0.001533351	0.972444166
AEBP2	0.546274924	5.17124889386999e-41	0.16237123	0.000290291	0.001165525	0.979052596
AGPAT3	0.625679133	9.07740674795299e-57	0.060644127	0.178396936	-0.058637502	0.186131617
AGPS	0.589522623	4.71974319410539e-49	0.080698399	0.073134361	-0.096827942	0.028782185
AHCY	0.610260989	2.34462618309424e-53	-0.005684861	0.899705583	-0.031279944	0.480909972
AIFM2	0.413257541	1.86386721894025e-22	-0.143611096	0.001372204	-0.049889391	0.260759875
AKR1C1	0.087624358	0.047952789	-0.056702622	0.208356151	-0.00702603	0.874234033
AKR1C2	0.072991228	0.099655479	-0.098775473	0.028148993	-0.007005386	0.8746005
AKR1C3	0.087640219	0.047912243	-0.103091527	0.021927127	-0.015056024	0.734460709
AKT1S1	0.362433731	2.81610321019468e-17	-0.038723684	0.390440569	0.003936493	0.929335645
ALB	-0.04531773	0.307049791	-0.017012278	0.706035244	0.091254849	0.039392055
ALDH3A2	0.443666638	5.22449104961968e-26	0.064914559	0.149679925	-0.039800674	0.369731875
ALOX12	0.17130686	0.0001011	-0.023305622	0.605329787	0.051838323	0.242569898
ALOX12B	0.033336069	0.452534724	-0.050905606	0.258771453	0.027708384	0.532412277
ALOX15	-0.038332906	0.387658058	-0.028210183	0.531617512	0.098423605	0.026238534
ALOX15B	-0.320562064	1.18720762278902e-13	-0.088022181	0.050555802	0.04093096	0.356283621
ALOX5	-0.411439091	2.96216169572993e-22	-0.200638219	6.99347953027467e-06	0.013633192	0.758737096
ALOXE3	0.121563065	0.00598239	0.094508595	0.035734181	0.094494902	0.03288086
AMN	0.100877759	0.022704831	0.017632441	0.695842939	0.01024395	0.817486221
ANGPTL7	-0.028610638	0.519143816	0.012570508	0.780477577	0.019070382	0.667448681
ANO6	0.13550845	0.002163202	0.038282695	0.395863963	-0.040634252	0.359783771
AQP3	-0.184189958	2.84853588726693e-05	-0.028311742	0.530140434	0.000265981	0.99521913
AQP5	0.073517685	0.097229893	-0.051946588	0.249146916	-0.040458513	0.361867014
AQP8	0.044968144	0.310800106	-0.118114891	0.008594196	-0.000469457	0.99156188
AR	0.27275634	3.75842809778482e-10	-0.094983304	0.034812304	-0.048927383	0.270076997
ARF6	0.065996595	0.136651005	0.042042771	0.35108212	-0.021884916	0.621957956
ARHGEF26-AS1	NA	NA	NA	NA	-0.011138954	0.801857767
ARHGEF26.AS1	0.169249759	0.000122754	0.003875954	0.931522488	NA	NA
ARNTL	0.004282812	0.923137273	0.098285864	0.028942462	0.004247086	0.923776485
ARRDC3	0.384183147	2.20461127975795e-19	0.106564807	0.017823191	-0.031578112	0.47673617
ASAH2	-0.068188092	0.124069203	-0.183323487	4.14875904547837e-05	-0.023241856	0.600516545
ASMTL-AS1	NA	NA	NA	NA	0.102033268	0.021189038
ASMTL.AS1	-0.046688751	0.2926311	-0.073190182	0.104206936	NA	NA
ASNS	0.186415129	2.26819039016254e-05	-0.071591931	0.112010979	0.001247588	0.977578097
ATF2	0.785788423	4.48631996648252e-108	0.119464995	0.007859636	-0.048809133	0.271237773
ATF3	0.106361682	0.016265159	0.010441857	0.816926198	0.0921256	0.037543095
ATF4	0.246844731	1.6185391598048e-08	-0.013491305	0.764853656	0.005878581	0.894642249
ATG13	0.642092393	1.284680394029e-60	0.129398029	0.003966048	-0.069583264	0.116541199
ATG16L1	0.402688222	2.64690037119115e-21	0.1147325	0.010709745	0.004884174	0.912385436
ATG3	0.600979011	2.16427335363216e-51	0.08360847	0.063334537	-0.026908419	0.544317978
ATG4D	0.450436829	7.5344657536051e-27	-0.010395427	0.817725936	0.042065304	0.343100433
ATG5	0.695475577	6.10491618535673e-75	0.110018887	0.014423954	-0.025948976	0.558769004
ATG7	0.270829374	5.04316194537466e-10	0.095897972	0.033093042	-0.013461852	0.761677094
ATM	0.377755703	9.60345829832225e-19	0.088929912	0.04821435	-0.080650041	0.068784802
ATP5MC3	0.445103748	3.4761622931166e-26	-0.123256178	0.006087478	-0.040020821	0.367088176
ATP6V1G2	0.485273292	1.73534990089344e-31	-0.030633982	0.496942188	-0.017156434	0.699108195
AURKA	0.195813932	8.41107103400983e-06	-0.262769113	3.02818047575529e-09	-0.016566075	0.708983024
BACH1	0.23056744	1.39979407027534e-07	0.10794926	0.016384699	-0.036718884	0.407968731
BAP1	0.640346559	3.38376324855426e-60	0.01636399	0.716746256	-0.047196734	0.287405766
BCAT2	0.497494604	3.03373284548569e-33	-0.063362795	0.159678379	-0.011819212	0.790031471
BECN1	0.471732975	1.27506695706405e-29	0.053415257	0.2359969	-0.042388642	0.339400301
BEX1	0.341739567	2.04004428416797e-15	-0.068043169	0.130978491	-0.015940306	0.719503589
BID	-0.150813981	0.000632999	0.120553707	0.007308692	0.04652904	0.294287021
BLOC1S5-TXNDC5	NA	NA	NA	NA	0.09068173	0.040650624
BLOC1S5.TXNDC5	0.014194952	0.74912247	0.132049035	0.003278023	NA	NA
BNIP3	0.361064235	3.77574037048695e-17	-0.001882902	0.96670309	-0.002688976	0.951696299
BRD2	0.693987824	1.68800891067668e-74	0.108168055	0.016166924	-0.061158862	0.167875104
BRD3	0.599374541	4.66150291261553e-51	0.260598909	4.11966757166365e-09	-0.083269498	0.060225337
BRD4	0.406120969	1.12974642181241e-21	0.095997297	0.032910782	-0.059470638	0.179943932
BRD7	0.618371069	3.9710695031596e-55	0.115220999	0.010378158	-0.056184408	0.205259027
BRDT	0.134326587	0.002366837	-0.046041377	0.307126531	0.049436263	0.265120474
BRPF1	0.648362328	3.76202715003823e-62	0.099917073	0.02637117	-0.03079103	0.487796579
CA9	0.009917103	0.823212012	-0.086291737	0.055282751	-0.042229312	0.341220402
CAMKK2	0.479643116	1.06041335768486e-30	0.034426885	0.445186928	-0.057967528	0.191220144
CAPG	-0.280223382	1.17657600484138e-10	0.025486518	0.571990148	0.043766787	0.323916915
CARS1	0.607555106	8.90597772359262e-53	0.076676909	0.088676828	-0.032354169	0.465966158
CAV1	0.186473978	2.25448309810496e-05	0.11955295	0.007813788	0.05885354	0.184512248
CBR1	0.204228564	3.32078431399183e-06	-0.064747068	0.150735624	-0.001432756	0.9742513
CBS	0.246282138	1.74840727481317e-08	0.08597925	0.056174331	-0.04728539	0.28650028
CCDC6	0.324779254	5.41929530633037e-14	0.061103124	0.175127312	-0.097594369	0.02753515
CD44	0.218255377	6.46004573692305e-07	0.055405885	0.218966063	-0.041339485	0.351499563
CD82	0.148316079	0.000779904	0.137352092	0.002216461	0.041177792	0.353388206
CDC25A	0.408509813	6.2104716127646e-22	-0.063534442	0.158548249	-0.075724747	0.087569019
CDCA3	0.045414458	0.306017404	-0.197352058	9.92555852635886e-06	0.045339311	0.306819256
CDH1	0.553845992	2.45620943479287e-42	0.085025203	0.058970534	-0.015110043	0.733544056
CDKN1A	0.005150992	0.907619953	0.045710087	0.310623906	0.021522034	0.627747632
CDKN2A	-0.33098166	1.67219944921386e-14	-0.142787636	0.00146316	0.021178146	0.63325543
CDO1	0.0514318	0.246288695	0.066669989	0.138951362	0.033618454	0.448712736
CEBPG	0.41758117	6.12463251305277e-23	-0.00308641	0.945447097	-0.03294505	0.457857188
CFL1	0.014181001	0.749360781	-0.022871116	0.612074463	-0.018874325	0.670665907
CGAS	0.010795881	0.807839489	0.050723851	0.260477877	0.048191342	0.277357567
CHAC1	0.180522288	4.12259014922429e-05	-0.050190265	0.265532288	-0.045583332	0.304220501
CHMP1A	0.34960414	4.15797875722507e-16	0.061287806	0.173824399	0.00987015	0.824035329
CHMP5	0.465420352	8.86095223152888e-29	0.15842434	0.000408419	0.032843652	0.459243083
CHMP6	0.117507124	0.00789842	-0.039849762	0.376797406	0.064838549	0.143684606
CHP1	0.487597024	8.14082903244747e-32	0.094970099	0.034837671	-0.08167125	0.065336232
CIRBP	0.288286385	3.22647419130057e-11	0.028175274	0.53212572	0.051285286	0.247638688
CISD1	0.382242489	3.44977509435069e-19	-0.051845861	0.250067153	-0.045544688	0.304631074
CISD2	0.695166054	7.54737851300146e-75	0.041420797	0.358260205	0.00201599	0.963775885
CISD3	0.32583697	4.44306585696923e-14	-0.097907626	0.029568511	-0.028878671	0.515235213
CLTRN	0.162809873	0.000222141	-0.004097027	0.927627137	0.076290739	0.085220158
COPZ1	0.730879099	2.57398940209327e-86	0.052743469	0.241949858	-0.05990195	0.176801099
COX4I2	0.112465183	0.011032823	0.001312331	0.976789508	0.001352352	0.975695828
CP	0.094523847	0.032827108	0.07286818	0.105743577	-0.04600884	0.29972392
CPEB1	0.082371887	0.063053443	-0.022548337	0.617106194	-0.004506125	0.919142886
CREB1	0.657618202	1.75583931942327e-64	0.119065715	0.008070807	-0.071650404	0.106050797
CREB3	0.406764352	9.6205612042815e-22	0.108717213	0.015631463	0.003166299	0.943135261
CREB5	-0.214122404	1.05862540325466e-06	-0.091013708	0.04318108	0.03288285	0.458707058
CS	0.48590996	1.4111508700747e-31	-0.079483767	0.077575059	-0.112961827	0.010681371
CTSB	-0.066841399	0.131689293	0.083445755	0.063852364	-0.038811107	0.381760499
CXCL2	-0.145087827	0.001016544	-0.136148231	0.002425276	0.075947412	0.086638823
CYB5R1	0.540749934	4.55232257169835e-40	-0.016476657	0.714880699	-0.006808278	0.878100925
CYBB	-0.191278258	1.36576625915106e-05	-0.061095895	0.175178463	0.021223438	0.632528851
CYGB	0.177329168	5.65442575638051e-05	0.02141396	0.634931123	0.001408399	0.974688893
CYP4F8	0.030397693	0.493375211	-0.129356696	0.00397774	0.013387837	0.762948186
DAZAP1	0.254672886	5.42207218390082e-09	-0.00422284	0.925411058	0.063890999	0.149642937
DCAF7	0.588578811	7.28508347999046e-49	0.12436735	0.005640949	-0.06683483	0.131727332
DDIT3	0.252550448	7.32020093734879e-09	0.005779626	0.898042727	-0.031166599	0.48250177
DDIT4	-0.010445386	0.813962209	-0.029895211	0.507382318	0.077011281	0.082303692
DDR2	-0.046857953	0.290883597	-0.274514157	5.45116636875475e-10	0.032671519	0.461601152
DECR1	0.527245068	7.85193591115788e-38	-0.076265643	0.090405753	-0.049222642	0.267193495
DHODH	0.552728141	3.87066705910348e-42	-0.020443561	0.650349199	-0.040000826	0.367327798
DLD	0.618752696	3.26802989338094e-55	-0.084727959	0.059864905	-0.109397737	0.013439346
DNAJB6	0.583334355	7.92072131760236e-48	-0.011967638	0.790755479	-0.037397955	0.399347446
DPEP1	-0.034295417	0.439625076	0.017752083	0.69388286	-0.059813033	0.177445647
DPP4	-0.169025127	0.000125366	0.016645591	0.712086677	0.006159862	0.8896325
DRD4	0.034938479	0.431090896	-0.03616582	0.422523117	0.075759621	0.087422801
DRD5	-0.150762615	0.000635742	0.038491503	0.393290357	0.020959833	0.636762559
DUOX1	0.416849087	7.40309366464127e-23	0.045498192	0.312874543	-0.06785533	0.125919408
DUOX2	0.339832945	2.97973305700415e-15	0.042486551	0.346016498	-0.028551453	0.52000895
DUSP1	0.339196576	3.3794247712439e-15	0.075437103	0.093970934	0.089408469	0.043568715
ECH1	0.270010469	5.71039098270336e-10	-0.036943561	0.412608848	0.047628041	0.283018719
EGFR	0.271210477	4.75913206808866e-10	0.106880213	0.01748611	-0.035441507	0.424482409
EGLN2	-0.132656184	0.002684555	-0.014304227	0.751138774	0.048782624	0.271498459
EGR1	0.379706517	6.1652337761064e-19	0.115890059	0.009938797	0.018217966	0.681480175
EIF2AK4	0.613239746	5.3151213312691e-54	0.110233146	0.01423326	-0.082332797	0.06317905
EIF2S1	0.690960025	1.3122195840731e-73	0.06678968	0.138241931	-0.080730028	0.068509415
ELAVL1	0.476544357	2.83100807800376e-30	0.129858973	0.003837744	-0.002716039	0.951210766
ELOVL5	0.370897337	4.45529263994482e-18	0.012331108	0.784554471	-0.029954122	0.499706946
EMC2	0.628907342	1.6562150421249e-57	0.111851606	0.012863055	-0.065170806	0.141638842
ENO3	0.216260925	8.2087342264366e-07	-0.081377415	0.07074364	-0.023922138	0.589894127
ENPP2	0.03381788	0.446024629	-0.027179612	0.546722883	0.000295424	0.994689928
EPAS1	0.545973595	5.82865982501848e-41	0.160120229	0.000353032	-0.04787515	0.280525748
ETV4	-0.018264597	0.680709685	0.034025469	0.450515119	0.087162834	0.049145236
EZH2	-0.046527391	0.294304154	-0.213747084	1.6328588198186e-06	0.047365972	0.285678935
FABP4	0.374134301	2.16923831869678e-18	0.033802842	0.453485616	-0.04725146	0.2868466
FADS1	0.17264909	8.8967197851332e-05	-0.148761008	0.000911611	-0.059133586	0.1824286
FADS2	0.256143596	4.39684835002432e-09	-0.100251197	0.02586949	-0.04034262	0.363244945
FANCD2	0.028937658	0.514377077	0.00022652	0.99599311	-0.007075695	0.873352477
FAR1	0.656717809	2.98437024891294e-64	0.073853326	0.101098049	-0.063560423	0.151765287
FBXW7	0.214319261	1.0342382959602e-06	0.044568791	0.322872247	-0.059969212	0.176314672
FGF21	-0.046164889	0.298085997	-0.200692854	6.95254781517484e-06	-0.052280436	0.238570422
FH	0.455066557	1.95435410673216e-27	-0.242380814	4.89490277423294e-08	-0.073126036	0.099029831
FLT3	-0.106104397	0.016526988	-0.014580583	0.746493909	-0.012034015	0.786306966
FNDC5	0.134113542	0.002405355	-0.018417821	0.683013705	0.000915369	0.983547808
FOXO4	0.483067027	3.54133091979199e-31	0.172952614	0.000111784	-0.021845879	0.622579669
FTH1	-0.037937586	0.392575019	-0.033391974	0.458996623	-0.001921789	0.965467448
FTL	-0.141056931	0.001404719	-0.071909558	0.110424522	0.012033401	0.786317617
FTMT	0.063320061	0.153322748	-0.033612989	0.456027482	-0.011634956	0.793230131
FURIN	0.444302589	4.36361706082396e-26	0.095520634	0.033793323	-0.005811251	0.895842072
FXN	0.759280731	7.70288121619719e-97	0.221184652	6.86128637906664e-07	-0.053323113	0.22932247
FZD7	0.354083226	1.64704853397781e-16	0.053138182	0.238439523	0.01370073	0.757579166
G6PD	0.443501139	5.47478355079478e-26	0.103371326	0.021568562	-0.070466811	0.111961958
GABARAPL1	0.561061652	1.25065881684911e-43	0.150739292	0.000776369	-0.026534266	0.549931344
GABARAPL2	0.567194931	9.39259337815133e-45	0.122377967	0.006462576	0.024128639	0.586686824
GABPB1	0.433289843	9.35279570930495e-25	0.080482693	0.07390748	0.031547269	0.477167003
GALNT14	0.293753359	1.31045497798894e-11	0.04667775	0.300481652	0.06538042	0.14035974
GCH1	0.010679836	0.809865381	0.006055495	0.893204594	0.027919155	0.529297443
GCLC	0.37865785	7.82669092380004e-19	-0.075859959	0.092137601	-0.031489831	0.477969885
GDF15	-0.263678546	1.47169999509918e-09	-0.021966454	0.626222349	0.049276373	0.266671039
GJA1	0.361162338	3.69742728353389e-17	0.12273358	0.006308259	-0.021171382	0.633363975
GLRX5	0.671343107	4.28688278179635e-68	0.024414542	0.58826889	-0.031227485	0.481646339
GLS2	0.084221712	0.057340643	0.112332396	0.012479086	0.015656236	0.724297137
GOT1	0.271530147	4.53294435902568e-10	-0.159646334	0.000367759	-0.046798221	0.291499708
GPAT4	0.507723474	9.02772141921822e-35	0.065696725	0.144824254	-0.030927679	0.485866482
GPT2	0.39347301	2.47922823880251e-20	-0.103792394	0.021038554	-0.026346106	0.552764983
GPX2	0.038657747	0.383645849	-0.183132626	4.22726366845284e-05	-0.016391764	0.711908119
GPX4	-0.252005762	7.90290031523253e-09	0.020628198	0.647403834	0.122828422	0.005476631
GRIA3	-0.092127756	0.03753861	-0.071297216	0.113498982	-0.049618805	0.263357829
GSK3B	0.365244133	1.53593759672575e-17	0.045559941	0.312217568	-0.082763813	0.061805417
GSTM1	0.073747837	0.096184388	-0.005444026	0.90393349	-0.009752969	0.826090915
GSTZ1	0.361011229	3.81873006926652e-17	-0.037969591	0.39974199	-0.017789336	0.688577902
H19	-0.16766713	0.000142304	-0.086546985	0.054563234	0.031438982	0.478681264
HAMP	-0.047170057	0.287678603	-0.00347025	0.938675255	0.005398745	0.903197954
HBA1	-0.006100405	0.890691089	-0.020587764	0.648048372	-0.032416537	0.465106511
HCAR1	0.255712575	4.67602519570341e-09	-0.049420259	0.272944227	0.019634975	0.658218027
HDDC3	0.50595442	1.67212646969935e-34	-0.062499334	0.165455713	0.015829113	0.721378622
HELLS	-0.041985757	0.344014656	0.025358683	0.573920156	0.005968888	0.893033367
HERPUD1	0.506638007	1.31830309668648e-34	0.043352526	0.336266064	-0.064898597	0.143313215
HIC1	0.099312997	0.024906669	0.036229502	0.421706138	0.024687641	0.578045305
HIF1A	0.132472094	0.002721849	0.059885337	0.183901067	-0.06525814	0.141104836
HILPDA	0.250208674	1.01620874856414e-08	-0.027018313	0.54910613	-0.00943657	0.831647099
HMGB1	0.397481493	9.44999336719013e-21	0.089416497	0.046997071	0.026430345	0.551495491
HMOX1	-0.063383526	0.152910342	-0.055337889	0.219532887	-0.015579967	0.725585983
HNF4A	0.062554454	0.158364404	-0.066079236	0.142493874	-0.011219558	0.800454036
HOTAIR	-0.038822786	0.381617155	0.004956608	0.912498427	0.006278465	0.887521419
HRAS	-0.09777057	0.02725512	0.022710509	0.614575874	0.030997416	0.484883063
HSD17B11	0.329226776	2.33859279998689e-14	0.043361161	0.336169732	0.062062455	0.161669744
HSF1	0.24482884	2.13231274947154e-08	0.052349481	0.245489746	0.068975971	0.119772823
HSPA5	0.645073728	2.42198227669804e-61	0.102459519	0.02275613	-0.059472163	0.179932753
HSPB1	-0.168811471	0.000127899	-0.083575748	0.063438394	0.029053136	0.512699268
IDH1	0.348099724	5.65624677040004e-16	0.072946647	0.105367481	-0.024629251	0.578945148
IDH2	0.005276136	0.905385959	-0.290570855	4.5643597684839e-11	-0.021555011	0.627220533
IDO1	0.027701061	0.532520666	-0.001802855	0.968117862	0.021733819	0.624365861
IFNA1	-0.02141306	0.629490773	0.000961182	0.982998994	-0.011261141	0.799730122
IFNA10	-0.029538164	0.505683366	-0.150821782	0.000771156	0.053105801	0.231228613
IFNA13	0.014290043	0.747498765	-0.008605618	0.848691375	-0.034444348	0.43764003
IFNA14	0.119756563	0.006777202	0.077519466	0.085217769	-0.041605418	0.348407252
IFNA16	-0.018108877	0.68328395	0.018875682	0.675576128	0.046891838	0.290534475
IFNA17	0.04840947	0.275186183	0.025507346	0.571675979	0.062211552	0.160662645
IFNA2	-0.102763334	0.020277324	-0.018224251	0.686167393	0.02116943	0.633395297
IFNA21	0.128731986	0.003589273	0.070954764	0.115247456	-0.005297305	0.905008138
IFNA4	0.040475205	0.361668821	0.013338289	0.767443604	-0.034350322	0.438892662
IFNA5	0.023885447	0.590464842	-0.030441047	0.499657637	0.040791043	0.357931493
IFNA6	0.122244656	0.005704974	0.028078161	0.533540755	0.00787129	0.859252853
IFNA7	0.098447425	0.02620208	0.018716374	0.67816041	0.056764257	0.200614081
IFNA8	0.019183738	0.665591302	0.117445559	0.008980566	0.003438175	0.938261888
IFNG	-0.163876862	0.000201653	0.013707048	0.761206469	0.042526938	0.337825527
IL1B	-0.080898642	0.06793185	-0.049440818	0.272744522	0.005900137	0.894258176
IL33	0.099613613	0.024469892	0.036727871	0.415344503	-0.009109664	0.837396612
IL6	-0.02717925	0.540272532	0.027591355	0.54066252	0.021212866	0.632698422
INTS2	0.623867084	2.33828919321001e-56	0.09136777	0.042371478	-0.069901788	0.114873735
IREB2	0.688677012	6.05782202733034e-73	0.106188938	0.01823229	-0.064062767	0.14854911
ISCU	0.289632622	2.5890981924137e-11	0.07838143	0.081792427	0.004712057	0.915461196
JDP2	0.3995751	5.68026764586378e-21	0.018428079	0.682846729	0.000777663	0.986022572
JUN	0.33083482	1.71993770216652e-14	0.071463819	0.112655917	0.059627534	0.178795926
KDM3B	0.588890473	6.31323593168599e-49	0.141293837	0.001642428	-0.056256825	0.204674695
KDM4A	0.584460092	4.76322133847102e-48	0.117611906	0.008883125	-0.069404801	0.117483697
KDM5A	0.441965783	8.44063233990721e-26	0.105950353	0.018496201	-0.084673754	0.056011844
KDM5C	0.432096045	1.29517474378989e-24	0.08434988	0.061018676	-0.064615238	0.145072211
KDM6B	0.315238306	3.13982236872497e-13	0.052826362	0.241209666	0.004427181	0.920554716
KEAP1	0.36959728	5.93505510990684e-18	0.093861662	0.037023874	0.02594759	0.558790024
KIF20A	0.105807173	0.016834051	-0.176331356	8.14316953734621e-05	-0.005282263	0.905276614
KLF2	0.095907804	0.030343086	0.030126552	0.504100758	0.035378818	0.425302746
KLHDC3	0.365507324	1.45072457740274e-17	-0.025914197	0.565555636	0.007377029	0.868007244
KLHL24	0.523116127	3.62209873389914e-37	0.072609271	0.106992084	0.005318766	0.904625142
KMT2D	0.451114199	6.19252438659145e-27	0.080666334	0.073248868	-0.105396066	0.01726699
KRAS	0.490512702	3.12344245844774e-32	0.034493804	0.444302173	-0.108092195	0.01459664
LAMP2	0.250911311	9.21274479967465e-09	0.066146493	0.142087108	-0.077084279	0.082012781
LCE2C	0.094026338	0.033761526	0.015559911	0.7301086	0.056274587	0.204531563
LCN2	-0.238299961	5.12178569495372e-08	0.043147295	0.338560773	-0.072816301	0.100472003
LGMN	0.473531593	7.28477640413632e-30	-0.022051815	0.62488141	-0.076972808	0.082457346
LIFR	0.507085398	1.12800663661495e-34	0.002606348	0.953922016	-0.109693996	0.013188268
LIG3	0.618848977	3.11113193177328e-55	0.065799644	0.144194397	-0.071856136	0.10504896
LINC00336	0.349073016	4.63604037771532e-16	0.019994064	0.657542378	-0.025049629	0.572481426
LINC00472	0.557488289	5.51414508042875e-43	0.125566621	0.005192266	-0.024840255	0.575696477
LINC00618	0.00190307	0.965803613	-0.021806869	0.628732569	0.071716231	0.105729428
LINC01833	0.081555843	0.065718687	-0.000367144	0.993505677	-0.040241016	0.364455668
LONP1	0.193120838	1.12316316179701e-05	-0.068901383	0.126178155	-0.012419337	0.779638073
LPCAT3	0.593801218	6.47869628645957e-50	0.087364536	0.052310879	-0.062116159	0.161306448
LPIN1	0.43379127	8.15431304664044e-25	0.165724759	0.000215855	-0.059016217	0.183299744
LRRFIP1	0.402806001	2.57111875776005e-21	0.034364429	0.446013577	-0.079326273	0.073475595
LURAP1L	0.05234034	0.238032106	0.029297168	0.515917064	-0.019289804	0.663855247
LYRM1	0.381867882	3.75991447425471e-19	0.04351112	0.334499654	0.02345862	0.597122477
MAFG	0.412482285	2.27164304359086e-22	0.036986878	0.412060743	-0.085095923	0.054794048
MAP1LC3A	0.344576211	1.15541799585548e-15	0.060113389	0.182233797	-0.035484788	0.423916588
MAP3K11	0.110986641	0.012140505	0.063692455	0.157513232	0.056010913	0.206663859
MAP3K14	0.03880714	0.381809201	0.044188562	0.327021651	0.050482023	0.25513181
MAP3K5	0.032327336	0.466336285	0.098415062	0.028731239	-0.013870647	0.754668365
MAPK1	0.356774281	9.37520928516688e-17	0.089142743	0.047678703	-0.068025928	0.124968203
MAPK14	0.483246968	3.3418386997757e-31	0.089675719	0.046359174	-0.059441943	0.180154489
MAPK3	0.394815619	1.79742576375567e-20	0.085239302	0.058333211	-0.008207766	0.853302955
MAPK8	0.70441772	1.18230728894424e-77	0.064150466	0.154542015	-0.067735882	0.126588763
MAPK9	0.652614934	3.27063951785586e-63	0.105747411	0.018723302	-0.071615227	0.106222851
MAPKAP1	0.72977223	6.21531248104791e-86	0.285138066	1.07537608071802e-10	-0.089587727	0.043147512
MARCHF5	0.576485305	1.67551510047216e-46	0.149891679	0.000831865	-0.023998824	0.588702129
MDM2	0.401860771	3.24507847862475e-21	0.00970493	0.829641431	-0.048508475	0.274204449
MDM4	0.347336973	6.60714411974654e-16	-0.043579055	0.333744826	0.016658795	0.707428823
MEF2C	0.446838904	2.11998710724494e-26	0.082717156	0.066213992	-0.018196741	0.681830983
MEG3	-0.085441665	0.053813186	-0.229211948	2.60056927962167e-07	-0.026515952	0.550206834
MEG8	-0.097587654	0.027545871	-0.201375005	6.46033576005136e-06	-0.013959109	0.753154325
METTL14	0.682177094	4.36897359039666e-71	0.162120173	0.000296733	-0.061884578	0.162877454
MFN2	0.586731465	1.69681562934359e-48	0.126958932	0.004711872	-0.06416017	0.147931553
MGST1	0.109525435	0.013330611	0.001301539	0.97698034	0.012309708	0.78153384
MIB1	0.44946837	9.96581635624285e-27	0.15742732	0.000444654	-0.057797374	0.192528585
MIB2	0.299855506	4.68459882511432e-12	0.055214492	0.220564231	0.074762598	0.091681189
MICU1	0.334045349	9.26249080134916e-15	0.015929121	0.723962554	-0.040454419	0.361915632
MIOX	0.439189943	1.83595341384437e-25	0.041630216	0.355833131	0.008785562	0.843105389
MIR135B	0.121190135	0.006139253	0.020995893	0.641554701	-0.090878385	0.040214992
MIR137	NA	NA	NA	NA	NA	NA
MIR15A	-0.038217549	0.389088984	-0.116220213	0.009728139	-0.0933842	0.035001035
MIR17	NA	NA	NA	NA	NA	NA
MIR190A	0.164203806	0.000195738	0.052815604	0.241305643	-0.065866486	0.137427779
MIR212	-0.100580546	0.023109581	0.025782986	0.567526028	-0.077287833	0.081205969
MIR214	NA	NA	NA	NA	NA	NA
MIR27A	0.048950257	0.269852848	0.019015988	0.673303234	0.072898945	0.10008558
MIR302A	0.082635195	0.062212714	-0.004685865	0.917260385	-0.074768918	0.091653679
MIR30B	0.13165136	0.002893927	0.00421735	0.925507741	0.015558955	0.725941191
MIR324	0.000718256	0.987090236	-0.098946811	0.02787577	-0.017169337	0.698892937
MIR335	NA	NA	NA	NA	NA	NA
MIR375	-0.023912329	0.590046676	0.020578737	0.648192301	0.098272224	0.026471235
MIR424	0.088465788	0.045841141	0.01427121	0.751694321	-0.013656071	0.758344769
MIR4443	0.041696362	0.347353707	0.146321599	0.001108277	0.019321153	0.663342467
MIR4715	0.021009531	0.635963464	0.041105629	0.361932379	-0.016753774	0.70583803
MIR522	-0.003318999	0.940397836	0.009698296	0.829756107	-0.030546658	0.49125847
MIR539	-0.061296393	0.166919283	0.007772061	0.863195649	0.007142151	0.87217314
MIR545	0.014021033	0.752095044	0.025938593	0.565189633	-0.01064991	0.810388027
MIR670	0.014879821	0.737453336	0.010396771	0.817702788	-0.040732278	0.358625018
MIR6852	0.046595713	0.293594984	-0.014671266	0.744971725	0.031033205	0.484378793
MIR761	-0.042867175	0.333971199	0.026674582	0.554201848	-0.021670208	0.62538077
MIR9-1	NA	NA	NA	NA	-0.011386757	0.797544301
MIR9-2	NA	NA	NA	NA	NA	NA
MIR9-3	NA	NA	NA	NA	NA	NA
MIR9-3HG	NA	NA	NA	NA	0.020210518	0.648861528
MIR9.1	-0.047354834	0.285792366	0.010922578	0.808657227	NA	NA
MIR9.2	NA	NA	NA	NA	NA	NA
MIR9.3	NA	NA	NA	NA	NA	NA
MIR9.3HG	0.12654141	0.004206993	-0.079956792	0.07582032	NA	NA
MLLT1	0.516531886	3.97293018304114e-36	0.089718414	0.04625481	-0.030194566	0.496269418
MLST8	0.327233344	3.41418269887554e-14	0.037156732	0.409915637	0.011524732	0.795145268
MMD	0.39213486	3.41101179888634e-20	-0.055675732	0.216726899	-0.026553082	0.549648375
MMP13	-0.164036437	0.000198745	-0.193430543	1.4960396986e-05	-0.027769265	0.531511623
MPC1	0.474840593	4.83695233168507e-30	-0.150612806	0.000784427	-0.010137174	0.819355689
MS4A15	-0.123961928	0.005056606	0.020243168	0.653552068	0.01480119	0.738790093
MT1DP	0.404208942	1.81745531895051e-21	-0.066956716	0.13725653	-0.038773762	0.382219087
MT1G	0.353270503	1.95055169803628e-16	0.003016407	0.946682571	-0.050596253	0.254056744
MT3	-0.024958339	0.573882191	-0.188114177	2.57549159144507e-05	-0.080598915	0.068961302
MTCH1	0.69690254	2.28813331332627e-75	0.052721414	0.242147071	-0.032708738	0.461090707
MTDH	0.528122319	5.65880195876236e-38	0.109498256	0.014896714	-0.070048451	0.114112278
MTF1	0.593334996	8.05546295649645e-50	0.104813366	0.019800171	-0.096322526	0.029630806
MTOR	0.524984031	1.81848041254199e-37	0.102842711	0.022250318	-0.102983208	0.020009515
MUC1	-0.40613487	1.12583535392537e-21	-0.216225904	1.22721809713275e-06	0.015032261	0.734864069
MYB	-0.141853192	0.001318641	-0.052950387	0.240105164	-0.022483925	0.612451904
MYCN	0.382937245	2.93984023069449e-19	-0.065264163	0.147494501	-0.069944694	0.114650561
NA.	NA	NA	NA	NA	NA	NA
NA..1	NA	NA	NA	NA	NA	NA
NA..10	NA	NA	NA	NA	NA	NA
NA..11	NA	NA	NA	NA	NA	NA
NA..12	NA	NA	NA	NA	NA	NA
NA..13	NA	NA	NA	NA	NA	NA
NA..14	NA	NA	NA	NA	NA	NA
NA..15	NA	NA	NA	NA	NA	NA
NA..16	NA	NA	NA	NA	NA	NA
NA..17	NA	NA	NA	NA	NA	NA
NA..18	NA	NA	NA	NA	NA	NA
NA..19	NA	NA	NA	NA	NA	NA
NA..2	NA	NA	NA	NA	NA	NA
NA..20	NA	NA	NA	NA	NA	NA
NA..21	NA	NA	NA	NA	NA	NA
NA..22	NA	NA	NA	NA	NA	NA
NA..23	NA	NA	NA	NA	NA	NA
NA..24	NA	NA	NA	NA	NA	NA
NA..25	NA	NA	NA	NA	NA	NA
NA..26	NA	NA	NA	NA	NA	NA
NA..27	NA	NA	NA	NA	NA	NA
NA..28	NA	NA	NA	NA	NA	NA
NA..29	NA	NA	NA	NA	NA	NA
NA..3	NA	NA	NA	NA	NA	NA
NA..30	NA	NA	NA	NA	NA	NA
NA..31	NA	NA	NA	NA	NA	NA
NA..32	NA	NA	NA	NA	NA	NA
NA..33	NA	NA	NA	NA	NA	NA
NA..34	NA	NA	NA	NA	NA	NA
NA..35	NA	NA	NA	NA	NA	NA
NA..4	NA	NA	NA	NA	NA	NA
NA..5	NA	NA	NA	NA	NA	NA
NA..6	NA	NA	NA	NA	NA	NA
NA..7	NA	NA	NA	NA	NA	NA
NA..8	NA	NA	NA	NA	NA	NA
NA..9	NA	NA	NA	NA	NA	NA
NCF2	-0.292065737	1.73425527279434e-11	-0.13045008	0.003678715	0.028988039	0.51364473
NCOA3	0.507624376	9.34576725120118e-35	0.103362196	0.021580182	-0.078168284	0.077789882
NCOA4	0.538264508	1.19536989518271e-39	0.081777545	0.069365018	-0.089654189	0.042992219
NDRG1	0.346662815	7.57717963343276e-16	0.131894114	0.003315035	-0.000767299	0.986208821
NEAT1	-0.070967608	0.109429975	-0.062138007	0.167919335	0.148999917	0.000736828
NEDD4	0.460127633	4.36524532364368e-28	0.038138413	0.397648179	-0.073021477	0.099514819
NEDD4L	0.338917767	3.57070058909777e-15	0.052854582	0.240958047	-0.017931467	0.686221259
NF2	0.393436737	2.50081157130958e-20	0.117015941	0.009236639	-0.070289446	0.112869672
NFE2L2	0.260405547	2.37760211147223e-09	0.05633036	0.211363243	-0.05500718	0.214928065
NFS1	0.675758772	2.68070156498636e-69	-0.084546577	0.060416151	-0.035186182	0.427829313
NGB	-0.046921182	0.290232373	-0.000182364	0.996774177	0.069345171	0.117799944
NNMT	-0.253688493	6.23408371548179e-09	-0.057677292	0.2006296	0.013160494	0.766856378
NOS2	0.156466968	0.00039006	0.022671825	0.615179036	0.005365525	0.9037907
NOX1	-0.042619311	0.336776287	0.010152532	0.82191279	0.063500282	0.15215385
NOX3	0.034341203	0.439014262	0.063078093	0.161566241	0.007873627	0.859211514
NOX4	-0.150732084	0.000637378	0.075608709	0.093223435	0.007419375	0.86725655
NOX5	0.077963717	0.078572997	0.079571694	0.077246411	0.044341145	0.317601661
NQO1	0.178350865	5.11376990012631e-05	-0.114060572	0.011181174	-0.036535477	0.410316043
NR1D1	-0.133389289	0.002540613	-0.106122293	0.018305678	0.039447478	0.373997904
NR1D2	0.499659576	1.45612908933315e-33	0.057678761	0.200618113	-0.052475395	0.236821592
NR4A1	0.182040825	3.5406224139259e-05	0.063654184	0.157763447	0.047232269	0.287042596
NR5A2	0.14826413	0.00078327	0.025930545	0.565310366	-0.033624376	0.448632788
NRAS	0.43774779	2.74141490345265e-25	0.027308175	0.544827	-0.067068605	0.130378911
NT5DC2	0.051806452	0.242860021	-0.010461603	0.816586134	-0.044638182	0.31436743
NUPR1	0.166269855	0.00016196	-0.051478731	0.253441236	-0.075142523	0.090039298
OIP5-AS1	NA	NA	NA	NA	-0.068343002	0.123215131
OIP5.AS1	0.458336078	7.44213685815223e-28	0.07227247	0.108633588	NA	NA
OSBPL9	0.658990737	7.79448974303243e-65	0.110155335	0.014302255	-0.082684004	0.062057891
OTUB1	0.376456552	1.2879246959689e-18	0.023168327	0.607457388	0.01739493	0.695133168
OXSR1	0.638124011	1.15059002352236e-59	0.08785162	0.051006193	-0.065740786	0.138181456
P4HB	0.602503878	1.03962619709282e-51	-0.045649538	0.311265938	-0.040682741	0.359210295
PANX1	0.425435539	7.77893128165986e-24	0.078980778	0.079476985	-0.059693664	0.178313681
PANX2	0.123838634	0.005100842	-0.019526553	0.665057514	0.039192184	0.377100275
PAQR3	0.454232389	2.49608426058359e-27	-0.004453475	0.921350138	-0.039687631	0.371093954
PARK7	0.475683077	3.71281239469185e-30	0.032397677	0.472486773	0.01904367	0.66788665
PARP1	0.521592817	6.33334589791665e-37	-0.041601002	0.356171076	-0.053770431	0.225434006
PARP10	0.018257072	0.680834002	-0.073739502	0.101626368	0.113346814	0.0104158
PARP11	0.717844155	6.33959162191252e-82	0.139021456	0.001954036	-0.071088579	0.108825178
PARP12	-0.06725812	0.129293646	0.021554535	0.632710443	0.117250179	0.008036499
PARP14	-0.073888379	0.095550378	0.046822713	0.298981432	0.006077162	0.891104982
PARP15	-0.137718714	0.001824778	-0.082889	0.065650623	0.040547275	0.360813872
PARP16	0.629921905	9.66289821516645e-58	0.056005508	0.214012821	-0.027257671	0.539103954
PARP2	0.400637742	4.38088857418846e-21	0.061525888	0.17215543	-0.000720537	0.987049235
PARP3	0.513003651	1.40347470802979e-35	0.039101614	0.385828685	-0.039434755	0.374152147
PARP4	0.045713221	0.302843181	0.028141124	0.532623105	-0.060064934	0.175624156
PARP6	0.204679672	3.15588517982527e-06	-0.014355256	0.750280421	0.060231144	0.174429935
PARP8	0.711682519	6.20021450670094e-80	0.118140157	0.008579906	-0.063615302	0.151411382
PARP9	-0.009764674	0.825885537	0.084136972	0.061676441	-0.001688495	0.969657349
PCK2	0.377401353	1.0405204663867e-18	0.030995392	0.491876724	0.041293713	0.352033549
PDK4	0.201678315	4.41940458867744e-06	0.013998128	0.756294077	0.012168111	0.783984331
PDSS2	0.581079177	2.18091404768239e-47	0.087657094	0.051523949	-0.059534797	0.179473821
PEBP1	0.60993653	2.75339669448489e-53	0.078177801	0.08259141	-0.019481104	0.660728629
PEX10	0.556918033	6.97564986378609e-43	0.122627516	0.006353936	0.010749833	0.808643226
PEX12	0.765624846	2.15734651445884e-99	0.106637549	0.017744951	-0.071015682	0.109189313
PEX2	0.751028516	1.23299205085451e-93	0.085861212	0.056514208	0.000349931	0.993710207
PEX3	0.680157695	1.61373766663753e-70	0.135618804	0.002522668	-0.017775315	0.688810541
PEX6	0.348174571	5.57052628102406e-16	0.048684914	0.280153065	0.054762062	0.216981833
PGD	0.539758826	6.69642126791194e-40	-0.044880861	0.319492359	-0.064478236	0.145928561
PGRMC1	0.446859551	2.10751323338929e-26	0.028345677	0.529647352	0.00337755	0.939348399
PHF21A	0.47328965	7.85603332477823e-30	0.087522071	0.0518859	-0.056905081	0.199497628
PHKG2	0.040705678	0.358939221	-0.053084788	0.238912275	0.070173489	0.113466228
PIEZO1	0.422534157	1.67766748316138e-23	0.123087338	0.006158037	-0.016302915	0.713400726
PIK3CA	0.304271656	2.19140128431616e-12	0.110454986	0.01403816	-0.058680582	0.18580786
PIR	0.234088953	8.89392107070606e-08	-0.040631246	0.3675038	-0.071680474	0.105903896
PLA2G6	0.174048414	7.77868512273158e-05	-0.051602357	0.25230155	0.083123241	0.060678866
PLIN2	0.028041255	0.527497255	0.085906692	0.05638305	0.020318279	0.647115755
PLIN4	0.096554857	0.029238081	-0.028595062	0.526030828	0.026321829	0.553131115
PML	0.017086914	0.700268456	0.064054408	0.155161616	0.028468912	0.5212167
POM121L12	-0.05172941	0.243562334	-0.015271198	0.734926728	-0.0206033	0.642507613
POR	0.575526976	2.55337462436797e-46	0.058055349	0.197689423	-0.020014049	0.652049379
PPARA	0.491723281	2.0927553507115e-32	0.064955563	0.149422337	-0.065453361	0.139916724
PPARD	0.520399707	9.79145152365161e-37	0.14518648	0.001212524	-0.033016657	0.456879874
PPARG	0.228807751	1.75111987354791e-07	-0.086131891	0.055737339	-0.004209514	0.924448765
PPP1R13L	-0.115434378	0.009075256	0.076453579	0.089612361	0.077059672	0.082110749
PRDX1	0.507665898	9.2111772309101e-35	0.004043989	0.928561523	-0.037869061	0.393431154
PRDX6	0.177526873	5.54576411608946e-05	-0.05718881	0.204475506	0.027986361	0.5283062
PRKAA1	0.591314389	2.0621582285479e-49	0.050969934	0.258169357	-0.04452954	0.315547851
PRKAA2	0.589935506	3.90170402512964e-49	0.025034649	0.578826066	-0.12028396	0.006535908
PRKCA	0.307307589	1.29012668614679e-12	-0.09644462	0.032100531	-0.110596958	0.012448339
PROK2	0.059984276	0.176205875	0.002747601	0.951427786	-0.049102096	0.268368184
PROM2	0.188312085	1.86384962517542e-05	-0.017346326	0.700538536	-0.032428365	0.46494359
PRR5	0.010730947	0.808972932	0.041603525	0.35614189	0.074100462	0.094599949
PSAT1	0.314865687	3.35856498834468e-13	0.012219394	0.786458946	-0.009515919	0.830252879
PTEN	0.613643217	4.34188837472018e-54	0.108201479	0.01613388	-0.087761354	0.04760353
PTGS2	-0.075873447	0.086946931	0.002878939	0.94910905	0.054538354	0.21886846
PTPN18	0.414657215	1.30231021091542e-22	0.007549936	0.867068708	-0.012999852	0.769621518
PTPN6	-0.03603982	0.416699544	-0.044907528	0.319204606	0.065338701	0.140613608
PVT1	0.05972787	0.178064618	-0.212143342	1.96070694769103e-06	-0.014324006	0.746919103
QSOX1	-0.179779989	4.43895712438249e-05	-0.079441345	0.077734027	0.015490733	0.7270949
RARRES2	-0.173144914	8.48429406502187e-05	-0.040395154	0.370296347	0.014614114	0.741973599
RB1	0.607574969	8.81956603408218e-53	0.096886813	0.031316387	-0.062517979	0.158607686
RBMS1	0.509856188	4.27335061530424e-35	0.113759176	0.011398541	-0.046998149	0.289440979
RELA	0.2226344	3.78744744185349e-07	0.11101048	0.013559909	0.00261462	0.953030449
RGS4	-0.063545612	0.151860907	0.102437372	0.022785666	0.004198567	0.924644669
RHEBP1	0.192708499	1.17359877759327e-05	0.052394967	0.245079224	0.074119217	0.094516264
RICTOR	0.435294955	5.39758050473144e-25	0.115434639	0.010236027	-0.057019374	0.19859485
RIPK1	0.699028519	5.24590706171779e-76	0.097813339	0.029726369	-0.052684869	0.234952658
RNF113A	0.143899792	0.001119175	0.046019182	0.30736003	0.039796036	0.369787697
RPL8	-0.052700754	0.234811355	-0.067759199	0.132597563	0.05212549	0.239966796
RPTOR	0.535767499	3.127705272124e-39	0.078323713	0.082018256	-0.047139432	0.287992034
RRM2	-0.043203526	0.330188811	-0.161198361	0.000321552	0.006835239	0.877621981
SAT1	0.015665585	0.724139204	0.159734242	0.000364985	0.081680042	0.065307173
SCD	-0.176834549	5.93514970598058e-05	-0.084255462	0.061309657	-0.014571735	0.742695381
SCP2	0.767376935	4.1172760604591e-100	0.114917559	0.01058304	-0.008217526	0.853130491
SELENOS	0.567915499	6.90463467910107e-45	0.062951501	0.162411048	0.004225646	0.924160109
SENP1	0.556646672	7.80016059696528e-43	0.079452154	0.077693495	-0.08556747	0.053459926
SESN2	0.27366844	3.26746973819467e-10	0.004314018	0.923805395	-0.047461519	0.284707107
SETD1B	0.504659702	2.61935266529527e-34	0.058162316	0.196863266	-0.075551159	0.088299753
SIAH2	0.067577975	0.127477861	-0.003966282	0.929930688	0.00491091	0.911907778
SIRT1	0.50592182	1.69117057537027e-34	0.120683978	0.007245137	-0.024576132	0.579764323
SIRT2	0.349863578	3.94241272188206e-16	-0.039687521	0.37874478	-0.011862764	0.789275929
SIRT3	0.34835144	5.3730015814215e-16	0.121695327	0.006768322	0.064304125	0.147022431
SIRT6	-0.113776041	0.010126633	-0.036974531	0.412216929	0.082829699	0.061597629
SLC11A2	0.547990633	2.6101351432544e-41	0.098006627	0.029403536	-0.057407757	0.195549334
SLC16A1	0.156805548	0.000378712	-0.081206844	0.071338106	-0.022429216	0.613317445
SLC1A4	0.159589232	0.000296424	0.024074104	0.593482989	-0.008842291	0.842105554
SLC1A5	-0.173665107	8.0710001468795e-05	-0.00451265	0.920308538	0.1414114	0.001365781
SLC25A28	0.272613166	3.84174719766845e-10	-0.007827679	0.862226379	0.050755491	0.252563359
SLC2A1	0.102229615	0.020940403	0.112802171	0.012113723	-0.024105832	0.587040665
SLC2A12	-0.106161576	0.016468482	-0.210931822	2.24925135605955e-06	-0.027086422	0.541657421
SLC2A14	-0.019758083	0.656212139	0.014451096	0.748669142	-0.074709975	0.091910485
SLC2A3	-0.068126254	0.124411423	0.018056196	0.688909801	0.041366317	0.351186777
SLC2A6	-0.174270365	7.61401515450294e-05	-0.016675847	0.711586666	0.057621384	0.193888795
SLC2A8	0.529302886	3.63605251405626e-38	0.160900914	0.000329965	-0.04241534	0.339095927
SLC38A1	0.389357689	6.58336733344251e-20	0.04810073	0.285971159	-0.104924378	0.017775695
SLC39A14	0.72215352	2.38827831261e-83	0.028819172	0.522791593	-0.089425271	0.04352909
SLC39A7	0.682089929	4.62346435377904e-71	0.023635816	0.600226622	-0.062004538	0.162062234
SLC3A2	0.217290676	7.25574393376207e-07	0.085764292	0.056794551	0.077626851	0.0798765
SLC40A1	0.164340123	0.00019332	-0.027159736	0.547016282	-0.063112252	0.154679012
SLC7A11	0.370630968	4.72542690694103e-18	0.042300549	0.348133974	0.0060815	0.891027727
SLC7A5	0.054122013	0.222410875	-0.018475641	0.68207274	0.014710218	0.740337615
SMAD7	0.530506456	2.31213312051769e-38	0.063300583	0.160089475	0.000446321	0.991977707
SMG9	0.053940708	0.223966215	0.020272764	0.653078635	0.02092635	0.637301183
SMPD1	0.40913229	5.30966679925364e-22	0.126415975	0.004894223	-0.070130454	0.113688259
SNCA	0.414823406	1.2478965234426e-22	-0.003921115	0.930726602	-0.039577331	0.37242598
SNORA16A	NA	NA	NA	NA	NA	NA
SNX4	0.816644069	2.33237610238605e-123	0.091539131	0.041984261	-0.048726005	0.272055825
SNX5	0.35965599	5.09706383468725e-17	0.133653594	0.002916175	0.003966854	0.928792074
SOCS1	-0.205051755	3.0257947354267e-06	-0.142632888	0.001480859	0.018175745	0.682178081
SOX2	-0.046997395	0.289448724	-0.202907922	5.47266769801704e-06	0.021981147	0.620426496
SP1	0.478104454	1.72893070544926e-30	0.094442214	0.035864733	-0.07442456	0.093162149
SQSTM1	0.249449831	1.12937781505137e-08	0.061036514	0.175599022	0.02686246	0.545005962
SRC	0.004207606	0.924482912	0.006170177	0.891194477	-0.012817112	0.772770581
SREBF1	-0.201245808	4.63722999530236e-06	-0.182987731	4.28779739144416e-05	0.041224997	0.352836173
SREBF2	0.269202134	6.45289402236976e-10	0.089697267	0.046306477	-0.012866708	0.771915553
SRSF9	0.656159115	4.14379606493176e-64	0.075529197	0.093569186	-0.024220376	0.585264589
SRXN1	0.215033899	9.50159254396019e-07	-0.083570828	0.063454022	-0.018290353	0.68028425
STAT3	0.305640293	1.72712929901977e-12	0.159236907	0.000380942	-0.051398915	0.24659125
STEAP3	0.226069361	2.47233676563823e-07	-0.105702302	0.01877411	-0.085998891	0.052263129
STING1	-0.291525815	1.89616525830897e-11	-0.065066966	0.148724201	0.04935281	0.265928998
STK11	0.208364225	2.07302908931605e-06	-0.003064849	0.945827606	0.074660251	0.09212757
STMN1	0.015867345	0.720733738	-0.043059043	0.339550596	0.005207299	0.906614706
SUV39H1	0.308920141	9.71251924941723e-13	-0.043234626	0.33758309	-0.001332833	0.976046513
TBK1	0.452140153	4.59707582863691e-27	0.076019092	0.091455128	-0.057589623	0.194135024
TERT	-0.001890055	0.966037329	-0.064731727	0.150832603	0.011793348	0.790480255
TF	-0.076371528	0.084889066	-0.10067145	0.025250188	0.059142755	0.18236067
TFAM	0.632172447	2.90338900093167e-58	0.114338395	0.010984069	-0.069002353	0.119630995
TFAP2A	0.005268215	0.905527338	-0.016471879	0.714959793	0.040517895	0.361162246
TFAP2C	-0.147247016	0.000851939	0.005520224	0.902595525	0.043853437	0.322958981
TFR2	-0.197945821	6.67118656237172e-06	-0.151815114	0.000710866	0.06964051	0.116240126
TFRC	0.415649191	1.00907195015689e-22	-0.012522784	0.781289824	-0.075079676	0.090309258
TGFB1	-0.021173838	0.633324562	0.031083147	0.490650936	0.027244934	0.539293667
TGFBR1	0.013513001	0.760799068	0.130636399	0.003629841	-0.038352259	0.387418313
TIMM9	0.461410911	2.97308284257068e-28	0.026791467	0.552466465	-0.010898139	0.806055365
TIMP1	-0.317921895	1.92772352458486e-13	0.057209749	0.204309562	0.04664904	0.293042251
TLR4	0.27448615	2.88081831963098e-10	0.036353688	0.420115607	-0.074458312	0.093013422
TMBIM4	0.46688107	5.67822768650397e-29	0.057267404	0.203853141	0.042589444	0.33711531
TMSB4X	-0.38517042	1.75349900040049e-19	0.005712537	0.899219894	0.052993692	0.232216349
TMSB4Y	0.114038317	0.009953468	0.02931558	0.515653189	0.031834004	0.47317
TNFAIP3	-0.024534584	0.580405443	-0.016683444	0.711461136	0.019543225	0.659714578
TOR2A	0.403522943	2.1538767944644e-21	0.091556317	0.041945592	-0.030883376	0.486491786
TP53	0.316148006	2.66272288334834e-13	0.000703558	0.987555296	-0.071407853	0.107241612
TP63	-0.060547273	0.172175246	-0.009615295	0.831191144	0.041385163	0.350967179
TRIB2	-0.026198303	0.554995863	-0.02101676	0.64122342	-0.027455321	0.536164305
TRIB3	0.196966335	7.42301701585426e-06	0.010192139	0.821229733	-0.03174909	0.474351756
TRIM21	0.074114466	0.094537457	0.119153674	0.008023857	0.030708583	0.488963097
TRIM26	0.570583318	2.19513636274333e-45	0.118842746	0.00819092	-0.04594575	0.300387827
TRIM46	-0.241071456	3.54167143431193e-08	-0.297581026	1.46983155406186e-11	-0.016879265	0.703738157
TSC1	0.496803722	3.83024359203779e-33	0.197171687	1.01164638253247e-05	-0.044295677	0.31809865
TSC22D3	0.215050223	9.48317486608463e-07	0.068361307	0.129182808	0.055470456	0.211084654
TTPA	0.121979351	0.005811551	0.024849954	0.581631113	0.023265733	0.600142252
TUBE1	0.365980786	1.30898428554383e-17	-0.008693771	0.847160363	0.059355832	0.180787426
TXN	-0.036824711	0.406617956	0.078731378	0.080433947	0.020219794	0.648711176
TXNIP	0.330621348	1.7917310582127e-14	0.099506641	0.026998876	0.032362995	0.46584446
TXNRD1	0.264984582	1.21309481386728e-09	-0.07239642	0.108027187	-0.052758499	0.234298207
TYRO3	0.070235844	0.113145128	-0.065432934	0.146448233	0.079179573	0.074011117
UBC	0.378914445	7.38339718218737e-19	0.040938495	0.363889247	-0.01995073	0.653078127
ULK1	0.455387554	1.77842973769852e-27	0.037949835	0.399987445	-0.006352079	0.88621153
ULK2	0.539228855	8.22696909242174e-40	0.083662303	0.063163981	-0.024145493	0.586425412
USP11	0.542708575	2.11522768373576e-40	0.111140436	0.013450117	-0.004086448	0.926651224
USP35	0.266238804	1.00662985980428e-09	0.019187225	0.670533298	-0.019771734	0.65598985
USP7	0.724274365	4.64875095377832e-84	0.108630079	0.015715371	-0.095542787	0.030982083
VCP	0.593931851	6.09470400670758e-50	0.14461493	0.001268366	-0.056147285	0.205559034
VDAC2	0.570981776	1.84815627197863e-45	0.047099521	0.296130633	-0.004248802	0.923745777
VDR	-0.068626964	0.121661437	-0.12245831	0.006427419	-0.084851025	0.055497776
VEGFA	0.572500478	9.57193545181474e-46	0.025065594	0.578356704	-0.025731768	0.562066193
VLDLR	0.518524483	1.93519706448325e-36	0.003063964	0.945843232	-0.135945518	0.002092044
WIPI1	0.45798578	8.25732314306256e-28	-0.125524023	0.005207636	-0.058728739	0.185446451
WIPI2	0.556384979	8.68663434427693e-43	0.054774817	0.224267138	-0.0303371	0.494237607
WWTR1	0.62516007	1.19110965785077e-56	0.148699466	0.000916148	-0.033386274	0.45185388
XBP1	NA	NA	NA	NA	NA	NA
YAP1	0.480170755	8.9623915957082e-31	0.139777844	0.001844765	-0.077477649	0.080459412
YTHDC2	0.480080275	9.22486101818137e-31	0.04901703	0.276881405	-0.058372997	0.188128508
YWHAE	0.573798857	5.43915073276996e-46	0.09319865	0.038386406	-0.063861131	0.149833762
YY1AP1	0.536225959	2.6229599535666e-39	0.034512633	0.444053416	-0.007419107	0.8672613
ZEB1	0.399258727	6.13585899121836e-21	0.083142718	0.064826043	-0.076652197	0.08374687
ZFAS1	-0.057208576	0.197106924	0.009458359	0.833905986	0.078711668	0.07574046
ZFP36	0.150348103	0.000658284	0.043243572	0.337483045	0.133304516	0.002556891
ZFP69B	0.138644839	0.001697982	0.109951518	0.014484376	-0.084876354	0.055424644
ZNF419	0.371803504	3.64526443959732e-18	0.007076912	0.875327035	0.0306611	0.489635584
