# Supplementary material for: Comprehensive Analysis Reveals That ISCA1 Is Correlated with Ferroptosis-Related Genes Across Cancers and Is a Biomarker in Thyroid Carcinoma
Source: Genes (Basel). 2024 Nov 28;15(12):1538. doi: 10.3390/genes15121538 (PMC11675480; doi:10.3390/genes15121538)
Supplement: Supplementary file 1 [file genes-15-01538-s001.zip › Supplementray Table S14.csv]

	RNA.cor	RNA.p	CNV.cor	CNV.p	Methylation.cor	Methylation.p
ADORA2A	0.085234159	0.042297025	0.009823209	0.827597499	0.001586118	0.971496279
ARG1	0.348097847	1.26777841699886e-17	0.059407949	0.187427621	0.016036252	0.717887022
B2M	-0.297226874	4.75211299132838e-13	0.023035185	0.609523791	0.03897455	0.379757438
BTLA	-0.035624302	0.396758972	0.010783283	0.811051119	0.026097195	0.556524463
BTN3A1	-0.103770249	0.013347307	0.00172335	0.969523144	0.011712529	0.791883044
BTN3A2	-0.167824683	5.83329049545146e-05	0.033865419	0.452649541	0.018756123	0.672608485
BTNL2	0.02688111	0.522592011	-0.002453066	0.956629156	-0.018314951	0.679878044
CCL1	-0.241632551	5.45278529330929e-09	-0.05965403	0.18560361	0.05141045	0.24648509
CCL11	-0.168064801	5.69053602783797e-05	-0.121668877	0.006780425	0.045041455	0.310011146
CCL13	-0.304263184	1.24504827067632e-13	-0.134424683	0.002755557	0.017701878	0.690029504
CCL14	0.336251537	1.76293187721546e-16	-0.033960917	0.451375296	-0.042792488	0.334814854
CCL15	0.087400192	0.037307364	-0.092796158	0.039234103	-0.031293414	0.480720989
CCL16	0.261775514	2.35959679879992e-10	-0.021416696	0.634887877	-0.007128571	0.872414107
CCL17	-0.282291362	7.24092230239743e-12	-0.186788131	2.94236264969176e-05	0.003660743	0.934274061
CCL18	-0.174550324	2.87681775096469e-05	-0.044408852	0.32461346	0.013949791	0.753313758
CCL19	-0.057311103	0.172569601	0.015341271	0.733756369	0.031610128	0.476289195
CCL2	0.014580381	0.728784018	-0.011721898	0.794955471	-0.035095378	0.429023294
CCL20	-0.259391135	3.47122627122848e-10	-0.028337736	0.529762704	-0.013140156	0.767206296
CCL21	0.153225613	0.000246943	-0.008117731	0.857174965	0.012447687	0.779148045
CCL22	-0.300220897	2.69960997733048e-13	-0.176349667	8.12907044343232e-05	0.002674044	0.951964212
CCL23	-0.267620605	9.00965594584522e-11	-0.164779001	0.000234801	0.058794646	0.184952669
CCL24	-0.133145944	0.001470644	-0.09347477	0.037813884	0.005389392	0.903364827
CCL25	-0.116618047	0.005390757	0.037964385	0.39980666	0.014121879	0.750370964
CCL26	-0.240205765	6.74146693275851e-09	-0.032749918	0.467682991	0.0643631	0.146651216
CCL27	0.092771369	0.027043043	-0.014882723	0.741426157	0.00031125	0.994405472
CCL28	0.423501881	3.99194684317611e-26	-0.126704238	0.004796633	-0.032233496	0.467631953
CCL3	-0.112952026	0.007046146	-0.075183496	0.095084383	-0.0057303	0.897284908
CCL4	-0.063053391	0.133376492	-0.00644234	0.886426888	0.016732316	0.706197317
CCL5	-0.152737287	0.0002586	0.045742109	0.310284716	-0.011724078	0.791682546
CCL7	-0.326590935	1.38891305416472e-15	-0.038577981	0.392227452	-0.063162015	0.154353409
CCL8	-0.038163223	0.363951304	-0.011352622	0.801277964	-0.050839504	0.251777913
CCR1	-0.217866273	1.57101974110444e-07	-0.019530539	0.66499331	-0.01555064	0.726081782
CCR10	-0.171444209	4.00075776021082e-05	-0.036143689	0.422807257	-0.02079423	0.639428344
CCR2	-0.146519503	0.000459715	0.016059597	0.721794805	-0.012653873	0.77558676
CCR3	0.037440867	0.373108683	-0.023200495	0.60695859	6.13854078340344e-05	0.998896625
CCR4	-0.137250125	0.001040377	-0.126156815	0.004983485	-0.006680522	0.880370997
CCR5	-0.159457094	0.000135427	0.016138985	0.720476934	0.005664612	0.898455979
CCR6	-0.042664813	0.310085768	-0.009898719	0.826293252	0.010860231	0.806716631
CCR7	-0.064912469	0.122282252	-0.013514259	0.764465369	0.019195229	0.665403145
CCR8	-0.196344286	2.41607015373088e-06	-0.083142933	0.064825348	0.005532071	0.900819519
CCR9	-0.136410266	0.001117597	0.007657954	0.865184857	0.00827458	0.85212248
CD160	0.200840012	1.39808982211435e-06	0.012993095	0.773295809	0.00830644	0.851559679
CD244	-0.123105737	0.003296236	0.008353102	0.853080107	0.006947612	0.875626257
CD27	0.049142746	0.242269367	0.007984023	0.859502853	-0.051172705	0.248679532
CD274	-0.240883512	6.09622558380424e-09	-0.065246736	0.147602865	0.002617627	0.95297648
CD276	-0.219653671	1.23569693110502e-07	0.012741022	0.777577446	-0.000656069	0.988207885
CD28	-0.062907832	0.134276907	-0.019047388	0.672794977	0.005144752	0.907731366
CD40	-0.19474035	2.92792412214049e-06	0.065784759	0.144285358	0.0350937	0.429045374
CD40LG	-0.046398497	0.269609446	0.01342822	0.765921123	0.042515878	0.337951297
CD48	-0.081164051	0.053200255	0.003399055	0.939930986	0.024404526	0.582414474
CD70	-0.218446931	1.45346723271512e-07	-0.130312519	0.003715181	0.029583242	0.505033894
CD80	-0.114857905	0.006135997	-0.104405116	0.020287529	0.018955125	0.669339273
CD86	-0.259386101	3.47404223403184e-10	-0.054692763	0.224963068	0.018578418	0.675533055
CD96	0.078377583	0.061941986	0.073330794	0.103541485	0.020226998	0.648594429
CSF1R	-0.240343486	6.60520655822604e-09	-0.021396215	0.635211677	0.015808578	0.72172509
CTLA4	-0.154423936	0.000220387	-0.067955949	0.131474144	0.04142937	0.350452428
CX3CL1	-0.208724903	5.19646483083497e-07	0.082603491	0.066588808	0.034871395	0.431976674
CX3CR1	0.068196339	0.104457685	0.059481877	0.186878264	-0.052142445	0.239813715
CXCL1	-0.192312575	3.90453389501058e-06	-0.233783607	1.47266670611082e-07	0.01740388	0.694984154
CXCL10	-0.158892205	0.000143139	-0.001961723	0.965310086	0.020391224	0.645935108
CXCL11	-0.11057039	0.008352385	0.023106681	0.608413765	0.011996211	0.786962113
CXCL12	0.166546133	6.65213237674456e-05	0.014435892	0.74892468	-0.024852205	0.575512763
CXCL13	-0.066619181	0.112743187	0.024877182	0.5812172	0.036066261	0.416357543
CXCL14	-0.139517733	0.0008558	-0.173114607	0.000110113	0.027244468	0.539300594
CXCL16	-0.389994574	4.49017913884636e-22	-0.060063048	0.18260087	0.075238333	0.089628988
CXCL17	-0.344382159	2.93016983902975e-17	0.039108381	0.385746412	0.00256625	0.953898394
CXCL2	-0.163550135	9.0157737249588e-05	-0.136148231	0.002425276	0.075947412	0.086638823
CXCL3	-0.156921037	0.000173405	-0.195408317	1.21764259904718e-05	0.08760609	0.047999523
CXCL5	-0.189507655	5.42062878234907e-06	-0.118602815	0.008321951	0.005255106	0.905761324
CXCL6	-0.071429274	0.088984523	-0.022113113	0.623919255	-0.006758667	0.878982338
CXCL8	-0.212466997	3.20482941795652e-07	-0.173241014	0.000108826	0.029218673	0.510299115
CXCL9	-0.11090224	0.00815829	0.041058788	0.362480149	0.006157554	0.889673591
CXCR1	0.055748677	0.184591613	-0.045696119	0.310771946	-0.021432856	0.629173952
CXCR2	-0.046034708	0.273386308	-0.044974175	0.318486214	0.005371558	0.903683057
CXCR3	-0.137122483	0.001051786	0.009753735	0.828797905	0.065860768	0.137462
CXCR4	-0.043859966	0.296715349	0.0096137	0.831218725	0.013768528	0.756417324
CXCR5	0.017928317	0.669835268	-0.022002737	0.625652228	0.040513262	0.361217203
CXCR6	-0.090763941	0.030552339	0.047140764	0.295707434	0.008837622	0.842187834
EDNRB	0.34361642	3.47754708296096e-17	0.075845184	0.092201175	-0.026563734	0.549488206
ENTPD1	0.049490512	0.238948773	0.117212753	0.009118534	0.004877603	0.912502829
GZMA	-0.168465178	5.4598187366031e-05	0.04447713	0.323869389	0.005212701	0.906518282
HAVCR2	-0.271755733	4.49480069115048e-11	-0.067418633	0.134559651	0.020630733	0.642064803
HHLA2	0.053774319	0.200653232	-0.019281831	0.669004864	0.079420862	0.073131982
HLA-A	-0.385309118	1.52345856541532e-21	NA	NA	0.026821116	0.545625232
HLA-B	-0.400734319	2.53249984264752e-23	NA	NA	0.058716425	0.185538819
HLA-C	-0.337709341	1.28288407343405e-16	NA	NA	0.028138587	0.526064467
HLA-DMA	-0.336929621	1.52094971402678e-16	NA	NA	0.004859073	0.912833917
HLA-DMB	-0.081961603	0.050896302	NA	NA	0.006325877	0.886677724
HLA-DOA	-0.280364018	1.01715321517494e-11	NA	NA	0.011787134	0.790588087
HLA-DOB	-0.235466758	1.35083839731374e-08	NA	NA	0.019758332	0.656208077
HLA-DPA1	-0.317589829	8.90400628110025e-15	NA	NA	0.007036774	0.874043306
HLA-DPB1	-0.327459374	1.15714187671922e-15	NA	NA	0.015885177	0.720433017
HLA-DQA1	-0.291936367	1.27026767087959e-12	NA	NA	0.031082259	0.483688093
HLA-DQA2	-0.27149666	4.69659011359269e-11	NA	NA	-0.038339755	0.387573197
HLA-DQB1	-0.351302554	6.09974601985068e-18	NA	NA	0.020177142	0.649402628
HLA-DRA	-0.322422808	3.30897969065187e-15	NA	NA	0.018078691	0.683783397
HLA-DRB1	-0.372794994	3.6187406300454e-20	NA	NA	0.024630909	0.578919594
HLA-E	-0.108691512	0.009531016	NA	NA	0.034650266	0.434903905
HLA-F	-0.309484156	4.50062458554463e-14	NA	NA	0.041906157	0.344931042
HLA-G	-0.167556485	5.99673614117672e-05	NA	NA	-0.042041796	0.343370443
HLA.A	NA	NA	0.053324011	0.236799345	NA	NA
HLA.B	NA	NA	0.078755119	0.080342453	NA	NA
HLA.C	NA	NA	0.069418743	0.123351042	NA	NA
HLA.DMA	NA	NA	-0.04058102	0.368096782	NA	NA
HLA.DMB	NA	NA	-0.018533849	0.681125977	NA	NA
HLA.DOA	NA	NA	-0.020968747	0.641985772	NA	NA
HLA.DOB	NA	NA	-0.025397229	0.573337887	NA	NA
HLA.DPA1	NA	NA	-0.048123515	0.285742718	NA	NA
HLA.DPB1	NA	NA	-0.035265621	0.434170364	NA	NA
HLA.DQA1	NA	NA	-0.084559945	0.060375383	NA	NA
HLA.DQA2	NA	NA	-0.068669695	0.127460413	NA	NA
HLA.DQB1	NA	NA	0.006804686	0.880085909	NA	NA
HLA.DRA	NA	NA	-0.05759516	0.201272532	NA	NA
HLA.DRB1	NA	NA	-0.056101344	0.213228688	NA	NA
HLA.E	NA	NA	0.107205816	0.017143991	NA	NA
HLA.F	NA	NA	0.047013954	0.297009931	NA	NA
HLA.G	NA	NA	0.041655009	0.355546468	NA	NA
HMGB1	0.363542082	3.4508284587475e-19	0.089416497	0.046997071	0.026430345	0.551495491
ICAM1	-0.338001837	1.20337457034198e-16	0.056602433	0.209162412	0.006446271	0.884535912
ICOS	-0.094495318	0.024311932	-0.019112712	0.671738073	0.014308056	0.747191315
ICOSLG	0.001996404	0.962134635	0.070279331	0.118757882	0.039431983	0.374185753
IDO1	0.048455864	0.248922768	-0.001802855	0.968117862	0.021733819	0.624365861
IFNA1	-0.072110315	0.085972406	0.000961182	0.982998994	-0.011261141	0.799730122
IFNA2	-0.095311913	0.023103745	-0.018224251	0.686167393	0.02116943	0.633395297
IFNG	-0.123225872	0.003265636	0.013707048	0.761206469	0.042526938	0.337825527
IL10	-0.116163217	0.005575085	-0.037408042	0.406754003	0.017656992	0.690774969
IL10RB	0.175488627	2.6010868077506e-05	0.025878652	0.566089082	0.057758736	0.192826618
IL12A	0.189540158	5.40020904729617e-06	-0.089111796	0.047756279	-0.068161824	0.124214487
IL13	-0.064732642	0.123322913	-0.048089035	0.286088459	-0.012623253	0.776115344
IL1A	0.006171785	0.883315161	-0.056740896	0.208048739	0.059248374	0.181579575
IL1B	-0.049377086	0.240028274	-0.049440818	0.272744522	0.005900137	0.894258176
IL2	0.051664867	0.21891267	-0.007280614	0.871768975	0.032543879	0.463354043
IL2RA	-0.200616934	1.43698234148736e-06	-0.072327965	0.108361756	0.006360206	0.886066938
IL4	-0.157239559	0.000168138	0.000193981	0.996568694	0.067253276	0.129321295
IL6	0.024240479	0.564257454	0.027591355	0.54066252	0.021212866	0.632698422
IL6R	0.031124938	0.459094837	0.011493074	0.798871687	0.051796807	0.242947862
ITGB2	-0.306491831	8.0840298531445e-14	-0.024000562	0.594612115	0.059212383	0.181845469
KDR	0.465433775	7.04080466099192e-32	0.125934651	0.005061171	-0.046532244	0.29425374
KIR2DL1	-0.055382289	0.187498186	0.057362307	0.203103455	-0.029305428	0.509043586
KIR2DL3	-0.052796871	0.208971304	0.064878895	0.149904245	0.02481747	0.576046881
KLRC1	-0.106508235	0.011084586	0.044149212	0.327453029	0.076901203	0.082743949
KLRK1	-0.029230037	0.486901075	0.013228164	0.769309173	0.003185368	0.942793375
LAG3	-0.163072463	9.45897194418162e-05	0.041197776	0.360856306	0.025060061	0.572321466
LGALS9	-0.326629708	1.37765516653531e-15	-0.077221362	0.086428965	0.062647087	0.157747826
LTA	-0.164206489	8.43861838672319e-05	-0.005299718	0.906468175	0.051750887	0.243366405
MICB	-0.216162698	1.97124219668841e-07	-0.110832303	0.013711722	0.024306595	0.583929362
NA.	NA	NA	NA	NA	NA	NA
NA..1	NA	NA	NA	NA	NA	NA
NA..2	NA	NA	NA	NA	NA	NA
NA..3	NA	NA	NA	NA	NA	NA
NT5E	-0.148261611	0.000392152	0.093921475	0.036902998	-0.010035008	0.821145425
PDCD1	-0.087073867	0.038025496	0.03588117	0.426186192	0.026989755	0.543101467
PDCD1LG2	-0.247760688	2.15886489186876e-09	-0.052433657	0.244730415	0.041035359	0.355057171
PRF1	-0.062070417	0.139548401	0.048435648	0.282625712	0.012475963	0.778659387
PVR	0.463983314	1.148892052709e-31	0.09928552	0.027342352	-0.034795748	0.43297678
RAET1E	-0.22973655	3.06949937923221e-08	-0.034734308	0.441130681	0.015245099	0.731253938
SELP	-0.089491613	0.032972915	0.05478655	0.224167745	0.030957106	0.485451377
SLAMF7	-0.168178897	5.62386663983206e-05	0.031641556	0.482889452	0.000525935	0.990546765
TAP1	-0.279016463	1.28795613705327e-11	0.011646256	0.796249485	0.052191759	0.239368879
TAP2	-0.156669687	0.00017767	0.042190519	0.349390436	0.022165709	0.61749391
TAPBP	-0.120815216	0.003931765	0.070029088	0.120079487	0.00304376	0.945332487
TGFB1	-0.224889756	6.04445396507782e-08	0.031083147	0.490650936	0.027244934	0.539293667
TGFBR1	-0.104835819	0.012422351	0.130636399	0.003629841	-0.038352259	0.387418313
TIGIT	-0.110143077	0.00860838	0.010497	0.815976628	0.02066748	0.641471842
TLR4	0.240924734	6.05897679687067e-09	0.036353688	0.420115607	-0.074458312	0.093013422
TMIGD2	-0.115266863	0.005955037	0.039139165	0.385372278	0.038102198	0.390523027
TNF	-0.117634656	0.004998452	-0.192092532	1.71762776396811e-05	0.056392553	0.203582767
TNFRSF13B	-0.062710956	0.135502206	-0.01224281	0.786059652	0.023506805	0.596369188
TNFRSF13C	-0.029423969	0.484014221	-0.008901823	0.843549284	0.041779775	0.346389175
TNFRSF14	-0.139010026	0.000894278	-0.017558356	0.697057686	0.044931466	0.311195317
TNFRSF17	-0.162726336	9.79285411317128e-05	0.016164937	0.720046291	-0.002543259	0.954310963
TNFRSF18	-0.410573721	1.65504995630924e-24	-0.049948641	0.267843092	0.015504127	0.726868345
TNFRSF25	-0.326284735	1.4810524694917e-15	-0.109311365	0.015069709	0.082637569	0.062205176
TNFRSF4	-0.222193275	8.7546564362526e-08	-0.058297165	0.195825358	0.073082911	0.099229635
TNFRSF8	-0.089378052	0.033196711	0.00672419	0.881493925	0.074176097	0.094262831
TNFRSF9	-0.174634214	2.85108023931527e-05	-0.072708978	0.106509909	0.057176879	0.197355632
TNFSF13	0.164951287	7.82591674706455e-05	0.043954311	0.329595113	-0.063787687	0.150303777
TNFSF13B	-0.152483839	0.000264851	0.005504015	0.902880126	0.008548288	0.84728998
TNFSF14	-0.214826299	2.35231865326564e-07	0.088271759	0.049902751	0.029016459	0.513231848
TNFSF15	-0.052571392	0.210925001	0.086651886	0.054269797	-0.007957695	0.857724184
TNFSF18	-0.274960447	2.60079623402671e-11	-0.060411707	0.18006973	-0.020340784	0.646751405
TNFSF4	-0.231625105	2.34752363418977e-08	-0.312200305	1.25081078848982e-12	0.015629061	0.72475626
TNFSF9	-0.129475505	0.001988236	-0.018824507	0.676405866	0.083548978	0.059366486
ULBP1	0.026085375	0.534979804	0.053569489	0.234644899	0.021599421	0.626511
VEGFA	0.553045584	8.13738868487024e-47	0.025065594	0.578356704	-0.025731768	0.562066193
VEGFB	0.282486729	6.99470023874702e-12	-0.069932155	0.120594488	-0.081605613	0.065553526
VTCN1	-0.23896241	8.10157957414776e-09	-0.006992528	0.876801711	-0.044037303	0.320932409
XCL1	-0.13337905	0.001442381	0.059649455	0.185637395	0.038305179	0.388001704
XCL2	-0.149461813	0.000351119	0.070337747	0.11845101	0.062164538	0.1609797
XCR1	-0.081339994	0.052684659	0.006838654	0.879491869	0.004218801	0.924282587
