# Supplementary material for: Comprehensive Analysis Reveals That ISCA1 Is Correlated with Ferroptosis-Related Genes Across Cancers and Is a Biomarker in Thyroid Carcinoma
Source: Genes (Basel). 2024 Nov 28;15(12):1538. doi: 10.3390/genes15121538 (PMC11675480; doi:10.3390/genes15121538)
Supplement: Supplementary file 1 [file genes-15-01538-s001.zip › Supplementray Table S15.csv]

	RNA.cor	RNA.p	CNV.cor	CNV.p	Methylation.cor	Methylation.p
aDC xCell	-0.49587618	7.84345260311416e-37	-0.032054798	0.475847384	-0.000937242	0.98315473
Adipocytes xCell	-0.113193562	0.006728548	-0.002860822	0.949274976	-0.006059234	0.891424243
Astrocytes xCell	-0.311656297	2.38001932228255e-14	-0.127803214	0.004321098	0.007801609	0.860486035
B cell TIMER	0.031223396	0.456088437	0.087944084	0.050061014	-0.02159245	0.626622352
B cells memory CIBERSORT	-0.000533587	0.989840313	-0.060334708	0.179301646	0.041907673	0.344913578
B cells naive CIBERSORT	0.072535568	0.083044618	0.050700519	0.259247521	-0.026937329	0.543885422
B cells quantiseq	-0.054454477	0.193437263	0.008100033	0.857053394	0.035126382	0.428615396
B cells xCell	-0.162713327	9.26388914458458e-05	0.001252859	0.977773577	0.029580672	0.505070909
B lineage MCPcounter	-0.118128183	0.004670159	0.084565985	0.059578485	0.004550261	0.918353671
Basophils xCell	0.274982651	2.20640880696206e-11	0.019643378	0.662213564	0.022635213	0.610061183
Bcells EPIC	-0.263060958	1.65198693473904e-10	0.046601882	0.29979817	-0.002207053	0.960345499
CAFs EPIC	-0.492371337	2.91570331094699e-36	-0.012004791	0.789496501	-0.039888921	0.368670722
CD4 Tcells EPIC	-0.291170077	1.22064360842551e-12	0.078910456	0.078832327	-0.010819832	0.807421511
CD4+ memory T cells xCell	-0.140604494	0.000745755	0.00011563	0.997948398	0.007789186	0.860705919
CD4+ naive T cells xCell	-0.123793324	0.0030205	0.024498921	0.58584077	0.012215587	0.78316247
CD4+ T cells xCell	-0.094579092	0.023689525	0.007501887	0.867508127	0.015576462	0.725645235
CD4+ Tcm xCell	0.037909242	0.365465814	-0.042543131	0.343906082	0.038127184	0.390212127
CD4+ Tem xCell	-0.351029541	4.97518670276906e-18	0.00956334	0.831585691	0.007472483	0.866315261
CD8 T cells MCPcounter	-0.100191808	0.016528485	0.068654318	0.126389737	0.015793808	0.721974323
CD8 Tcells EPIC	-0.0846779	0.042928217	0.091055838	0.042452349	0.020997806	0.636151951
CD8+ naive T cells xCell	0.300632637	2.05847758250928e-13	-0.028118152	0.531710408	-0.048613034	0.273170245
CD8+ T cells xCell	-0.153873901	0.000220666	0.028031047	0.532982902	-0.001240407	0.977707133
CD8+ Tcm xCell	-0.17712745	2.03750421392557e-05	0.042561311	0.343699735	0.000864824	0.984456149
CD8+ Tem xCell	-0.246188681	2.4139106039486e-09	0.026487725	0.555780442	0.007420386	0.867238631
cDC xCell	-0.361520253	4.21278224488593e-19	-0.080707408	0.072231977	0.015977264	0.718880757
Chondrocytes xCell	-0.209192821	4.4604027976674e-07	0.097462151	0.029819826	0.025078908	0.572032513
Class switched memory B cells xCell	-0.320437065	3.99646227194323e-15	0.046041008	0.305658735	0.02489808	0.574807706
CLP xCell	-0.035678463	0.394375455	0.021861158	0.626830633	-0.005342676	0.904198433
CMP xCell	-0.218199881	1.35825076603471e-07	0.014194962	0.752249646	0.10650678	0.016119107
Cytotoxic lymphocytes MCPcounter	-0.078537375	0.060499982	0.102128982	0.022784086	0.008887269	0.841313009
DC TIMER	-0.283485891	4.93746125409975e-12	NA	NA	NA	NA
DC xCell	-0.464457822	6.00142310563563e-32	-0.106459333	0.017590593	0.020556748	0.643259324
Dendritic cells activated CIBERSORT	-0.098447234	0.01851831	0.000514347	0.990874224	0.057072274	0.198178011
Dendritic cells quantiseq	0.421379002	5.01597147294242e-26	NA	NA	NA	NA
Dendritic cells resting CIBERSORT	-0.279320922	1.03457201801279e-11	0.020004258	0.656401828	0.037011708	0.404237645
Endothelial cells MCPcounter	0.544024847	2.24446283075345e-45	NA	NA	NA	NA
Endothelial cells xCell	0.125874251	0.002562242	0.010545308	0.814591907	0.005949808	0.893373258
Endothelial EPIC	-0.128753667	0.002032408	-0.046401384	0.301884534	0.026531152	0.549978173
Eosinophils CIBERSORT	0.340121332	5.88701970209381e-17	-0.001165789	0.979317885	0.066982776	0.13087273
Eosinophils xCell	-0.131044688	0.00168469	0.056874365	0.205598827	0.047690973	0.282382417
Epithelial cells xCell	-0.601055081	1.81777802297142e-57	0.035669053	0.427522604	0.072670654	0.101155904
Erythrocytes xCell	0.085363385	0.041265186	-0.119843468	0.007480768	-0.022064016	0.619109014
Fibroblasts MCPcounter	-0.064782229	0.121718088	NA	NA	NA	NA
Fibroblasts xCell	0.134174485	0.001297543	0.102696514	0.022035437	0.000679262	0.987791043
GMP xCell	-0.083522844	0.04585821	-0.144982137	0.00119044	-0.055102519	0.214133038
Hepatocytes xCell	0.319283663	5.06906437481013e-15	0.039328252	0.381631004	-0.001201724	0.978402176
HSC xCell	0.351030351	4.97425645429946e-18	0.046437415	0.301508893	-0.026415551	0.55171833
iDC xCell	-0.492713549	2.56658700870522e-36	-0.108255734	0.015760229	0.03916066	0.377484449
ImmuneScore xCell	-0.316668299	8.65781260727839e-15	NA	NA	NA	NA
Keratinocytes xCell	-0.32965243	5.76255689300332e-16	0.024904056	0.57965658	0.07669877	0.083558545
ly Endothelial cells xCell	-0.012368455	0.767860486	0.022641666	0.614573795	0.033596541	0.449008675
Macrophage TIMER	0.514828316	4.94133866169078e-40	NA	NA	NA	NA
Macrophages EPIC	-0.599927897	3.32963732884127e-57	NA	NA	NA	NA
Macrophages M0 CIBERSORT	-0.135816762	0.001128907	-0.159711699	0.000350848	0.044143899	0.319761313
Macrophages M1 CIBERSORT	0.050360388	0.229141328	0.081957143	0.067913134	-0.08087296	0.068019562
Macrophages M1 quantiseq	-0.354648529	2.14498223430202e-18	-0.075433719	0.092988267	0.036511895	0.410618436
Macrophages M1 xCell	-0.371560252	3.63536439299805e-20	-0.037047033	0.409876382	0.003847079	0.930936679
Macrophages M2 CIBERSORT	-0.063077157	0.1318653	-0.11252057	0.012068446	-0.077133884	0.08181557
Macrophages M2 quantiseq	0.104594864	0.012316582	0.078435849	0.080654955	-0.000961293	0.982722535
Macrophages M2 xCell	-0.144639462	0.000520519	-0.205833604	3.71302969919334e-06	0.023853165	0.590967169
Macrophages xCell	-0.414369197	3.85518935822502e-25	-0.091869119	0.040632769	0.022437615	0.613184533
Mast cells activated CIBERSORT	0.140264406	0.000768376	0.083246164	0.063682694	-0.06430782	0.146999153
Mast cells resting CIBERSORT	0.046232212	0.269642917	0.026066998	0.562076622	0.051328837	0.247236864
Mast cells xCell	-0.164253445	7.92644341123641e-05	-0.031965419	0.477079096	0.011330206	0.798528137
Megakaryocytes xCell	0.056879905	0.1743071	0.052020465	0.247034742	0.020491459	0.644314209
Melanocytes xCell	0.055143948	0.18784914	0.019135662	0.670424412	-0.029226501	0.51018576
Memory B cells xCell	-0.130590917	0.001748888	-0.020192508	0.653378349	0.039884904	0.368718984
MEP xCell	-0.119198724	0.004306844	-0.089654903	0.04574778	0.06191487	0.162671307
Mesangial cells xCell	-0.352363546	3.65318758373796e-18	-0.027056799	0.547319256	0.031311685	0.480464708
MicroenvironmentScore xCell	-0.279122154	1.07141558572163e-11	NA	NA	NA	NA
Monocytes CIBERSORT	0.212048531	3.07663286473965e-07	-0.018730298	0.677008353	0.021860276	0.622350345
Monocytes quantiseq	-0.119002112	0.004371589	-0.041863361	0.351678224	-0.027373051	0.537386926
Monocytes xCell	-0.389483898	3.6822076899211e-22	-0.194122223	1.31081097749006e-05	0.054112097	0.22249574
Monocytic lineage MCPcounter	-0.087747476	0.035898792	0.006637442	0.882657812	-0.005168243	0.907311965
MPP xCell	-0.091510745	0.028638691	0.011561811	0.797091715	0.02051847	0.643877696
MSC xCell	-0.246249966	2.39134478102559e-09	-0.135254932	0.002514352	-0.012236554	0.782799576
mv Endothelial cells xCell	0.108008127	0.009735241	0.020704027	0.645191609	0.015911361	0.719991536
Myeloid dendritic cells MCPcounter	-0.366047795	1.41053961966639e-19	-0.013279972	0.767745957	0.03648414	0.410974507
Myocytes xCell	0.112897462	0.006874692	-0.133405808	0.002883204	0.072765991	0.100707822
naive B cells xCell	-0.013716682	0.743400837	-0.006311894	0.888374557	0.045621555	0.303814758
Neurons xCell	0.565523028	1.17013352799033e-49	-0.12529747	0.005152898	-0.082041561	0.064121375
Neutrophil TIMER	-0.140011276	0.000785623	NA	NA	NA	NA
Neutrophils CIBERSORT	0.004422125	0.915954472	-0.081407735	0.069784968	-0.011656918	0.792848692
Neutrophils MCPcounter	0.336400015	1.3378452783798e-16	NA	NA	NA	NA
Neutrophils quantiseq	0.171537246	3.72013314231547e-05	0.131235225	0.003378606	0.011006705	0.804162277
Neutrophils xCell	-0.004542973	0.9136665	-0.060313149	0.179457379	0.029616489	0.50455515
NK cells activated CIBERSORT	-0.006747499	0.872073295	0.025635289	0.568572648	-0.022604899	0.610539879
NK cells MCPcounter	0.079744422	0.056640674	0.079176856	0.077824003	-0.010178629	0.818629754
NK cells quantiseq	0.188080381	5.93008149325335e-06	0.02586294	0.565142677	0.046174361	0.29798677
NK cells resting CIBERSORT	0.175432643	2.45034206630375e-05	-0.014008705	0.755396272	0.034387298	0.43839982
NK cells xCell	-0.159974048	0.000121824	0.028184945	0.530735697	-0.00686833	0.877034216
NKcells EPIC	-0.329433591	6.03840488485263e-16	NA	NA	NA	NA
NKT xCell	-0.641822643	1.00291681162727e-67	-0.111481278	0.012889583	0.067392598	0.128527803
Osteoblast xCell	0.448631001	1.12978047567323e-29	0.092150176	0.040019471	-0.017958602	0.685771697
Other quantiseq	-0.104874598	0.012084306	NA	NA	NA	NA
otherCells EPIC	0.369047785	6.76607914142976e-20	NA	NA	NA	NA
pDC xCell	-0.190939057	4.24551191412958e-06	-0.06559705	0.144213565	-0.017579897	0.692056035
Pericytes xCell	0.107650844	0.009980831	0.077922442	0.082664849	-0.007444169	0.866817075
Plasma cells CIBERSORT	-0.063525937	0.129133189	0.080231398	0.073934853	-0.124994252	0.004699579
Plasma cells xCell	-0.12891024	0.002006699	-0.020409805	0.649895411	-0.022647832	0.609861953
Platelets xCell	0.287089748	2.5773229101155e-12	-0.013070564	0.771305795	-0.042200485	0.341550368
Preadipocytes xCell	0.300739431	2.01677834046222e-13	-0.052084304	0.246454437	0.001377193	0.975249524
pro B cells xCell	-0.122707455	0.003288153	-0.01696513	0.705960425	0.054190296	0.221827099
Sebocytes xCell	-0.515810865	3.3294126139928e-40	-0.093106315	0.037991372	0.048864538	0.270693475
Skeletal muscle xCell	-0.025744159	0.538907636	-0.155534519	0.000501644	0.058559039	0.186722342
Smooth muscle xCell	0.608605332	2.96177267032635e-59	0.125431283	0.00510507	-0.107592847	0.015061925
StromaScore xCell	0.1674162	5.72941416071417e-05	NA	NA	NA	NA
T cell CD4 TIMER	0.026559231	0.526128636	0.139991247	0.001757281	0.016273644	0.713892691
T cell CD8 TIMER	0.14358829	0.000572148	0.131241027	0.003377184	-0.026516014	0.550205906
T cells CD4 memory activated CIBERSORT	-0.128719661	0.002038031	-0.013163686	0.769722171	-0.003234398	0.941914381
T cells CD4 memory resting CIBERSORT	0.224093053	6.06610840152065e-08	0.099759036	0.026153295	0.052226311	0.239057546
T cells CD4 naive CIBERSORT	-0.052088559	0.213537648	0.007977176	0.859198788	0.044061545	0.320665833
T cells CD4 quantiseq	0.158187473	0.000145303	-0.091120284	0.042305698	-0.003733778	0.932965809
T cells CD8 CIBERSORT	0.128653379	0.002049032	0.054143814	0.228242092	-0.017979744	0.685421497
T cells CD8 quantiseq	-0.083465239	0.046008629	0.014608187	0.745283346	-0.001802227	0.967614645
T cells follicular helper CIBERSORT	-0.053841093	0.198510227	0.033699769	0.453491503	0.049126993	0.26812528
T cells gamma delta CIBERSORT	0.110696784	0.008053022	0.002687674	0.952341296	-0.03929561	0.375841524
T cells MCPcounter	-0.204325574	8.30111374128561e-07	0.067535615	0.132702195	0.009641308	0.828050783
T cells regulatory (Tregs) CIBERSORT	-0.221835453	8.28257924486802e-08	0.021491981	0.632664315	0.038174712	0.389621162
Tgd cells xCell	-0.101426258	0.015236105	-0.026480114	0.555894041	0.027374535	0.537364859
Th1 cells xCell	-0.34590137	1.60893039176567e-17	0.013913866	0.757000036	0.039482719	0.373570899
Th2 cells xCell	-0.017427917	0.677457602	-0.032316258	0.472254255	-0.021116387	0.634246746
Tregs quantiseq	-0.180277351	1.43938991013597e-05	NA	NA	NA	NA
Tregs xCell	-0.112185865	0.007237606	-0.098864162	0.027532804	-0.022660261	0.609665763
