# Supplementary material for: Comprehensive Analysis Reveals That ISCA1 Is Correlated with Ferroptosis-Related Genes Across Cancers and Is a Biomarker in Thyroid Carcinoma
Source: Genes (Basel). 2024 Nov 28;15(12):1538. doi: 10.3390/genes15121538 (PMC11675480; doi:10.3390/genes15121538)
Supplement: Supplementary file 1 [file genes-15-01538-s001.zip › Supplementray Table S16.csv]

gene1	gene2	R-value
ISCA1	ACSF2	0.520671854
ISCA1	PGD	0.41294196
ISCA1	SCP2	0.578696066
ISCA1	SNX4	0.615599578
ISCA1	PEBP1	0.528431629
ISCA1	ACVR1B	0.403479989
ISCA1	POR	0.429427904
ISCA1	PEX12	0.439042972
ISCA1	MTCH1	0.559689586
ISCA1	SLC39A14	0.578126639
ISCA1	SLC39A7	0.420404428
ISCA1	NFS1	0.56149221
ISCA1	FH	0.41202417
ISCA1	P4HB	0.434354331
ISCA1	BCAT2	0.480328731
ISCA1	PARK7	0.502034628
ISCA1	FXN	0.583277631
ISCA1	ATF2	0.468500034
ISCA1	GLRX5	0.458843808
ISCA1	AHCY	0.438264816
ISCA1	COPZ1	0.559916815
ISCA1	PARP1	0.403028012
ISCA1	PARP8	0.478524308
ISCA1	VLDLR	0.417600224
ISCA1	SLC2A8	0.461779045
ISCA1	RIPK1	0.427064175
ISCA1	ACSF2	0.520671854
ISCA1	PGD	0.41294196
ISCA1	SCP2	0.578696066
ISCA1	SNX4	0.615599578
ISCA1	PEBP1	0.528431629
ISCA1	ACVR1B	0.403479989
ISCA1	POR	0.429427904
ISCA1	PEX12	0.439042972
ISCA1	MTCH1	0.559689586
ISCA1	SLC39A14	0.578126639
ISCA1	SLC39A7	0.420404428
ISCA1	NFS1	0.56149221
ISCA1	FH	0.41202417
ISCA1	P4HB	0.434354331
ISCA1	BCAT2	0.480328731
ISCA1	PARK7	0.502034628
ISCA1	FXN	0.583277631
ISCA1	ATF2	0.468500034
ISCA1	GLRX5	0.458843808
ISCA1	AHCY	0.438264816
ISCA1	COPZ1	0.559916815
ISCA1	PARP1	0.403028012
ISCA1	PARP8	0.478524308
ISCA1	VLDLR	0.417600224
ISCA1	SLC2A8	0.461779045
ISCA1	RIPK1	0.427064175
ADORA2A	PTPN18	0.467239703
ARG1	MAPK8	0.44022021
ARG1	USP7	0.404066682
ARG1	FAR1	0.436044894
ARG1	PARP8	0.492113471
BTLA	PTPN18	0.428734989
CD274	MAP1LC3A	-0.416136448
CD274	PEBP1	-0.44263259
CD274	PARK7	-0.459423115
CD274	AKT1S1	-0.420787246
CD274	KLHDC3	-0.461087643
CD276	MT1DP	-0.436581581
CD276	LIFR	-0.402443357
CD276	MPC1	-0.476921606
EDNRB	MAPK8	0.442780544
EDNRB	MTCH1	0.407059983
EDNRB	HSPA5	0.447975068
EDNRB	FXN	0.443174483
EDNRB	COPZ1	0.431223771
HAVCR2	PEBP1	-0.457402439
PDCD1	PTPN18	0.414401638
TGFB1	ACADSB	-0.407094428
TGFB1	LIFR	-0.42207139
TGFB1	MPC1	-0.404020699
VEGFA	ACSF2	0.52989005
VEGFA	SCP2	0.445277778
VEGFA	CARS1	0.462516918
VEGFA	MAP1LC3A	0.425637699
VEGFA	SNX4	0.55116682
VEGFA	ATG13	0.534144379
VEGFA	PEBP1	0.536150115
VEGFA	MAPK8	0.726419089
VEGFA	ACVR1B	0.580167521
VEGFA	MIOX	0.419788923
VEGFA	POR	0.548703852
VEGFA	USP7	0.572249118
VEGFA	PEX12	0.545825854
VEGFA	PEX2	0.576806155
VEGFA	FAR1	0.633742708
VEGFA	MTCH1	0.567209369
VEGFA	ACADSB	0.409188619
VEGFA	SLC39A14	0.504362144
VEGFA	HDDC3	0.425329953
VEGFA	DLD	0.407003152
VEGFA	TOR2A	0.469758108
VEGFA	SLC39A7	0.567208344
VEGFA	HSPA5	0.588311378
VEGFA	NFS1	0.594855315
VEGFA	CISD2	0.47704484
VEGFA	P4HB	0.478054065
VEGFA	BCAT2	0.450355759
VEGFA	FXN	0.602772282
VEGFA	ATF2	0.564252408
VEGFA	GLRX5	0.520943018
VEGFA	COPZ1	0.605376879
VEGFA	PARP8	0.677432406
VEGFA	PARP11	0.508158408
VEGFA	PARP16	0.52654338
VEGFA	AKT1S1	0.458690571
VEGFA	SRSF9	0.57867397
VEGFA	DHODH	0.670047921
VEGFA	KLHDC3	0.423069194
VEGFA	VLDLR	0.51229717
VEGFA	EIF2S1	0.407385035
VEGFA	SLC2A8	0.527804639
VEGFA	RIPK1	0.573094634
VEGFB	ATP5MC3	0.610971111
VEGFB	ACSF2	0.485547258
VEGFB	CARS1	0.402838042
VEGFB	MAP1LC3A	0.543217332
VEGFB	PEBP1	0.469900603
VEGFB	MT1DP	0.496253206
VEGFB	MTCH1	0.423993802
VEGFB	HDDC3	0.610399816
VEGFB	SLC39A7	0.412771433
VEGFB	GSTZ1	0.465172585
VEGFB	NFS1	0.422923569
VEGFB	FH	0.579552527
VEGFB	CISD2	0.414946164
VEGFB	P4HB	0.519845903
VEGFB	BCAT2	0.639018833
VEGFB	PARK7	0.484866403
VEGFB	FXN	0.457110552
VEGFB	DECR1	0.496971092
VEGFB	GLRX5	0.452046317
VEGFB	COPZ1	0.450295656
VEGFB	AKT1S1	0.432657195
VEGFB	MPC1	0.5679181
VEGFB	CISD3	0.680957997
VEGFB	SLC2A8	0.482143821
CD27	TOR2A	0.440782641
CD40LG	PTPN18	0.405846243
HMGB1	SCP2	0.43313115
HMGB1	WIPI2	0.547697176
HMGB1	ATG13	0.479211444
HMGB1	MAPK8	0.45144528
HMGB1	USP7	0.594865486
HMGB1	PEX12	0.467475418
HMGB1	PEX2	0.692498006
HMGB1	FAR1	0.49587385
HMGB1	ATF2	0.544141025
HMGB1	CDH1	0.474563169
HMGB1	GLRX5	0.493135529
HMGB1	PARP11	0.507336303
HMGB1	PARP16	0.52361145
HMGB1	SRSF9	0.63423338
HMGB1	EIF2S1	0.53204651
HMGB1	RIPK1	0.537837363
ICAM1	ACSF2	-0.500531438
ICAM1	MAP1LC3A	-0.519180319
ICAM1	PEBP1	-0.510755645
ICAM1	MIOX	-0.408991479
ICAM1	MT1DP	-0.4938916
ICAM1	MTCH1	-0.415590094
ICAM1	SLC39A14	-0.411766995
ICAM1	LIFR	-0.417182894
ICAM1	BCAT2	-0.493202285
ICAM1	PARK7	-0.405022705
ICAM1	MPC1	-0.49324861
ICAM1	CISD3	-0.422388656
ICAM1	SLC2A8	-0.403597872
IL2RA	PEBP1	-0.419745801
ITGB2	PEBP1	-0.483601662
TLR4	USP7	0.418240318
TLR4	AGPAT3	0.407452619
TLR4	PARP1	0.512619587
TLR4	EIF2S1	0.403479309
TLR4	RIPK1	0.455174654
TNFRSF18	SCP2	-0.454133659
TNFRSF18	SNX4	-0.45489758
TNFRSF18	PEBP1	-0.420710371
TNFRSF18	MAPK8	-0.408528101
TNFRSF18	ACADSB	-0.428855289
CCL14	LIFR	0.443935786
CCL14	FABP4	0.46368168
CCL19	PTPN18	0.429081623
CCL21	PTPN18	0.484764854
CCL22	PEBP1	-0.416719564
CCL25	TOR2A	0.405529185
CCL28	SCP2	0.446055158
CCL28	SNX4	0.455064458
CCL28	AGPAT3	0.425713462
CCL28	ACADSB	0.43732151
CCL28	SLC39A14	0.43064306
CCL28	ATF2	0.426304132
CXCL12	PTPN18	0.428911894
CXCL16	ACSF2	-0.508818702
CXCL16	MAP1LC3A	-0.524884511
CXCL16	PEBP1	-0.546741378
CXCL16	MIOX	-0.462182457
CXCL16	MT1DP	-0.480133139
CXCL16	MTCH1	-0.47537936
CXCL16	ACADSB	-0.400156877
CXCL16	SLC39A14	-0.439288776
CXCL16	LIFR	-0.432844214
CXCL16	BCAT2	-0.487540317
CXCL16	MPC1	-0.529408919
CXCL16	VLDLR	-0.485299514
CXCL16	SLC2A8	-0.407077659
CXCL17	MAP1LC3A	-0.416133722
CXCL17	SLC2A8	-0.426037584
CD160	FAR1	0.41326167
CD160	PARP11	0.410180997
CD96	PTPN18	0.437082174
CSF1R	PEBP1	-0.427199452
IL10RB	TOR2A	0.459371869
IL10RB	SUV39H1	0.435871591
IL10RB	PARP16	0.444029703
IL10RB	PTPN18	0.467366727
KDR	ACSF2	0.442393366
KDR	SCP2	0.444752718
KDR	SNX4	0.441510482
KDR	ATG13	0.479455963
KDR	MAPK8	0.534033357
KDR	ACVR1B	0.528012145
KDR	POR	0.474928769
KDR	USP7	0.506561449
KDR	PEX12	0.470892258
KDR	PEX2	0.436122332
KDR	FAR1	0.451744666
KDR	MTCH1	0.486708002
KDR	SLC39A14	0.42300611
KDR	DLD	0.445768358
KDR	SLC39A7	0.488381186
KDR	HSPA5	0.480940519
KDR	NFS1	0.446641064
KDR	P4HB	0.453367398
KDR	FXN	0.539301191
KDR	ATF2	0.433320262
KDR	GLRX5	0.431207503
KDR	COPZ1	0.490519501
KDR	PARP8	0.511537054
KDR	PARP11	0.456625935
KDR	SRSF9	0.431745774
KDR	DHODH	0.44776471
KDR	VLDLR	0.445438626
KDR	EIF2S1	0.41786626
KDR	RIPK1	0.458778944
LGALS9	SNX4	-0.409246489
LGALS9	PEBP1	-0.413642866
PDCD1LG2	PEBP1	-0.445693553
PDCD1LG2	PARK7	-0.401074892
TGFBR1	ACSF2	-0.411043502
TGFBR1	MAP1LC3A	-0.417157304
TGFBR1	MT1DP	-0.424108899
CD48	PTPN18	0.431652207
CD86	PEBP1	-0.461815216
MICB	PEBP1	-0.444132702
PVR	CARS1	0.415093207
PVR	WIPI2	0.407138594
PVR	SNX4	0.419807092
PVR	ATG13	0.465524841
PVR	MAPK8	0.488671159
PVR	USP7	0.575477151
PVR	AGPAT3	0.438533799
PVR	PEX2	0.438265397
PVR	FAR1	0.540132478
PVR	DLD	0.419526208
PVR	SLC39A7	0.49243409
PVR	HSPA5	0.400331454
PVR	P4HB	0.418508108
PVR	ATF2	0.505766264
PVR	CDH1	0.52511577
PVR	AHCY	0.444874674
PVR	PARP1	0.401939727
PVR	PARP11	0.479082138
PVR	PARP16	0.436064928
PVR	SRSF9	0.474954407
PVR	EIF2S1	0.619164682
PVR	RIPK1	0.583718351
TNFRSF13B	PTPN18	0.40365882
TNFRSF13C	PTPN18	0.440641034
TNFSF13	SCP2	0.412694485
TNFSF13	ATG13	0.441233486
TNFSF13	USP7	0.435358026
TNFSF13	PEX12	0.403635523
TNFSF13	PEX2	0.478449246
TNFSF13	SRSF9	0.542435056
TNFSF13	RIPK1	0.44944381
B2M	AKT1S1	-0.424138758
HLA-A	SNX4	-0.407949967
HLA-A	MAPK8	-0.41836395
HLA-A	ACADSB	-0.401017657
HLA-A	NFS1	-0.400161797
HLA-B	SNX4	-0.413735516
HLA-B	PEBP1	-0.439929312
HLA-B	MAPK8	-0.438600249
HLA-B	NFS1	-0.430165729
HLA-B	VLDLR	-0.417283494
HLA-C	PEBP1	-0.419155368
HLA-DMA	PEBP1	-0.418809871
HLA-DMA	MAPK8	-0.407732453
HLA-DOA	PEBP1	-0.430119948
HLA-DPA1	PEBP1	-0.436507948
HLA-DPB1	PEBP1	-0.403000136
HLA-DQA1	PEBP1	-0.439188644
HLA-DQB1	PEBP1	-0.408171794
HLA-DRA	PEBP1	-0.477841272
HLA-DRB1	PEBP1	-0.463343712
HLA-DRB1	MAPK8	-0.412762346
TAP1	PEBP1	-0.448030463
CCR1	PEBP1	-0.428832604
