# Supplementary material for: Comprehensive Analysis Reveals That ISCA1 Is Correlated with Ferroptosis-Related Genes Across Cancers and Is a Biomarker in Thyroid Carcinoma
Source: Genes (Basel). 2024 Nov 28;15(12):1538. doi: 10.3390/genes15121538 (PMC11675480; doi:10.3390/genes15121538)
Supplement: Supplementary file 1 [file genes-15-01538-s001.zip › Supplementray Table S17.csv]

gene1	gene2	R-value
ISCA1	IREB2	0.653904883
ISCA1	CS	0.410143012
ISCA1	EMC2	0.68703008
ISCA1	PGD	0.416600409
ISCA1	VDAC2	0.613401081
ISCA1	PIK3CA	0.437422202
ISCA1	SCP2	0.701810183
ISCA1	TP53	0.424848634
ISCA1	LPCAT3	0.535657654
ISCA1	NRAS	0.426567657
ISCA1	KRAS	0.472915665
ISCA1	CARS1	0.533356236
ISCA1	KEAP1	0.518121964
ISCA1	ATG5	0.722744069
ISCA1	NCOA4	0.533016556
ISCA1	ULK1	0.537445752
ISCA1	ATG3	0.671363017
ISCA1	ATG4D	0.400677946
ISCA1	BECN1	0.536791559
ISCA1	GABARAPL2	0.61465857
ISCA1	GABARAPL1	0.604447128
ISCA1	ATG16L1	0.467848719
ISCA1	WIPI2	0.549237485
ISCA1	SNX4	0.692356198
ISCA1	ATG13	0.583579709
ISCA1	ULK2	0.589686306
ISCA1	EGFR	0.474797123
ISCA1	MAPK1	0.445025772
ISCA1	PEBP1	0.430118708
ISCA1	MAPK8	0.664097986
ISCA1	MAPK9	0.657512591
ISCA1	MAPK14	0.562756863
ISCA1	LINC00472	0.529067384
ISCA1	PRKAA2	0.450830565
ISCA1	PRKAA1	0.542972354
ISCA1	ELAVL1	0.645389294
ISCA1	BAP1	0.554368234
ISCA1	ABCC1	0.467208291
ISCA1	ACVR1B	0.570951169
ISCA1	EPAS1	0.539632118
ISCA1	LPIN1	0.534718522
ISCA1	HMGB1	0.603954663
ISCA1	ATM	0.486280871
ISCA1	YY1AP1	0.594442616
ISCA1	MTDH	0.534427821
ISCA1	SIRT1	0.637814955
ISCA1	PANX1	0.479959541
ISCA1	DNAJB6	0.572781432
ISCA1	POR	0.456153303
ISCA1	CYB5R1	0.460300452
ISCA1	ELOVL5	0.42020896
ISCA1	PTEN	0.629247923
ISCA1	NR1D2	0.555354525
ISCA1	TBK1	0.578671212
ISCA1	USP7	0.729767074
ISCA1	PEX10	0.627844683
ISCA1	AGPAT3	0.554429108
ISCA1	PEX12	0.724948313
ISCA1	GPAT4	0.556780469
ISCA1	BRPF1	0.672022152
ISCA1	OSBPL9	0.68677056
ISCA1	INTS2	0.576900042
ISCA1	MLLT1	0.523501176
ISCA1	LIG3	0.581584366
ISCA1	AEBP2	0.641211722
ISCA1	AGPS	0.558038864
ISCA1	PEX2	0.780568548
ISCA1	PEX6	0.403212672
ISCA1	TIMM9	0.468164386
ISCA1	DCAF7	0.601588316
ISCA1	FAR1	0.611139175
ISCA1	PHF21A	0.600229465
ISCA1	SMAD7	0.501668932
ISCA1	LYRM1	0.583517586
ISCA1	PEX3	0.744090656
ISCA1	MTCH1	0.542063456
ISCA1	SLC39A14	0.480963938
ISCA1	GSK3B	0.458963725
ISCA1	BRD7	0.732396546
ISCA1	MFN2	0.582320512
ISCA1	SLC11A2	0.560416181
ISCA1	TSC1	0.575976955
ISCA1	SIRT3	0.475234283
ISCA1	MDM4	0.406129177
ISCA1	DLD	0.43353434
ISCA1	WWTR1	0.611391255
ISCA1	SNX5	0.526661362
ISCA1	MICU1	0.437946992
ISCA1	FOXO4	0.649293565
ISCA1	YTHDC2	0.551492868
ISCA1	SLC39A7	0.520428323
ISCA1	ACSL1	0.480746297
ISCA1	KDM5A	0.489144258
ISCA1	PGRMC1	0.58049985
ISCA1	USP11	0.588471161
ISCA1	YAP1	0.624137401
ISCA1	TRIM26	0.617855298
ISCA1	NDRG1	0.458215289
ISCA1	METTL14	0.727352093
ISCA1	MIB1	0.505928172
ISCA1	KDM5C	0.534530068
ISCA1	KMT2D	0.477465525
ISCA1	NFE2L2	0.737052408
ISCA1	RB1	0.552117767
ISCA1	SLC3A2	0.447491475
ISCA1	HSPA5	0.479782368
ISCA1	STAT3	0.52413123
ISCA1	MTOR	0.511446988
ISCA1	NFS1	0.535044016
ISCA1	CISD2	0.624744857
ISCA1	ISCU	0.455694367
ISCA1	ACSL3	0.547642344
ISCA1	OTUB1	0.46145204
ISCA1	CD44	0.456690103
ISCA1	BRD4	0.523615212
ISCA1	TMBIM4	0.48512893
ISCA1	LAMP2	0.403587461
ISCA1	CHMP5	0.586956897
ISCA1	RPTOR	0.528612341
ISCA1	FZD7	0.440577408
ISCA1	FXN	0.704669426
ISCA1	ATF2	0.7414757
ISCA1	ALDH3A2	0.606629228
ISCA1	CDH1	0.506838556
ISCA1	NEDD4L	0.410978432
ISCA1	BRD2	0.718192723
ISCA1	BRD3	0.623362004
ISCA1	DECR1	0.435677115
ISCA1	GLRX5	0.621271256
ISCA1	NCOA3	0.50825779
ISCA1	TFAM	0.679544178
ISCA1	KDM3B	0.62254294
ISCA1	AHCY	0.507095307
ISCA1	PPARA	0.446188047
ISCA1	RELA	0.525682635
ISCA1	NEDD4	0.475537316
ISCA1	MTF1	0.593640155
ISCA1	COPZ1	0.595398794
ISCA1	PARP1	0.457391835
ISCA1	PARP2	0.565117222
ISCA1	PARP3	0.557046618
ISCA1	PARP8	0.609854258
ISCA1	PARP11	0.671832334
ISCA1	PARP16	0.659913683
ISCA1	PDSS2	0.592296497
ISCA1	SENP1	0.605908302
ISCA1	OIP5-AS1	0.505315253
ISCA1	CREB1	0.659764697
ISCA1	CREB3	0.469388057
ISCA1	VCP	0.615773533
ISCA1	RBMS1	0.605414966
ISCA1	KDM4A	0.651214169
ISCA1	CAMKK2	0.595961068
ISCA1	SRSF9	0.684032979
ISCA1	MEF2C	0.42979595
ISCA1	PPARD	0.549146081
ISCA1	MARCHF5	0.712294745
ISCA1	DHODH	0.456527329
ISCA1	MAPKAP1	0.757840659
ISCA1	RICTOR	0.588163135
ISCA1	UBC	0.455397469
ISCA1	OXSR1	0.642269431
ISCA1	SELENOS	0.55140319
ISCA1	JDP2	0.408979918
ISCA1	PCK2	0.441276144
ISCA1	TXNIP	0.422040216
ISCA1	HERPUD1	0.418077348
ISCA1	ZNF419	0.450547046
ISCA1	KLHL24	0.524307228
ISCA1	ATP6V1G2	0.401639362
ISCA1	VEGFA	0.467535649
ISCA1	ARRDC3	0.51743422
ISCA1	EIF2S1	0.666047665
ISCA1	HSD17B11	0.431025475
ISCA1	SETD1B	0.567361688
ISCA1	MAFG	0.496372056
ISCA1	EIF2AK4	0.634068126
ISCA1	SP1	0.562015014
ISCA1	YWHAE	0.602479889
ISCA1	GABPB1	0.55719377
ISCA1	RIPK1	0.66813149
ISCA1	LRRFIP1	0.471198903
ISCA1	IREB2	0.653904883
ISCA1	CS	0.410143012
ISCA1	EMC2	0.68703008
ISCA1	PGD	0.416600409
ISCA1	VDAC2	0.613401081
ISCA1	PIK3CA	0.437422202
ISCA1	SCP2	0.701810183
ISCA1	TP53	0.424848634
ISCA1	LPCAT3	0.535657654
ISCA1	NRAS	0.426567657
ISCA1	KRAS	0.472915665
ISCA1	CARS1	0.533356236
ISCA1	KEAP1	0.518121964
ISCA1	ATG5	0.722744069
ISCA1	NCOA4	0.533016556
ISCA1	ULK1	0.537445752
ISCA1	ATG3	0.671363017
ISCA1	ATG4D	0.400677946
ISCA1	BECN1	0.536791559
ISCA1	GABARAPL2	0.61465857
ISCA1	GABARAPL1	0.604447128
ISCA1	ATG16L1	0.467848719
ISCA1	WIPI2	0.549237485
ISCA1	SNX4	0.692356198
ISCA1	ATG13	0.583579709
ISCA1	ULK2	0.589686306
ISCA1	EGFR	0.474797123
ISCA1	MAPK1	0.445025772
ISCA1	PEBP1	0.430118708
ISCA1	MAPK8	0.664097986
ISCA1	MAPK9	0.657512591
ISCA1	MAPK14	0.562756863
ISCA1	LINC00472	0.529067384
ISCA1	PRKAA2	0.450830565
ISCA1	PRKAA1	0.542972354
ISCA1	ELAVL1	0.645389294
ISCA1	BAP1	0.554368234
ISCA1	ABCC1	0.467208291
ISCA1	ACVR1B	0.570951169
ISCA1	EPAS1	0.539632118
ISCA1	LPIN1	0.534718522
ISCA1	HMGB1	0.603954663
ISCA1	ATM	0.486280871
ISCA1	YY1AP1	0.594442616
ISCA1	MTDH	0.534427821
ISCA1	SIRT1	0.637814955
ISCA1	PANX1	0.479959541
ISCA1	DNAJB6	0.572781432
ISCA1	POR	0.456153303
ISCA1	CYB5R1	0.460300452
ISCA1	ELOVL5	0.42020896
ISCA1	PTEN	0.629247923
ISCA1	NR1D2	0.555354525
ISCA1	TBK1	0.578671212
ISCA1	USP7	0.729767074
ISCA1	PEX10	0.627844683
ISCA1	AGPAT3	0.554429108
ISCA1	PEX12	0.724948313
ISCA1	GPAT4	0.556780469
ISCA1	BRPF1	0.672022152
ISCA1	OSBPL9	0.68677056
ISCA1	INTS2	0.576900042
ISCA1	MLLT1	0.523501176
ISCA1	LIG3	0.581584366
ISCA1	AEBP2	0.641211722
ISCA1	AGPS	0.558038864
ISCA1	PEX2	0.780568548
ISCA1	PEX6	0.403212672
ISCA1	TIMM9	0.468164386
ISCA1	DCAF7	0.601588316
ISCA1	FAR1	0.611139175
ISCA1	PHF21A	0.600229465
ISCA1	SMAD7	0.501668932
ISCA1	LYRM1	0.583517586
ISCA1	PEX3	0.744090656
ISCA1	MTCH1	0.542063456
ISCA1	SLC39A14	0.480963938
ISCA1	GSK3B	0.458963725
ISCA1	BRD7	0.732396546
ISCA1	MFN2	0.582320512
ISCA1	SLC11A2	0.560416181
ISCA1	TSC1	0.575976955
ISCA1	SIRT3	0.475234283
ISCA1	MDM4	0.406129177
ISCA1	DLD	0.43353434
ISCA1	WWTR1	0.611391255
ISCA1	SNX5	0.526661362
ISCA1	MICU1	0.437946992
ISCA1	FOXO4	0.649293565
ISCA1	YTHDC2	0.551492868
ISCA1	SLC39A7	0.520428323
ISCA1	ACSL1	0.480746297
ISCA1	KDM5A	0.489144258
ISCA1	PGRMC1	0.58049985
ISCA1	USP11	0.588471161
ISCA1	YAP1	0.624137401
ISCA1	TRIM26	0.617855298
ISCA1	NDRG1	0.458215289
ISCA1	METTL14	0.727352093
ISCA1	MIB1	0.505928172
ISCA1	KDM5C	0.534530068
ISCA1	KMT2D	0.477465525
ISCA1	NFE2L2	0.737052408
ISCA1	RB1	0.552117767
ISCA1	SLC3A2	0.447491475
ISCA1	HSPA5	0.479782368
ISCA1	STAT3	0.52413123
ISCA1	MTOR	0.511446988
ISCA1	NFS1	0.535044016
ISCA1	CISD2	0.624744857
ISCA1	ISCU	0.455694367
ISCA1	ACSL3	0.547642344
ISCA1	OTUB1	0.46145204
ISCA1	CD44	0.456690103
ISCA1	BRD4	0.523615212
ISCA1	TMBIM4	0.48512893
ISCA1	LAMP2	0.403587461
ISCA1	CHMP5	0.586956897
ISCA1	RPTOR	0.528612341
ISCA1	FZD7	0.440577408
ISCA1	FXN	0.704669426
ISCA1	ATF2	0.7414757
ISCA1	ALDH3A2	0.606629228
ISCA1	CDH1	0.506838556
ISCA1	NEDD4L	0.410978432
ISCA1	BRD2	0.718192723
ISCA1	BRD3	0.623362004
ISCA1	DECR1	0.435677115
ISCA1	GLRX5	0.621271256
ISCA1	NCOA3	0.50825779
ISCA1	TFAM	0.679544178
ISCA1	KDM3B	0.62254294
ISCA1	AHCY	0.507095307
ISCA1	PPARA	0.446188047
ISCA1	RELA	0.525682635
ISCA1	NEDD4	0.475537316
ISCA1	MTF1	0.593640155
ISCA1	COPZ1	0.595398794
ISCA1	PARP1	0.457391835
ISCA1	PARP2	0.565117222
ISCA1	PARP3	0.557046618
ISCA1	PARP8	0.609854258
ISCA1	PARP11	0.671832334
ISCA1	PARP16	0.659913683
ISCA1	PDSS2	0.592296497
ISCA1	SENP1	0.605908302
ISCA1	OIP5-AS1	0.505315253
ISCA1	CREB1	0.659764697
ISCA1	CREB3	0.469388057
ISCA1	VCP	0.615773533
ISCA1	RBMS1	0.605414966
ISCA1	KDM4A	0.651214169
ISCA1	CAMKK2	0.595961068
ISCA1	SRSF9	0.684032979
ISCA1	MEF2C	0.42979595
ISCA1	PPARD	0.549146081
ISCA1	MARCHF5	0.712294745
ISCA1	DHODH	0.456527329
ISCA1	MAPKAP1	0.757840659
ISCA1	RICTOR	0.588163135
ISCA1	UBC	0.455397469
ISCA1	OXSR1	0.642269431
ISCA1	SELENOS	0.55140319
ISCA1	JDP2	0.408979918
ISCA1	PCK2	0.441276144
ISCA1	TXNIP	0.422040216
ISCA1	HERPUD1	0.418077348
ISCA1	ZNF419	0.450547046
ISCA1	KLHL24	0.524307228
ISCA1	ATP6V1G2	0.401639362
ISCA1	VEGFA	0.467535649
ISCA1	ARRDC3	0.51743422
ISCA1	EIF2S1	0.666047665
ISCA1	HSD17B11	0.431025475
ISCA1	SETD1B	0.567361688
ISCA1	MAFG	0.496372056
ISCA1	EIF2AK4	0.634068126
ISCA1	SP1	0.562015014
ISCA1	YWHAE	0.602479889
ISCA1	GABPB1	0.55719377
ISCA1	RIPK1	0.66813149
ISCA1	LRRFIP1	0.471198903
ADORA2A	ATM	0.46988855
ADORA2A	MEF2C	0.401700735
ARG1	MAPK8	0.44022021
ARG1	USP7	0.404066682
ARG1	FAR1	0.436044894
ARG1	MDM4	0.450888077
ARG1	YTHDC2	0.418109419
ARG1	BRD2	0.410419635
ARG1	PARP8	0.492113471
ARG1	MEF2C	0.435247243
BTLA	ATM	0.443263212
CD274	PEBP1	-0.44263259
CD274	PARK7	-0.459423115
CD276	PIK3CA	0.42762813
CD276	TP53	0.555413901
CD276	ACSL4	0.482694271
CD276	KEAP1	0.435480357
CD276	ATG7	0.623610194
CD276	BECN1	0.435653414
CD276	EGFR	0.500306683
CD276	MAPK1	0.482812994
CD276	ELAVL1	0.525640812
CD276	IDH1	0.50775887
CD276	BACH1	0.486477004
CD276	GSK3B	0.450289979
CD276	YAP1	0.406917349
CD276	STAT3	0.507926173
CD276	LAMP2	0.404485294
CD276	DAZAP1	0.405698074
CD276	RELA	0.613881027
CD276	USP35	0.400522011
CD276	CREB3	0.417179306
CD276	VCP	0.418452239
EDNRB	DUOX1	0.555126299
EDNRB	DUOX2	0.480749992
EDNRB	ATG4D	0.428663358
EDNRB	ZEB1	0.520531556
EDNRB	MAPK8	0.442780544
EDNRB	EPAS1	0.660935916
EDNRB	BRPF1	0.420079777
EDNRB	MTCH1	0.407059983
EDNRB	WWTR1	0.447636503
EDNRB	HSPA5	0.447975068
EDNRB	ACSL3	0.404874225
EDNRB	FXN	0.443174483
EDNRB	COPZ1	0.431223771
EDNRB	MEF2C	0.539131817
EDNRB	PPARD	0.494804955
EDNRB	VEGFA	0.567567532
HAVCR2	ATG7	0.405584972
HAVCR2	PEBP1	-0.457402439
TGFB1	TP53	0.410346994
TGFB1	KEAP1	0.417984367
TGFB1	ATG7	0.443980523
TGFB1	ELAVL1	0.534229673
TGFB1	ACADSB	-0.407094428
TGFB1	HSF1	0.44624924
TGFB1	OTUB1	0.42181382
TGFB1	CD44	0.459387774
TGFB1	DAZAP1	0.493977509
TGFB1	RELA	0.511282793
TGFB1	USP35	0.4251373
TGFB1	CREB3	0.428368093
TGFB1	CHMP1A	0.424894939
VEGFA	IREB2	0.52315156
VEGFA	EMC2	0.421327746
VEGFA	DUOX1	0.646770081
VEGFA	DUOX2	0.508436854
VEGFA	SCP2	0.445277778
VEGFA	LPCAT3	0.417760226
VEGFA	CARS1	0.462516918
VEGFA	ATG5	0.405353238
VEGFA	ULK1	0.576446278
VEGFA	ATG4D	0.521798198
VEGFA	GABARAPL2	0.413087397
VEGFA	GABARAPL1	0.400339924
VEGFA	SNX4	0.55116682
VEGFA	ATG13	0.534144379
VEGFA	ULK2	0.483139156
VEGFA	MAPK3	0.410114985
VEGFA	ZEB1	0.472797538
VEGFA	PEBP1	0.536150115
VEGFA	MAPK8	0.726419089
VEGFA	MAPK9	0.404900286
VEGFA	MAPK14	0.464383585
VEGFA	LINC00472	0.597241788
VEGFA	PRKAA2	0.422659314
VEGFA	PRKAA1	0.494477963
VEGFA	BAP1	0.566025155
VEGFA	ACVR1B	0.580167521
VEGFA	EPAS1	0.537260614
VEGFA	YY1AP1	0.487345677
VEGFA	DNAJB6	0.488249194
VEGFA	POR	0.548703852
VEGFA	CYB5R1	0.404787636
VEGFA	USP7	0.572249118
VEGFA	PEX12	0.545825854
VEGFA	GPAT4	0.498740598
VEGFA	BRPF1	0.668235689
VEGFA	OSBPL9	0.506898372
VEGFA	INTS2	0.546748239
VEGFA	MLLT1	0.464994842
VEGFA	LIG3	0.489388563
VEGFA	AEBP2	0.403307712
VEGFA	PEX2	0.576806155
VEGFA	DCAF7	0.449597183
VEGFA	FAR1	0.633742708
VEGFA	PHF21A	0.638275894
VEGFA	SMAD7	0.550039339
VEGFA	PEX3	0.528170326
VEGFA	MTCH1	0.567209369
VEGFA	ACADSB	0.409188619
VEGFA	SLC39A14	0.504362144
VEGFA	BRD7	0.465623932
VEGFA	SLC11A2	0.410805222
VEGFA	TSC1	0.589395224
VEGFA	SIRT3	0.437673908
VEGFA	HDDC3	0.425329953
VEGFA	MDM4	0.597148718
VEGFA	DLD	0.407003152
VEGFA	WWTR1	0.493626801
VEGFA	LGMN	0.40959132
VEGFA	MIB2	0.592598502
VEGFA	FOXO4	0.415389979
VEGFA	YTHDC2	0.611557356
VEGFA	SLC39A7	0.567208344
VEGFA	CIRBP	0.471183059
VEGFA	USP11	0.607646779
VEGFA	TRIM26	0.546073239
VEGFA	EGR1	0.424874551
VEGFA	METTL14	0.493681618
VEGFA	KDM5C	0.438772824
VEGFA	KMT2D	0.564206452
VEGFA	HSPA5	0.588311378
VEGFA	NFS1	0.594855315
VEGFA	CISD2	0.47704484
VEGFA	ACSL3	0.478837751
VEGFA	OTUB1	0.411564449
VEGFA	BRD4	0.417376684
VEGFA	TMBIM4	0.410803219
VEGFA	RPTOR	0.460268927
VEGFA	P4HB	0.478054065
VEGFA	FXN	0.602772282
VEGFA	ATF2	0.564252408
VEGFA	BRD2	0.703435227
VEGFA	BRD3	0.425315382
VEGFA	GLRX5	0.520943018
VEGFA	KDM3B	0.42426976
VEGFA	MTF1	0.424091072
VEGFA	COPZ1	0.605376879
VEGFA	PARP2	0.479574015
VEGFA	PARP3	0.561209682
VEGFA	PARP8	0.677432406
VEGFA	PARP11	0.508158408
VEGFA	PARP16	0.52654338
VEGFA	SENP1	0.43781341
VEGFA	CREB1	0.458253831
VEGFA	RBMS1	0.463174815
VEGFA	KDM4A	0.492063931
VEGFA	SRSF9	0.57867397
VEGFA	SIRT2	0.443249327
VEGFA	MEF2C	0.527571506
VEGFA	ADAMTS13	0.580447288
VEGFA	PPARD	0.673717652
VEGFA	DHODH	0.670047921
VEGFA	MAPKAP1	0.528287161
VEGFA	RICTOR	0.431603948
VEGFA	OXSR1	0.425658234
VEGFA	SELENOS	0.426741133
VEGFA	VLDLR	0.51229717
VEGFA	HERPUD1	0.423793034
VEGFA	ZNF419	0.534517903
VEGFA	ATP6V1G2	0.574035707
VEGFA	VEGFA	1
VEGFA	TUBE1	0.628116497
VEGFA	EIF2S1	0.407385035
VEGFA	SETD1B	0.645188664
VEGFA	SLC2A8	0.527804639
VEGFA	EIF2AK4	0.510032873
VEGFA	YWHAE	0.403460613
VEGFA	GABPB1	0.464907372
VEGFA	RIPK1	0.573094634
VEGFA	LRRFIP1	0.403432621
VEGFB	ATP5MC3	0.610971111
VEGFB	VDAC2	0.402652112
VEGFB	CARS1	0.402838042
VEGFB	ATG4D	0.505260722
VEGFB	PEBP1	0.469900603
VEGFB	CYB5R1	0.409995179
VEGFB	MTCH1	0.423993802
VEGFB	HDDC3	0.610399816
VEGFB	LGMN	0.543671438
VEGFB	SMPD1	0.441591206
VEGFB	SLC39A7	0.412771433
VEGFB	ACSL1	0.443876827
VEGFB	NFS1	0.422923569
VEGFB	CISD2	0.414946164
VEGFB	AIFM2	0.416334839
VEGFB	P4HB	0.519845903
VEGFB	PARK7	0.484866403
VEGFB	FXN	0.457110552
VEGFB	DECR1	0.496971092
VEGFB	GLRX5	0.452046317
VEGFB	COPZ1	0.450295656
VEGFB	MLST8	0.477602446
VEGFB	SLC2A8	0.482143821
IL12A	DNAJB6	0.454251932
IL12A	AIFM2	0.584113618
BTN3A1	ATM	0.483539146
BTN3A1	TBK1	0.407384295
CD28	ATM	0.480627431
CD40	HMGB1	0.430070252
CD40	RELA	0.456787255
CD40LG	ATM	0.458653985
CX3CL1	ATG7	0.414230283
CX3CL1	RELA	0.431391003
ENTPD1	BECN1	0.431972593
ENTPD1	EGFR	0.474249678
ENTPD1	MAPK1	0.441649812
ENTPD1	MAPK14	0.47505893
ENTPD1	ELAVL1	0.453861622
ENTPD1	HMGB1	0.428294462
ENTPD1	PEX10	0.410127436
ENTPD1	DCAF7	0.417775881
ENTPD1	GSK3B	0.4186348
ENTPD1	BRD7	0.459941177
ENTPD1	SNX5	0.503290618
ENTPD1	PGRMC1	0.416926113
ENTPD1	YAP1	0.559214688
ENTPD1	SLC3A2	0.402474916
ENTPD1	CD44	0.492440101
ENTPD1	CHMP5	0.430528923
ENTPD1	ALDH3A2	0.495487451
ENTPD1	PDSS2	0.419935736
ENTPD1	KDM4A	0.462120372
ENTPD1	MARCHF5	0.401463089
ENTPD1	PDK4	0.470514126
HMGB1	IREB2	0.466910512
HMGB1	EMC2	0.513011117
HMGB1	PIK3CA	0.477882969
HMGB1	SCP2	0.43313115
HMGB1	TP53	0.442202108
HMGB1	ACSL4	0.462127153
HMGB1	NRAS	0.422807537
HMGB1	KRAS	0.455988774
HMGB1	KEAP1	0.605816645
HMGB1	ATG5	0.617360303
HMGB1	ATG7	0.498896966
HMGB1	ULK1	0.463704542
HMGB1	ATG3	0.583621887
HMGB1	BECN1	0.5078054
HMGB1	GABARAPL2	0.657607823
HMGB1	GABARAPL1	0.450385021
HMGB1	ATG16L1	0.51007185
HMGB1	WIPI2	0.547697176
HMGB1	ATG13	0.479211444
HMGB1	ULK2	0.455128307
HMGB1	EGFR	0.52234811
HMGB1	MAPK1	0.445874928
HMGB1	MAPK8	0.45144528
HMGB1	MAPK9	0.467754345
HMGB1	MAPK14	0.588760993
HMGB1	PRKAA1	0.500749157
HMGB1	ELAVL1	0.74932386
HMGB1	LPIN1	0.423397211
HMGB1	HMGB1	1
HMGB1	ATM	0.478200715
HMGB1	YY1AP1	0.613554527
HMGB1	MTDH	0.473227984
HMGB1	IDH1	0.400966573
HMGB1	SIRT1	0.60742259
HMGB1	DNAJB6	0.468002491
HMGB1	BACH1	0.45228902
HMGB1	PTEN	0.51505223
HMGB1	NR1D2	0.462303401
HMGB1	TBK1	0.64404603
HMGB1	USP7	0.594865486
HMGB1	PEX10	0.537125999
HMGB1	PEX12	0.467475418
HMGB1	GPAT4	0.568152411
HMGB1	BRPF1	0.528669964
HMGB1	OSBPL9	0.46146395
HMGB1	INTS2	0.439011041
HMGB1	LIG3	0.443215151
HMGB1	AEBP2	0.730127055
HMGB1	AGPS	0.496149661
HMGB1	PEX2	0.692498006
HMGB1	PEX6	0.415933763
HMGB1	TIMM9	0.432904148
HMGB1	DCAF7	0.492412349
HMGB1	FAR1	0.49587385
HMGB1	PHF21A	0.652229463
HMGB1	SMAD7	0.425446345
HMGB1	LYRM1	0.582638934
HMGB1	PEX3	0.583656731
HMGB1	GSK3B	0.499126542
HMGB1	BRD7	0.748519369
HMGB1	SLC11A2	0.446507342
HMGB1	TSC1	0.467047757
HMGB1	SIRT3	0.672041251
HMGB1	MDM4	0.518070249
HMGB1	WWTR1	0.415042613
HMGB1	SNX5	0.718602359
HMGB1	FOXO4	0.597897498
HMGB1	YTHDC2	0.551389297
HMGB1	KDM5A	0.480922499
HMGB1	PGRMC1	0.749197727
HMGB1	CIRBP	0.584313483
HMGB1	USP11	0.604412227
HMGB1	YAP1	0.60904933
HMGB1	TRIM26	0.451410238
HMGB1	METTL14	0.61676138
HMGB1	MIB1	0.557155237
HMGB1	KDM5C	0.504464808
HMGB1	RB1	0.432814776
HMGB1	HSF1	0.445442511
HMGB1	SLC3A2	0.421405606
HMGB1	STAT3	0.515197437
HMGB1	MTOR	0.412332799
HMGB1	ISCU	0.429608759
HMGB1	ACSL3	0.427434129
HMGB1	OTUB1	0.523899375
HMGB1	CD44	0.518857573
HMGB1	BRD4	0.433183804
HMGB1	TMBIM4	0.614091571
HMGB1	CHMP5	0.608148927
HMGB1	DAZAP1	0.555743291
HMGB1	FZD7	0.450987883
HMGB1	ATF2	0.544141025
HMGB1	ALDH3A2	0.527847038
HMGB1	CDH1	0.474563169
HMGB1	NEDD4L	0.456593274
HMGB1	BRD2	0.535685008
HMGB1	BRD3	0.466789239
HMGB1	GLRX5	0.493135529
HMGB1	NCOA3	0.421630774
HMGB1	TFAM	0.605497979
HMGB1	KDM3B	0.553741904
HMGB1	RELA	0.602095332
HMGB1	MTF1	0.435193977
HMGB1	PARP2	0.705902986
HMGB1	PARP3	0.491131906
HMGB1	PARP11	0.507336303
HMGB1	PARP16	0.52361145
HMGB1	PDSS2	0.503317146
HMGB1	SENP1	0.61750685
HMGB1	CREB1	0.582915525
HMGB1	CREB3	0.607672956
HMGB1	VCP	0.50397205
HMGB1	RBMS1	0.616421847
HMGB1	KDM4A	0.566397694
HMGB1	CHMP1A	0.460271858
HMGB1	SRSF9	0.63423338
HMGB1	PPARD	0.495391409
HMGB1	MARCHF5	0.605121938
HMGB1	RICTOR	0.638919693
HMGB1	OXSR1	0.521995714
HMGB1	SELENOS	0.469016553
HMGB1	TXNIP	0.434581663
HMGB1	ZNF419	0.531367813
HMGB1	ARRDC3	0.531307387
HMGB1	EIF2S1	0.53204651
HMGB1	HSD17B11	0.556304502
HMGB1	SETD1B	0.468178697
HMGB1	EIF2AK4	0.458447736
HMGB1	SP1	0.575169709
HMGB1	YWHAE	0.576391918
HMGB1	GABPB1	0.773849312
HMGB1	RIPK1	0.537837363
ICAM1	PIK3CA	0.426283839
ICAM1	ATG7	0.455147244
ICAM1	MAPK1	0.419976431
ICAM1	PEBP1	-0.510755645
ICAM1	BACH1	0.521826367
ICAM1	MTCH1	-0.415590094
ICAM1	SLC39A14	-0.411766995
ICAM1	STAT3	0.538964179
ICAM1	PARK7	-0.405022705
ICAM1	RELA	0.518726177
ICAM1	SLC2A8	-0.403597872
IL2RA	PEBP1	-0.419745801
ITGB2	ATG7	0.40087942
ITGB2	PEBP1	-0.483601662
TLR4	PIK3CA	0.457390566
TLR4	NRAS	0.544251914
TLR4	KRAS	0.513029987
TLR4	ATG7	0.472563724
TLR4	NCOA4	0.53691901
TLR4	ZEB1	0.59262235
TLR4	EPAS1	0.423485644
TLR4	ATM	0.571005824
TLR4	MTDH	0.423836332
TLR4	DNAJB6	0.437968622
TLR4	BACH1	0.458006631
TLR4	ELOVL5	0.406866571
TLR4	PTEN	0.433781785
TLR4	TBK1	0.434360029
TLR4	USP7	0.418240318
TLR4	AGPAT3	0.407452619
TLR4	INTS2	0.477915923
TLR4	AGPS	0.547953153
TLR4	DCAF7	0.440168402
TLR4	WWTR1	0.479691765
TLR4	KDM5A	0.53493584
TLR4	NDRG1	0.420570718
TLR4	PIEZO1	0.407161527
TLR4	RB1	0.505226105
TLR4	STAT3	0.459299124
TLR4	MTOR	0.439475524
TLR4	NCOA3	0.60114304
TLR4	NEDD4	0.438850853
TLR4	MTF1	0.474295897
TLR4	PARP1	0.512619587
TLR4	SENP1	0.482859735
TLR4	OIP5-AS1	0.498495998
TLR4	CREB1	0.508343497
TLR4	RBMS1	0.621324214
TLR4	MEF2C	0.507708436
TLR4	RICTOR	0.401997172
TLR4	OXSR1	0.449894026
TLR4	EIF2S1	0.403479309
TLR4	EIF2AK4	0.423744256
TLR4	SP1	0.468517334
TLR4	RIPK1	0.455174654
TLR4	LRRFIP1	0.465379607
TNFRSF18	SCP2	-0.454133659
TNFRSF18	SNX4	-0.45489758
TNFRSF18	PEBP1	-0.420710371
TNFRSF18	MAPK8	-0.408528101
TNFRSF18	MAPK9	-0.400362309
TNFRSF18	PRKAA2	-0.400657389
TNFRSF18	OSBPL9	-0.424994252
TNFRSF18	ACADSB	-0.428855289
TNFRSF18	MFN2	-0.42108291
TNFRSF18	ACSL1	-0.447324702
TNFSF9	MDM2	0.429284715
CCL2	ELOVL5	0.466852604
CCL2	NDRG1	0.430885902
CCL2	KDM6B	0.585473816
CCL14	ZEB1	0.431429766
CCL14	EPAS1	0.476357988
CCL15	AIFM2	0.661085034
CCL16	EPAS1	0.404638059
CCL22	PEBP1	-0.416719564
CCL28	IREB2	0.414874472
CCL28	SCP2	0.446055158
CCL28	NCOA4	0.417527594
CCL28	SNX4	0.455064458
CCL28	PRKAA2	0.472803183
CCL28	PTEN	0.425101054
CCL28	AGPAT3	0.425713462
CCL28	ACADSB	0.43732151
CCL28	SLC39A14	0.43064306
CCL28	PAQR3	0.457173295
CCL28	ACSL1	0.416420885
CCL28	ATF2	0.426304132
CXCL12	ZEB1	0.479285902
CXCL12	ATM	0.535462215
CXCL12	NDRG1	0.439595148
CXCL16	ATG7	0.526985583
CXCL16	PEBP1	-0.546741378
CXCL16	BACH1	0.438545902
CXCL16	MTCH1	-0.47537936
CXCL16	ACADSB	-0.400156877
CXCL16	SLC39A14	-0.439288776
CXCL16	STAT3	0.425484275
CXCL16	RELA	0.463581268
CXCL16	VLDLR	-0.485299514
CXCL16	SLC2A8	-0.407077659
CXCL17	VEGFA	-0.447863745
CXCL17	SLC2A8	-0.426037584
CD160	LPIN1	0.516120823
CD160	ATM	0.623860087
CD160	TBK1	0.425401645
CD160	INTS2	0.439265827
CD160	FAR1	0.41326167
CD160	PHF21A	0.414726312
CD160	MDM4	0.513057808
CD160	YTHDC2	0.490391862
CD160	TRIM26	0.465591824
CD160	KMT2D	0.409740342
CD160	NCOA3	0.504087387
CD160	MTF1	0.40639002
CD160	PARP11	0.410180997
CD160	RBMS1	0.454959933
CD160	MEF2C	0.402946389
CD160	RICTOR	0.471779495
CD160	SETD1B	0.400340679
CD96	ATM	0.549006677
CD96	NCOA3	0.419583649
CSF1R	ATG7	0.463165561
CSF1R	PEBP1	-0.427199452
IL10RB	TP53	0.423425965
IL10RB	KEAP1	0.42817822
IL10RB	ATG7	0.464551865
IL10RB	ELAVL1	0.45216165
IL10RB	HMGB1	0.47593133
IL10RB	GPAT4	0.487318916
IL10RB	TRIM26	0.458560128
IL10RB	OTUB1	0.463930313
IL10RB	DAZAP1	0.473614295
IL10RB	SUV39H1	0.435871591
IL10RB	RELA	0.408821131
IL10RB	PARP2	0.413964112
IL10RB	PARP3	0.429900454
IL10RB	PARP16	0.444029703
IL10RB	CREB3	0.485703492
IL10RB	VCP	0.41377544
IL10RB	RBMS1	0.417692317
IL10RB	CHMP1A	0.461960824
IL10RB	SELENOS	0.458539667
IL10RB	JDP2	0.425933489
IL10RB	HSD17B11	0.403834722
IL10RB	GABPB1	0.451066113
KDR	IREB2	0.432123406
KDR	DUOX1	0.599751875
KDR	DUOX2	0.496194694
KDR	SCP2	0.444752718
KDR	KRAS	0.408368218
KDR	ATG4D	0.410274921
KDR	SNX4	0.441510482
KDR	ATG13	0.479455963
KDR	MAPK3	0.434336506
KDR	ZEB1	0.635199365
KDR	MAPK8	0.534033357
KDR	MAPK14	0.479903044
KDR	PRKAA1	0.413025762
KDR	BAP1	0.488857755
KDR	ACVR1B	0.528012145
KDR	EPAS1	0.731001334
KDR	DNAJB6	0.412083988
KDR	POR	0.474928769
KDR	PTEN	0.432710746
KDR	USP7	0.506561449
KDR	PEX12	0.470892258
KDR	BRPF1	0.54789281
KDR	INTS2	0.467923332
KDR	AGPS	0.407856069
KDR	PEX2	0.436122332
KDR	DCAF7	0.520549273
KDR	FAR1	0.451744666
KDR	PHF21A	0.445750331
KDR	SMAD7	0.460411375
KDR	PEX3	0.410762262
KDR	MTCH1	0.486708002
KDR	SLC39A14	0.42300611
KDR	BRD7	0.441547437
KDR	DLD	0.445768358
KDR	WWTR1	0.566938095
KDR	YTHDC2	0.406559631
KDR	SLC39A7	0.488381186
KDR	USP11	0.403412057
KDR	TRIM26	0.405880487
KDR	PIEZO1	0.427608235
KDR	KMT2D	0.411778061
KDR	RB1	0.479505952
KDR	HSPA5	0.480940519
KDR	NFS1	0.446641064
KDR	ACSL3	0.536956907
KDR	RPTOR	0.434358403
KDR	P4HB	0.453367398
KDR	FXN	0.539301191
KDR	ATF2	0.433320262
KDR	BRD2	0.480954567
KDR	GLRX5	0.431207503
KDR	NCOA3	0.429267957
KDR	KDM3B	0.411436633
KDR	NEDD4	0.421904825
KDR	COPZ1	0.490519501
KDR	PARP8	0.511537054
KDR	PARP11	0.456625935
KDR	PDSS2	0.428512461
KDR	SENP1	0.430963196
KDR	CREB1	0.467876432
KDR	VCP	0.414227532
KDR	RBMS1	0.451751826
KDR	KDM4A	0.433257761
KDR	SRSF9	0.431745774
KDR	MEF2C	0.650856243
KDR	PPARD	0.536837505
KDR	DHODH	0.44776471
KDR	MAPKAP1	0.488776625
KDR	VLDLR	0.445438626
KDR	VEGFA	0.65787596
KDR	EIF2S1	0.41786626
KDR	SETD1B	0.446739898
KDR	EIF2AK4	0.495104594
KDR	RIPK1	0.458778944
LGALS9	SNX4	-0.409246489
LGALS9	PEBP1	-0.413642866
PDCD1LG2	PEBP1	-0.445693553
PDCD1LG2	CIRBP	-0.402025253
PDCD1LG2	PARK7	-0.401074892
TGFBR1	PIK3CA	0.530866645
TGFBR1	ATG7	0.452583498
TGFBR1	BECN1	0.44357005
TGFBR1	EGFR	0.54721674
TGFBR1	MAPK1	0.538296795
TGFBR1	ELAVL1	0.43261211
TGFBR1	HMGB1	0.490772818
TGFBR1	BACH1	0.511610083
TGFBR1	AEBP2	0.508098936
TGFBR1	GSK3B	0.490410816
TGFBR1	BRD7	0.432724244
TGFBR1	SNX5	0.499523374
TGFBR1	YAP1	0.524019159
TGFBR1	MIB1	0.528357863
TGFBR1	STAT3	0.543136192
TGFBR1	CD44	0.408979637
TGFBR1	LAMP2	0.460544892
TGFBR1	CHMP5	0.416864106
TGFBR1	SREBF2	0.552501989
TGFBR1	ALDH3A2	0.451766408
TGFBR1	RELA	0.49723323
TGFBR1	SP1	0.409709485
CD86	PEBP1	-0.461815216
IL6	NDRG1	0.424633391
IL6	KDM6B	0.562125439
IL6R	NRAS	0.434048507
IL6R	ATG7	0.411479309
IL6R	ATM	0.526276979
IL6R	BACH1	0.457217405
IL6R	ELOVL5	0.445811994
IL6R	NDRG1	0.452049944
IL6R	KDM6B	0.497814164
IL6R	STAT3	0.468224457
IL6R	NCOA3	0.455625237
KLRK1	ATM	0.429892572
MICB	PEBP1	-0.444132702
NT5E	PIK3CA	0.408803838
NT5E	EGFR	0.468460343
NT5E	MAPK1	0.408425023
NT5E	BACH1	0.402796774
NT5E	GSK3B	0.412048178
NT5E	CCDC6	0.428598197
PVR	IREB2	0.558582812
PVR	CS	0.486599177
PVR	EMC2	0.517024746
PVR	VDAC2	0.445920281
PVR	PIK3CA	0.534351546
PVR	TP53	0.447647451
PVR	LPCAT3	0.59593889
PVR	NRAS	0.623100914
PVR	KRAS	0.5409004
PVR	TFRC	0.434279785
PVR	CARS1	0.415093207
PVR	ATG5	0.56532088
PVR	ATG7	0.425954535
PVR	NCOA4	0.523210285
PVR	ULK1	0.55916338
PVR	ATG3	0.453796401
PVR	BECN1	0.55885177
PVR	GABARAPL1	0.497367935
PVR	ATG16L1	0.564834988
PVR	WIPI1	0.539606552
PVR	WIPI2	0.407138594
PVR	SNX4	0.419807092
PVR	ATG13	0.465524841
PVR	ULK2	0.626003837
PVR	EGFR	0.415926014
PVR	MAPK1	0.494227379
PVR	MAPK8	0.488671159
PVR	MAPK9	0.566726867
PVR	MAPK14	0.424210226
PVR	PRKAA2	0.454679611
PVR	PRKAA1	0.584505625
PVR	ELAVL1	0.467746256
PVR	BAP1	0.523933076
PVR	ABCC1	0.658637828
PVR	EPAS1	0.432438961
PVR	LPIN1	0.432066195
PVR	YY1AP1	0.475793826
PVR	MTDH	0.584929615
PVR	SIRT1	0.51324116
PVR	PANX1	0.613144024
PVR	DNAJB6	0.441749232
PVR	BACH1	0.462287143
PVR	CYB5R1	0.436242961
PVR	ELOVL5	0.435399879
PVR	PTEN	0.485162615
PVR	NR1D2	0.432936236
PVR	TBK1	0.426411377
PVR	USP7	0.575477151
PVR	PEX10	0.421952271
PVR	AGPAT3	0.438533799
PVR	CHP1	0.528778282
PVR	GPAT4	0.580213267
PVR	BRPF1	0.486488921
PVR	OSBPL9	0.524306489
PVR	INTS2	0.591315116
PVR	MLLT1	0.476138636
PVR	LIG3	0.621707021
PVR	AEBP2	0.43767386
PVR	AGPS	0.614662784
PVR	PEX2	0.438265397
PVR	DCAF7	0.594652104
PVR	FAR1	0.540132478
PVR	SMAD7	0.485204921
PVR	PEX3	0.423413266
PVR	GSK3B	0.529381951
PVR	BRD7	0.428378232
PVR	MFN2	0.610736887
PVR	SLC11A2	0.524527843
PVR	TSC1	0.405747405
PVR	MDM2	0.460701383
PVR	DLD	0.419526208
PVR	WWTR1	0.48787253
PVR	SMPD1	0.438395595
PVR	PAQR3	0.549887599
PVR	MICU1	0.428875004
PVR	YTHDC2	0.557403095
PVR	SLC39A7	0.49243409
PVR	ACSL1	0.444601298
PVR	KDM5A	0.585806767
PVR	GJA1	0.499767818
PVR	SLC7A11	0.478498931
PVR	USP11	0.441886904
PVR	YAP1	0.541652764
PVR	TRIM26	0.519752332
PVR	NDRG1	0.462507486
PVR	PIEZO1	0.414421954
PVR	KDM6B	0.557377048
PVR	METTL14	0.518631308
PVR	MIB1	0.531560266
PVR	KDM5C	0.530004829
PVR	CCDC6	0.461906579
PVR	KMT2D	0.536008527
PVR	RB1	0.509417288
PVR	HSPA5	0.400331454
PVR	STAT3	0.528633937
PVR	MTOR	0.642037519
PVR	ACSL3	0.537331287
PVR	BRD4	0.520828189
PVR	CHMP5	0.41655695
PVR	RPTOR	0.606996931
PVR	FZD7	0.41396336
PVR	P4HB	0.418508108
PVR	ATF2	0.505766264
PVR	CDH1	0.52511577
PVR	NEDD4L	0.431677383
PVR	BRD2	0.539460221
PVR	BRD3	0.594947367
PVR	NCOA3	0.518539741
PVR	TFAM	0.50199917
PVR	KDM3B	0.547259829
PVR	AHCY	0.444874674
PVR	PPARA	0.448116746
PVR	NEDD4	0.548089109
PVR	MTF1	0.59884983
PVR	PARP1	0.401939727
PVR	PARP11	0.479082138
PVR	PARP16	0.436064928
PVR	PDSS2	0.459261431
PVR	SENP1	0.510698378
PVR	OIP5-AS1	0.532654436
PVR	CREB1	0.550565283
PVR	VCP	0.587573573
PVR	RBMS1	0.481184153
PVR	KDM4A	0.612589857
PVR	SRSF9	0.474954407
PVR	MARCHF5	0.531265907
PVR	FURIN	0.531830412
PVR	MAPKAP1	0.432747139
PVR	UBC	0.499640476
PVR	OXSR1	0.676555268
PVR	JDP2	0.52859921
PVR	KLHL24	0.442704781
PVR	EIF2S1	0.619164682
PVR	SETD1B	0.45347968
PVR	MAFG	0.651165478
PVR	EIF2AK4	0.536344992
PVR	SP1	0.492024987
PVR	YWHAE	0.415923088
PVR	RIPK1	0.583718351
PVR	LRRFIP1	0.562412887
TNFRSF8	HMGB1	0.422402936
TNFSF13	DUOX1	0.507201716
TNFSF13	DUOX2	0.435497857
TNFSF13	SCP2	0.412694485
TNFSF13	LPCAT3	0.427575843
TNFSF13	KRAS	0.448770233
TNFSF13	KEAP1	0.431262065
TNFSF13	ATG5	0.446768963
TNFSF13	ATG7	0.473190366
TNFSF13	ULK1	0.480471577
TNFSF13	ATG3	0.417144372
TNFSF13	BECN1	0.577180376
TNFSF13	GABARAPL2	0.404358538
TNFSF13	ATG13	0.441233486
TNFSF13	MAPK3	0.412651292
TNFSF13	MAPK1	0.489946418
TNFSF13	MAPK14	0.6485376
TNFSF13	PRKAA1	0.46113271
TNFSF13	ELAVL1	0.546395056
TNFSF13	HMGB1	0.400747912
TNFSF13	YY1AP1	0.461283989
TNFSF13	TBK1	0.478469833
TNFSF13	USP7	0.435358026
TNFSF13	PEX10	0.498668371
TNFSF13	PEX12	0.403635523
TNFSF13	GPAT4	0.47115857
TNFSF13	BRPF1	0.530490301
TNFSF13	OSBPL9	0.46631358
TNFSF13	INTS2	0.403552718
TNFSF13	AEBP2	0.434150493
TNFSF13	AGPS	0.453693237
TNFSF13	PEX2	0.478449246
TNFSF13	DCAF7	0.489551553
TNFSF13	PHF21A	0.543596349
TNFSF13	PEX3	0.45920123
TNFSF13	GSK3B	0.507219057
TNFSF13	BRD7	0.533409469
TNFSF13	SLC11A2	0.428559506
TNFSF13	SNX5	0.526173255
TNFSF13	FOXO4	0.434541543
TNFSF13	YTHDC2	0.443432863
TNFSF13	PGRMC1	0.472833513
TNFSF13	USP11	0.417219574
TNFSF13	YAP1	0.517296466
TNFSF13	TRIM26	0.527678581
TNFSF13	METTL14	0.42846993
TNFSF13	KDM5C	0.519264583
TNFSF13	KMT2D	0.417049027
TNFSF13	STAT3	0.463922629
TNFSF13	MTOR	0.428831105
TNFSF13	ISCU	0.425429211
TNFSF13	ACSL3	0.492250572
TNFSF13	OTUB1	0.434735638
TNFSF13	CD44	0.581484024
TNFSF13	LAMP2	0.491711854
TNFSF13	CHMP5	0.481714353
TNFSF13	RPTOR	0.449736115
TNFSF13	ALDH3A2	0.464479793
TNFSF13	BRD2	0.476878768
TNFSF13	BRD3	0.416131451
TNFSF13	TFAM	0.409032176
TNFSF13	KDM3B	0.475040666
TNFSF13	RELA	0.544720565
TNFSF13	NEDD4	0.428269559
TNFSF13	USP35	0.40796605
TNFSF13	PARP3	0.537112921
TNFSF13	PDSS2	0.587363697
TNFSF13	SENP1	0.46536852
TNFSF13	CREB1	0.436022692
TNFSF13	CREB3	0.463422523
TNFSF13	VCP	0.516548652
TNFSF13	KDM4A	0.568251453
TNFSF13	SRSF9	0.542435056
TNFSF13	PPARD	0.585007585
TNFSF13	MARCHF5	0.408688989
TNFSF13	MAPKAP1	0.406194756
TNFSF13	RICTOR	0.418424825
TNFSF13	TUBE1	0.400624328
TNFSF13	ARRDC3	0.440160671
TNFSF13	SETD1B	0.462344976
TNFSF13	EIF2AK4	0.516773674
TNFSF13	RIPK1	0.44944381
TNFSF13	LRRFIP1	0.476877453
TNFSF15	NRAS	0.440397907
TNFSF15	EGFR	0.472790742
TNFSF15	MAPK1	0.446308922
TNFSF15	IDH1	0.412459906
TNFSF15	GSK3B	0.428244348
TNFSF15	MDM2	0.498761013
ULBP1	SLC7A11	0.501132184
ULBP1	PCK2	0.439939778
ULBP1	CEBPG	0.486635357
B2M	VEGFA	-0.408082237
HLA-A	SNX4	-0.407949967
HLA-A	MAPK8	-0.41836395
HLA-A	LINC00472	-0.400837055
HLA-A	PRKAA2	-0.413015583
HLA-A	ACADSB	-0.401017657
HLA-A	NFS1	-0.400161797
HLA-A	VEGFA	-0.417598663
HLA-B	SNX4	-0.413735516
HLA-B	PEBP1	-0.439929312
HLA-B	MAPK8	-0.438600249
HLA-B	LINC00472	-0.410802726
HLA-B	PRKAA2	-0.406731058
HLA-B	NFS1	-0.430165729
HLA-B	VLDLR	-0.417283494
HLA-B	VEGFA	-0.447127017
HLA-C	PEBP1	-0.419155368
HLA-DMA	PEBP1	-0.418809871
HLA-DMA	MAPK8	-0.407732453
HLA-DOA	PEBP1	-0.430119948
HLA-DPA1	PEBP1	-0.436507948
HLA-DPB1	PEBP1	-0.403000136
HLA-DQA1	PEBP1	-0.439188644
HLA-DQB1	PEBP1	-0.408171794
HLA-DQB1	VEGFA	-0.404109859
HLA-DRA	PEBP1	-0.477841272
HLA-DRB1	PEBP1	-0.463343712
HLA-DRB1	MAPK8	-0.412762346
HLA-DRB1	VEGFA	-0.407881274
TAP1	PEBP1	-0.448030463
CCR1	ATG7	0.471214415
CCR1	PEBP1	-0.428832604
CCR3	GCLC	0.44533726
CCR6	ATM	0.549563307
CCR6	NCOA3	0.423943339
CXCR1	SIRT2	0.44838738
CXCR5	ATM	0.450013105
XCR1	ATM	0.445268998
